# Supplementary material for: The tRNA Editing Complex ADAT2/3 Promotes Cancer Cell Growth and Codon-biased mRNA Translation
Source: J Mol Biol. Author manuscript; Available in PMC 2026 Jan 9. (PMC12788883; doi:10.1016/j.jmb.2025.169414)
Supplement: supplementary dataset 1 [file NIHMS2129375-supplement-supplementary_dataset_1.xls]

## Sheet: rpkm.with.foldchange.diff.fc1.5
GeneID	gene_name	RNA.shGFP_1	RNA.shGFP_2	RNA.shADAT2_1	RNA.shADAT2_2	RPF.shGFP_1	RPF.shGFP_2	RPF.shADAT2_1	RPF.shADAT2_2	log2FoldChange	pvalue	padj	input1	input2	logInputFC	diffExp	TE.RPF.shGFP_1.RNA.shGFP_1	TE.RPF.shGFP_2.RNA.shGFP_2	TE.RPF.shADAT2_1.RNA.shADAT2_1	TE.RPF.shADAT2_2.RNA.shADAT2_2	TE_A1	TE_A2	logTEfc	diffTE
ENSG00000000419	DPM1	1097.24	1395.56	1449.47	1226.71	6465.64	6998.84	4823.36	5866.21	-0.433569	0.189007	0.999994	1246.4	1338.09	0.102413	Non	5.89264	5.01509	3.32767	4.78205	5.454	4.055	-0.427613	Non
ENSG00000000457	SCYL3	177.502	205.8	322.105	324.192	227.955	226.651	407.204	434.166	0.143294	0.70211	0.999994	191.651	323.148	0.753716	Up	1.28424	1.10132	1.2642	1.33923	1.193	1.302	0.126135	Non
ENSG00000000460	C1orf112	860.09	1098.84	648.933	704.632	1916.9	1903.15	1353.52	1508.3	0.122135	0.707513	0.999994	979.465	676.782	-0.533303	Non	2.22872	1.73196	2.08577	2.14055	1.98	2.113	0.0937923	Non
ENSG00000000971	CFH	842.773	1121.57	744.809	625.885	6092.62	8994.8	4502.18	5692.91	-0.0463102	0.904097	0.999994	982.171	685.347	-0.51914	Non	7.22926	8.01984	6.04475	9.09577	7.625	7.57	-0.010444	Non
ENSG00000001036	FUCA2	4619.86	4545.37	4444.77	4523.35	5232.61	9451.7	5626.3	7707.58	-0.108909	0.79032	0.999994	4582.62	4484.06	-0.0313669	Non	1.13263	2.07941	1.26583	1.70396	1.606	1.485	-0.113009	Non
ENSG00000001084	GCLC	598.888	682.281	758.033	620.771	849.651	1084.33	1101.17	1147.25	0.100293	0.772229	0.999994	640.585	689.402	0.105956	Non	1.41871	1.58927	1.45267	1.8481	1.504	1.65	0.133661	Non
ENSG00000001167	NFYA	1924.14	2083.62	2058.73	2019.81	507.718	484.961	739.849	556.022	0.337652	0.313097	0.999994	2003.88	2039.27	0.025256	Non	0.263868	0.232749	0.359371	0.275285	0.248	0.317	0.354143	Non
ENSG00000001460	STPG1	391.562	397.136	263.54	268.967	176.147	177.723	143.382	124.563	0.129566	0.747581	0.999994	394.349	266.254	-0.566673	Non	0.449857	0.447511	0.544059	0.463118	0.449	0.504	0.166708	Non
ENSG00000001461	NIPAL3	1062.61	1091.4	591.313	631.51	284.944	625.269	194.999	491.935	0.429632	0.440373	0.999994	1077	611.411	-0.816808	Down	0.268156	0.572904	0.329773	0.778983	0.421	0.554	0.396066	Non
ENSG00000001497	LAS1L	2372.94	2239.42	1965.69	1935.95	7807.47	7816.94	6807.76	6659.63	0.0267294	0.922431	0.999994	2306.18	1950.82	-0.241427	Non	3.2902	3.49061	3.46329	3.43998	3.39	3.452	0.0261472	Non
ENSG00000001561	ENPP4	418.019	623.599	766.062	583.955	1580.14	2694.63	2276.9	3906.6	0.157004	0.744197	0.999994	520.809	675.008	0.37415	Non	3.78008	4.32109	2.97221	6.6899	4.051	4.831	0.254044	Non
ENSG00000001617	SEMA3F	43.7742	25.2085	24.5593	40.3962	10.3616	10.7929	11.4705	16.2474	0.561751	0.588019	1	34.4913	32.4777	-0.0867816	Non	0.236706	0.428146	0.467054	0.402201	0.332	0.435	0.389832	Non
ENSG00000001629	ANKIB1	1376.72	1801.78	2547.09	1749.82	782.301	929.629	1210.14	1117.46	-0.00379058	0.992043	0.999994	1589.25	2148.45	0.434949	Non	0.568235	0.515949	0.475108	0.638615	0.542	0.557	0.0393845	Non
ENSG00000001630	CYP51A1	26.4569	20.2494	79.8178	66.986	5.1808	3.59763	34.4116	23.4685	1.14172	0.253001	0.999994	23.3532	73.4019	1.6522	Up	0.19582	0.177666	0.431127	0.350348	0.187	0.391	1.06413	Non
ENSG00000001631	KRIT1	576.761	830.226	877.051	572.194	518.08	1134.69	567.791	856.599	-0.263887	0.617743	0.999994	703.493	724.622	0.0426928	Non	0.898258	1.36673	0.647387	1.49704	1.132	1.072	-0.0785691	Non
ENSG00000002016	RAD52	231.378	288.864	257.873	245.445	347.114	423.801	355.587	354.735	-0.0912512	0.812528	0.999994	260.121	251.659	-0.0477124	Non	1.5002	1.46713	1.37892	1.44527	1.484	1.412	-0.071751	Non
ENSG00000002079	MYH16	7.21552	4.95904	0.472295	0	0	7.91479	0	0.902633	2.28671	0.455077	1	6.08728	0.236147	-4.68804	Down	0	1.59603	0	Inf	0.798	Inf	Inf	Non
ENSG00000002330	BAD	762.921	544.255	920.03	990.984	119.158	68.355	137.646	137.2	0.146457	0.752735	0.999994	653.588	955.507	0.547885	Non	0.156187	0.125594	0.149611	0.138448	0.141	0.144	0.0303736	Non
ENSG00000002549	LAP3	2398.92	2763.84	3296.62	3169.31	7170.23	7247.07	9566.43	9562.49	0.0831735	0.768651	0.999994	2581.38	3232.96	0.324715	Non	2.98894	2.6221	2.90189	3.01722	2.806	2.96	0.0770822	Non
ENSG00000002587	HS3ST1	6.73449	8.26507	1.88918	5.11344	25.904	23.7444	11.4705	13.5395	0.178556	0.887673	1	7.49978	3.50131	-1.09895	Down	3.84647	2.87286	6.0717	2.64783	3.36	4.36	0.375867	Non
ENSG00000002746	HECW1	298.723	271.921	282.905	249.024	238.317	222.334	200.734	235.587	0.0606434	0.878556	0.999994	285.322	265.964	-0.101356	Non	0.797786	0.817642	0.709548	0.946041	0.808	0.828	0.0352755	Non
ENSG00000002822	MAD1L1	1705.27	1274.47	1296.92	1501.31	1569.78	1452	1651.76	1321.45	0.0613429	0.861178	0.999994	1489.87	1399.11	-0.0906744	Non	0.920549	1.1393	1.2736	0.880204	1.03	1.077	0.0643739	Non
ENSG00000002834	LASP1	18372.6	16512.8	24552.7	30417.3	4134.28	3896.96	5282.18	4710.84	-0.341439	0.264493	0.999994	17442.7	27485	0.65602	Up	0.225024	0.235996	0.215136	0.154874	0.231	0.185	-0.320368	Non
ENSG00000002919	SNX11	1686.51	1660.87	926.642	1102.46	1486.89	1571.45	1508.38	1176.13	0.520013	0.113233	0.999994	1673.69	1014.55	-0.72219	Down	0.881638	0.946161	1.62779	1.06683	0.914	1.347	0.559484	Non
ENSG00000003056	M6PR	4000.77	3801.52	4406.98	5571.09	2792.45	2427.68	3108.51	3468.82	-0.0155558	0.960792	0.999994	3901.14	4989.04	0.354865	Non	0.697979	0.638609	0.705361	0.622646	0.668	0.664	-0.00866486	Non
ENSG00000003096	KLHL13	38.4828	35.953	28.81	21.9878	103.616	170.528	252.352	240.1	1.31663	0.0139477	0.999994	37.2179	25.3989	-0.551232	Non	2.69253	4.74307	8.75918	10.9197	3.718	9.839	1.40398	Up
ENSG00000003137	CYP26B1	396.373	316.552	247.482	289.421	212.413	125.917	108.97	161.571	0.230763	0.637995	0.999994	356.462	268.452	-0.409088	Non	0.535892	0.397777	0.440314	0.558258	0.467	0.499	0.0956173	Non
ENSG00000003147	ICA1	153.931	184.724	246.538	261.297	424.826	398.618	1043.82	722.106	0.503172	0.196442	0.999994	169.328	253.917	0.584541	Non	2.75984	2.15791	4.23391	2.76355	2.459	3.499	0.508871	Non
ENSG00000003249	DBNDD1	1617.72	1237.69	996.542	1319.78	165.786	68.355	97.4995	60.4764	-0.2226	0.687076	0.999994	1427.71	1158.16	-0.301865	Non	0.102481	0.0552277	0.0978379	0.0458232	0.079	0.072	-0.133856	Non
ENSG00000003393	ALS2	2967.02	3270.49	3998.45	3736.39	2284.73	2640.66	2924.99	3368.63	0.0425769	0.888242	0.999994	3118.75	3867.42	0.310401	Non	0.770042	0.807422	0.731531	0.901573	0.789	0.817	0.0503108	Non
ENSG00000003400	CASP10	263.607	291.344	73.678	83.349	331.571	403.654	80.2937	166.987	0.355669	0.461838	0.999994	277.475	78.5135	-1.82135	Down	1.25782	1.38549	1.08979	2.00347	1.322	1.547	0.226751	Non
ENSG00000003402	CFLAR	1883.73	1998.08	2182	2319.46	2300.28	2244.92	2443.22	2703.39	-0.0301992	0.916988	0.999994	1940.91	2250.73	0.213662	Non	1.22113	1.12354	1.11972	1.16553	1.172	1.143	-0.0361472	Non
ENSG00000003436	TFPI	1073.67	1435.23	654.128	531.286	3916.69	5024.46	2144.99	2447.04	0.120625	0.736968	0.999994	1254.45	592.707	-1.08166	Down	3.64794	3.5008	3.27916	4.60588	3.574	3.943	0.141754	Non
ENSG00000003509	NDUFAF7	515.188	605.416	362.25	362.543	1108.69	1126.06	711.173	924.296	0.1958	0.567861	0.999994	560.302	362.396	-0.628637	Down	2.15201	1.85998	1.96321	2.54948	2.006	2.256	0.169445	Non
ENSG00000003756	RBM5	1617.24	1729.88	1719.15	1917.54	1771.83	1711.75	1605.87	1986.7	-0.0654756	0.83402	0.999994	1673.56	1818.35	0.119708	Non	1.09559	0.989523	0.934108	1.03606	1.043	0.985	-0.0825435	Non
ENSG00000003987	MTMR7	4.32931	5.78555	0.944589	2.55672	5.1808	10.7929	0	0	-2.82334	0.257721	1	5.05743	1.75065	-1.53051	Down	1.19668	1.86549	0	0	1.531	0	#NAME?	Non
ENSG00000003989	SLC7A2	711.931	897.173	1026.3	923.998	746.035	833.931	969.26	940.544	-0.0133932	0.968198	0.999994	804.552	975.147	0.277434	Non	1.0479	0.92951	0.944425	1.01791	0.989	0.981	-0.0117174	Non
ENSG00000004059	ARF5	2113.67	1842.7	1539.21	1966.63	3408.97	3489.7	3842.63	3729.68	0.307818	0.32775	0.999994	1978.18	1752.92	-0.174416	Non	1.61282	1.8938	2.4965	1.89648	1.753	2.196	0.325052	Non
ENSG00000004139	SARM1	1008.25	775.677	492.131	576.284	279.763	250.395	194.999	111.926	-0.145126	0.742962	0.999994	891.963	534.208	-0.739582	Down	0.277474	0.322809	0.396234	0.194221	0.3	0.295	-0.0242475	Non
ENSG00000004142	POLDIP2	8657.66	7979.1	6005.7	7100.01	9859.06	9935.94	8425.11	6828.42	-0.033961	0.911948	0.999994	8318.38	6552.85	-0.344179	Non	1.13877	1.24525	1.40285	0.961748	1.192	1.182	-0.0121542	Non
ENSG00000004399	PLXND1	6749.88	5190.46	5766.72	7111.77	1637.13	1398.76	1324.85	1559.75	-0.170704	0.621381	0.999994	5970.17	6439.24	0.109119	Non	0.242543	0.269487	0.22974	0.21932	0.256	0.225	-0.186219	Non
ENSG00000004455	AK2	6405.46	6483.53	4330.94	4966.68	740.854	1041.87	567.791	511.793	-0.283211	0.409214	0.999994	6444.5	4648.81	-0.471205	Non	0.11566	0.160696	0.131101	0.103045	0.138	0.117	-0.23816	Non
ENSG00000004478	FKBP4	5960.02	5564.46	5828.59	6162.72	17257.2	14929.5	21346.7	17064.3	0.197501	0.518634	0.999994	5762.24	5995.65	0.0572873	Non	2.8955	2.683	3.66241	2.76895	2.789	3.216	0.205519	Non
ENSG00000004487	KDM1A	4490.94	4694.97	3904.46	3962.4	4631.64	5710.16	4720.12	5061.06	0.141379	0.634671	0.999994	4592.96	3933.43	-0.223634	Non	1.03133	1.21623	1.20891	1.27727	1.124	1.243	0.145184	Non
ENSG00000004534	RBM6	2435.48	2582.83	2335.97	2426.84	2533.41	2857.96	2678.37	3079.78	0.170946	0.565146	0.999994	2509.16	2381.4	-0.0753902	Non	1.04021	1.10652	1.14658	1.26905	1.073	1.208	0.17097	Non
ENSG00000004660	CAMKK1	267.936	265.309	245.121	283.284	170.966	133.832	137.646	77.6264	-0.578413	0.232941	0.999994	266.623	264.203	-0.0131533	Non	0.638086	0.504439	0.561545	0.274023	0.571	0.418	-0.449988	Non
ENSG00000004700	RECQL	1008.73	1596.81	1436.72	729.176	8817.72	15207.9	7180.55	9412.66	-0.267603	0.598632	0.999994	1302.77	1082.95	-0.266618	Non	8.74141	9.52393	4.99788	12.9086	9.133	8.953	-0.0287176	Non
ENSG00000004766	CCDC132	216.466	325.23	363.667	221.412	642.419	1146.21	1158.52	1275.42	0.318656	0.511719	0.999994	270.848	292.539	0.111147	Non	2.96777	3.52429	3.18567	5.7604	3.246	4.473	0.46258	Non
ENSG00000004777	ARHGAP33	207.326	111.578	142.161	193.288	31.0848	20.1467	34.4116	30.6895	0.389718	0.578129	0.999994	159.452	167.724	0.072968	Non	0.149932	0.180561	0.242061	0.158776	0.165	0.2	0.277534	Non
ENSG00000004779	NDUFAB1	1125.62	1251.74	1217.1	1118.31	10237.3	15118.7	12256.3	14264.3	0.0895164	0.796921	0.999994	1188.68	1167.71	-0.0256866	Non	9.09476	12.0781	10.07	12.7552	10.586	11.413	0.108521	Non
ENSG00000004799	PDK4	38.9638	55.7892	142.633	126.813	46.6272	130.954	309.704	352.027	0.248955	0.663124	0.999994	47.3765	134.723	1.50775	Up	1.19668	2.3473	2.17134	2.77595	1.772	2.474	0.481467	Non
ENSG00000004838	ZMYND10	10.1017	13.6374	8.02901	12.7836	5.1808	10.0734	0	9.02633	-0.21968	0.886551	1	11.8695	10.4063	-0.189807	Non	0.512863	0.73866	0	0.706087	0.626	0.353	-0.826494	Non
ENSG00000004846	ABCB5	0	1.65301	5.19524	2.04538	0	1.43905	0	1.80527	-1.85067	0.600025	1	0.826507	3.62031	2.13101	Up		0.870564	0	0.882609	0.871	0.441	-0.981894	Non
ENSG00000004848	ARX	9.13966	9.09157	58.5645	52.1571	5.1808	0.719527	0	4.51316	-1.31406	0.402671	1	9.11562	55.3608	2.60245	Up	0.566848	0.0791422	0	0.0865303	0.323	0.043	-2.90913	Non
ENSG00000004864	SLC25A13	861.052	994.701	791.094	789.515	2175.94	2821.26	1944.26	2015.58	-0.109273	0.736062	0.999994	927.877	790.304	-0.231525	Non	2.52707	2.83629	2.45768	2.55293	2.682	2.505	-0.0984986	Non
ENSG00000004866	ST7	644.587	603.35	510.078	715.37	341.933	299.323	292.499	389.035	0.161827	0.687172	0.999994	623.968	612.724	-0.026235	Non	0.530468	0.496102	0.573439	0.543823	0.513	0.559	0.123889	Non
ENSG00000004897	CDC27	5836.39	8674.19	8465.88	6849.96	4305.25	7424.8	5574.68	6413.21	-0.048943	0.908136	0.999994	7255.29	7657.92	0.0779194	Non	0.737655	0.855964	0.658488	0.93624	0.797	0.797	0	Non
ENSG00000004961	HCCS	1441.66	1554.66	2037.95	2224.35	2740.64	2705.42	4938.06	3634.9	0.141622	0.662081	0.999994	1498.16	2131.15	0.508439	Non	1.90103	1.7402	2.42305	1.63414	1.821	2.029	0.156038	Non
ENSG00000004975	DVL2	1371.43	1140.58	1332.34	1306.99	1098.33	1108.79	1147.05	1026.29	-0.101327	0.748515	0.999994	1256	1319.67	0.0713343	Non	0.800864	0.972129	0.860929	0.785232	0.886	0.823	-0.106414	Non
ENSG00000005007	UPF1	3930.54	2827.48	3125.17	3253.17	6906.01	5574.17	6171.15	5141.4	-0.0584028	0.866633	0.999994	3379.01	3189.17	-0.0834177	Non	1.75701	1.97143	1.97466	1.58043	1.864	1.778	-0.0681465	Non
ENSG00000005020	SKAP2	678.259	888.081	743.392	486.799	2067.14	2906.17	2259.7	1894.63	0.0798942	0.845247	0.999994	783.17	615.096	-0.348515	Non	3.04771	3.27241	3.03971	3.89201	3.16	3.466	0.133347	Non
ENSG00000005022	SLC25A5	7424.77	7557.99	6555.45	6960.41	15982.8	15543.9	13948.2	15169.6	0.0346961	0.899426	0.999994	7491.38	6757.93	-0.14865	Non	2.15263	2.05662	2.12772	2.17942	2.105	2.154	0.033198	Non
ENSG00000005059	CCDC109B	512.783	701.291	387.754	463.789	347.114	487.12	286.763	265.374	-0.122315	0.767689	0.999994	607.037	425.771	-0.511705	Non	0.676921	0.694604	0.73955	0.572187	0.686	0.656	-0.0645128	Non
ENSG00000005073	HOXA11	212.617	169.021	154.44	144.199	72.5312	124.478	28.6763	91.1659	-0.240734	0.696909	0.999994	190.819	149.32	-0.353801	Non	0.341135	0.736467	0.185679	0.632223	0.539	0.409	-0.398184	Non
ENSG00000005075	POLR2J	760.997	608.722	660.74	745.028	88.0736	121.6	22.9411	58.6711	-1.20752	0.0160965	0.999994	684.86	702.884	0.0374786	Non	0.115734	0.199763	0.0347202	0.0787503	0.158	0.057	-1.47089	Down
ENSG00000005100	DHX33	1819.27	1633.18	2426.18	1979.41	1973.88	1758.52	2385.87	2205.13	-0.0515248	0.870297	0.999994	1726.23	2202.79	0.351714	Non	1.08499	1.07675	0.983387	1.11403	1.081	1.049	-0.0433518	Non
ENSG00000005108	THSD7A	0	2.47952	5.66754	9.71553	0	0	5.73527	9.92896	1.93951	0.460546	1	1.23976	7.69153	2.63321	Up		0	1.01195	1.02197	0	1.017	Inf	Non
ENSG00000005156	LIG3	1844.29	1771.62	2066.29	2266.79	2243.29	2230.53	2856.16	2444.33	-0.0209477	0.943825	0.999994	1807.95	2166.54	0.261035	Non	1.21634	1.25904	1.38227	1.07832	1.238	1.23	-0.009353	Non
ENSG00000005175	RPAP3	620.054	829.4	1161.85	621.283	3481.5	5270.53	3940.13	5981.75	-0.118006	0.805815	0.999994	724.727	891.564	0.298901	Non	5.61483	6.35464	3.39127	9.62806	5.985	6.51	0.121306	Non
ENSG00000005187	ACSM3	22.6086	30.994	13.2243	9.20419	25.904	51.8059	11.4705	14.4421	-0.363602	0.712384	1	26.8013	11.2142	-1.25697	Down	1.14576	1.67148	0.867386	1.56908	1.409	1.218	-0.210157	Non
ENSG00000005189	AC004381.6	1174.21	1271.99	623.429	724.574	1502.43	1962.87	1169.99	1078.65	0.222621	0.507162	0.999994	1223.1	674.002	-0.859718	Down	1.27953	1.54314	1.87671	1.48866	1.411	1.683	0.254317	Non
ENSG00000005194	CIAPIN1	1311.3	1231.91	907.75	1044.68	538.803	459.058	441.616	414.309	0.169295	0.615657	0.999994	1271.6	976.213	-0.381382	Non	0.410892	0.37264	0.486494	0.396591	0.392	0.442	0.173193	Non
ENSG00000005206	SPPL2B	325.661	184.724	322.577	359.475	295.306	169.808	240.881	274.4	-0.201363	0.693053	0.999994	255.192	341.026	0.418296	Non	0.90679	0.919253	0.746739	0.763337	0.913	0.755	-0.274138	Non
ENSG00000005238	FAM214B	956.297	863.286	797.706	1018.09	88.0736	70.5136	80.2937	70.4054	-0.0434526	0.921214	0.999994	909.792	907.896	-0.00300981	Non	0.0920986	0.0816805	0.100656	0.0691547	0.087	0.085	-0.0335526	Non
ENSG00000005243	COPZ2	1353.15	1244.31	949.312	879.511	1056.88	1039.72	848.819	819.591	0.174585	0.569742	0.999994	1298.73	914.412	-0.506184	Non	0.781054	0.835579	0.894141	0.931871	0.808	0.913	0.17626	Non
ENSG00000005249	PRKAR2B	70.7121	106.206	75.0949	48.5777	238.317	225.212	177.793	155.253	0.0264066	0.959433	0.999994	88.4591	61.8363	-0.516558	Non	3.37024	2.12052	2.36758	3.19597	2.745	2.782	0.0193163	Non
ENSG00000005302	MSL3	854.799	978.584	704.191	720.995	554.346	523.096	258.087	377.301	-0.343089	0.351108	0.999994	916.691	712.593	-0.363358	Non	0.64851	0.534544	0.366501	0.523306	0.592	0.445	-0.411792	Non
ENSG00000005339	CREBBP	4291.31	2882.03	3312.2	3115.62	2491.96	3204.05	2271.17	2125.7	-0.221252	0.542825	0.999994	3586.67	3213.91	-0.158315	Non	0.5807	1.11174	0.685696	0.682273	0.846	0.684	-0.306661	Non
ENSG00000005381	MPO	426.678	315.726	206.865	276.637	207.232	135.271	108.97	126.369	0.170579	0.726723	0.999994	371.202	241.751	-0.618681	Down	0.485687	0.428445	0.526769	0.456803	0.457	0.492	0.106464	Non
ENSG00000005436	GCFC2	266.974	414.906	577.144	371.236	507.718	620.952	837.349	908.049	0.145239	0.741394	0.999994	340.94	474.19	0.475946	Non	1.90175	1.49661	1.45085	2.44602	1.699	1.948	0.197308	Non
ENSG00000005448	WDR54	718.666	721.54	312.659	403.962	1082.79	613.037	441.616	315.019	-0.164407	0.713818	0.999994	720.103	358.31	-1.00699	Down	1.50666	0.849622	1.41245	0.779824	1.178	1.096	-0.104092	Non
ENSG00000005469	CROT	185.679	285.971	272.986	229.082	1067.24	1213.84	1118.38	1126.49	-0.116979	0.761984	0.999994	235.825	251.034	0.0901649	Non	5.74778	4.24463	4.09682	4.91739	4.996	4.507	-0.148606	Non
ENSG00000005483	KMT2E	571.469	732.698	891.692	507.764	259.04	148.942	143.382	149.837	-0.505782	0.321822	0.999994	652.084	699.728	0.101738	Non	0.453288	0.203279	0.160797	0.295092	0.328	0.228	-0.524662	Non
ENSG00000005486	RHBDD2	1122.74	685.587	915.779	1137.23	150.243	70.5136	126.176	105.608	-0.00206967	0.996892	0.999994	904.161	1026.5	0.183087	Non	0.133819	0.102851	0.13778	0.0928644	0.118	0.115	-0.037153	Non
ENSG00000005513	SOX8	178.945	154.557	670.659	758.834	77.712	60.4402	217.94	201.287	-0.43092	0.314179	0.999994	166.751	714.746	2.09974	Up	0.434279	0.391055	0.324964	0.265258	0.413	0.295	-0.485427	Non
ENSG00000005700	IBTK	992.856	1676.16	2885.25	1478.29	2792.45	3676.06	4691.45	5388.72	-0.0706638	0.882743	0.999994	1334.51	2181.77	0.709195	Up	2.81254	2.19315	1.62601	3.64523	2.503	2.636	0.0746921	Non
ENSG00000005801	ZNF195	714.818	904.198	1652.09	875.932	1150.14	1119.58	1623.08	1505.59	-0.180876	0.673094	0.999994	809.508	1264.01	0.64289	Up	1.60899	1.23821	0.982443	1.71885	1.424	1.351	-0.0759215	Non
ENSG00000005810	MYCBP2	2241.14	2798.97	3392.02	2066.34	652.781	1039	969.26	1109.34	0.168804	0.698192	0.999994	2520.05	2729.18	0.115014	Non	0.291272	0.371207	0.285747	0.53686	0.331	0.411	0.312307	Non
ENSG00000005812	FBXL3	590.23	855.021	672.075	455.096	1269.3	1704.56	1118.38	1221.26	0.00810541	0.984286	0.999994	722.625	563.586	-0.358613	Non	2.15051	1.99359	1.66406	2.68353	2.072	2.174	0.0693279	Non
ENSG00000005844	ITGAL	4.32931	5.37229	4.25065	8.1815	0	3.59763	17.2058	0.902633	1.00243	0.63616	1	4.8508	6.21608	0.357781	Non	0	0.669664	4.0478	0.110326	0.335	2.079	2.63366	Non
ENSG00000005882	PDK2	3325.39	2791.94	1745.6	2402.29	1212.31	1135.41	917.643	816.883	0.119372	0.73311	0.999994	3058.67	2073.95	-0.560524	Non	0.364561	0.406675	0.525689	0.340043	0.386	0.433	0.165766	Non
ENSG00000005884	ITGA3	15881.8	10851.6	4978.46	7462.55	17910	14222.2	6635.7	7221.06	-0.108691	0.782023	0.999994	13366.7	6220.5	-1.10354	Down	1.1277	1.3106	1.33288	0.96764	1.219	1.15	-0.0840643	Non
ENSG00000005889	ZFX	1054.43	1396.8	1943.49	1247.17	1896.17	2155.7	2747.19	2447.04	-0.0268916	0.944596	0.999994	1225.61	1595.33	0.380352	Non	1.79829	1.54332	1.41353	1.96208	1.671	1.688	0.0146032	Non
ENSG00000005893	LAMP2	1843.33	2553.49	2468.21	2264.74	7108.06	11942	10076.9	13277.7	0.186615	0.650902	0.999994	2198.41	2366.48	0.106281	Non	3.85611	4.67673	4.08266	5.8628	4.266	4.973	0.221232	Non
ENSG00000005955	GGNBP2	1561.44	2006.35	2220.73	1637.83	5346.59	7477.32	8149.81	7257.17	0.148488	0.690678	0.999994	1783.89	1929.28	0.113036	Non	3.42414	3.72684	3.66988	4.43095	3.575	4.05	0.179979	Non
ENSG00000005961	ITGA2B	38.9638	29.7542	25.5039	15.8517	10.3616	18.7077	11.4705	31.5922	1.34384	0.181767	1	34.359	20.6778	-0.732608	Down	0.265929	0.62874	0.449756	1.99299	0.447	1.221	1.44972	Non
ENSG00000006007	GDE1	2864.56	2992.78	7636.06	8619.72	828.928	991.508	3997.48	4688.28	0.772326	0.0132675	0.999994	2928.67	8127.89	1.47263	Up	0.289373	0.3313	0.5235	0.543901	0.31	0.534	0.784572	Up
ENSG00000006015	C19orf60	317.483	214.478	312.659	340.044	300.486	183.479	263.822	316.824	0.0434161	0.926002	0.999994	265.981	326.351	0.295104	Non	0.946465	0.855467	0.843802	0.931716	0.901	0.888	-0.0209674	Non
ENSG00000006016	CRLF1	3.84828	3.30603	1.88918	1.53403	25.904	3.59763	11.4705	1.80527	-0.318722	0.868259	1	3.57715	1.71161	-1.06346	Down	6.73132	1.0882	6.0717	1.17681	3.91	3.624	-0.109586	Non
ENSG00000006025	OSBPL7	2376.31	1823.69	1838.17	2272.41	828.928	679.233	728.379	782.583	0.05185	0.884592	0.999994	2100	2055.29	-0.031046	Non	0.34883	0.372451	0.396252	0.344384	0.361	0.37	0.0355264	Non
ENSG00000006042	TMEM98	2144.93	2080.32	1917.04	2496.89	2134.49	1133.97	1554.26	1307.01	-0.245897	0.564274	0.999994	2112.63	2206.97	0.0630285	Non	0.995131	0.545097	0.810757	0.523456	0.77	0.667	-0.207172	Non
ENSG00000006062	MAP3K14	7286.23	5891.34	8329.39	10063.8	4963.21	3476.03	6624.23	5264.16	0.0153343	0.966637	0.999994	6588.79	9196.57	0.481084	Non	0.681176	0.590024	0.795284	0.523081	0.636	0.659	0.0512517	Non
ENSG00000006071	ABCC8	43.7742	40.9121	31.1715	40.3962	0	18.7077	22.9411	9.02633	0.247896	0.821082	1	42.3431	35.7838	-0.242821	Non	0	0.457266	0.735964	0.223445	0.229	0.48	1.06769	Non
ENSG00000006114	SYNRG	2429.23	2584.07	2183.42	2143.04	3030.77	4068.2	3286.31	3429.1	0.127972	0.686816	0.999994	2506.65	2163.23	-0.212573	Non	1.24763	1.57434	1.50512	1.60011	1.411	1.553	0.13834	Non
ENSG00000006118	TMEM132A	3690.02	2099.33	2589.12	3391.74	2004.97	968.483	1284.7	1320.55	-0.2244	0.651487	0.999994	2894.67	2990.43	0.0469536	Non	0.54335	0.46133	0.496192	0.389343	0.502	0.443	-0.180381	Non
ENSG00000006125	AP2B1	14376.2	15401.5	16848.6	18650.8	10915.9	14936.7	14343.9	15008.1	-0.0717548	0.822348	0.999994	14888.9	17749.7	0.25356	Non	0.759307	0.969816	0.851339	0.80469	0.865	0.828	-0.0630694	Non
ENSG00000006128	TAC1	0	1.65301	0.472295	1.02269	0	2.15858	34.4116	4.51316	3.54679	0.143862	1	0.826507	0.747491	-0.14497	Non		1.30585	72.8604	4.41304	1.306	38.637	4.88676	Non
ENSG00000006194	ZNF263	1199.7	1188.93	1346.51	1393.41	393.741	303.64	625.144	427.848	0.39317	0.294985	0.999994	1194.32	1369.96	0.197952	Non	0.328199	0.25539	0.464269	0.307051	0.292	0.386	0.402632	Non
ENSG00000006282	SPATA20	2876.11	2387.78	1972.78	2211.05	1077.61	816.663	762.79	657.117	-0.0804849	0.817133	0.999994	2631.94	2091.91	-0.331305	Non	0.374675	0.342018	0.386659	0.297197	0.358	0.342	-0.0659633	Non
ENSG00000006283	CACNA1G	12.0259	18.5964	25.5039	31.192	10.3616	12.9515	22.9411	27.079	0.184174	0.853127	1	15.3111	28.3479	0.888663	Up	0.861609	0.696451	0.899512	0.86814	0.779	0.884	0.182423	Non
ENSG00000006327	TNFRSF12A	5503.04	4909.86	5700.6	7077	4061.75	2415.45	3102.78	3243.16	-0.317062	0.410771	0.999994	5206.45	6388.8	0.295244	Non	0.738092	0.491959	0.54429	0.458268	0.615	0.501	-0.295776	Non
ENSG00000006377	DLX6	6.25345	6.61205	3.30606	5.11344	5.1808	5.75621	0	7.22106	0.458096	0.80803	1	6.43275	4.20975	-0.611702	Down	0.82847	0.870564	0	1.41217	0.85	0.706	-0.267795	Non
ENSG00000006432	MAP3K9	523.847	394.244	286.683	342.089	20.7232	33.0982	22.9411	14.4421	-0.349355	0.571459	0.999994	459.045	314.386	-0.5461	Non	0.0395597	0.0839537	0.0800224	0.0422175	0.062	0.061	-0.023459	Non
ENSG00000006451	RALA	2276.74	3150.23	2667.05	2200.31	4258.62	5182.75	4123.66	4674.74	0.054735	0.876339	0.999994	2713.48	2433.68	-0.157007	Non	1.87049	1.6452	1.54615	2.12458	1.758	1.835	0.061845	Non
ENSG00000006453	BAIAP2L1	1071.26	1119.92	821.321	913.771	1543.88	1820.4	1709.11	1435.19	0.225407	0.480923	0.999994	1095.59	867.546	-0.336697	Non	1.44117	1.62548	2.08093	1.57062	1.533	1.826	0.252329	Non
ENSG00000006459	JHDM1D	87.0673	121.496	307.464	150.335	93.2544	133.112	263.822	296.064	0.129921	0.817151	0.999994	104.282	228.899	1.13423	Up	1.07106	1.09561	0.858059	1.96936	1.083	1.414	0.384749	Non
ENSG00000006468	ETV1	1094.35	1431.1	933.254	829.4	1331.47	1340.48	883.231	976.649	0.00234798	0.994437	0.999994	1262.73	881.327	-0.518791	Non	1.21667	0.936679	0.946399	1.17754	1.077	1.062	-0.0202345	Non
ENSG00000006530	AGK	1328.14	1343.49	1222.77	1332.05	2274.37	2083.75	1904.11	2005.65	-0.0868654	0.767426	0.999994	1335.81	1277.41	-0.0644943	Non	1.71245	1.551	1.55721	1.50569	1.632	1.531	-0.0921668	Non
ENSG00000006534	ALDH3B1	549.342	453.752	246.066	291.466	295.306	186.357	114.705	64.0869	-0.620296	0.215174	0.999994	501.547	268.766	-0.900035	Down	0.537563	0.410703	0.466158	0.219878	0.474	0.343	-0.466678	Non
ENSG00000006576	PHTF2	880.775	1284.8	1347.93	958.258	1792.56	2122.6	2517.78	2982.3	0.398924	0.306153	0.999994	1082.79	1153.09	0.0907567	Non	2.0352	1.65208	1.86789	3.11221	1.844	2.49	0.433307	Non
ENSG00000006606	CCL26	196.743	189.683	229.535	307.318	134.701	135.991	177.793	185.942	-0.0420284	0.923629	0.999994	193.213	268.426	0.474333	Non	0.684653	0.716935	0.774579	0.60505	0.701	0.69	-0.0228181	Non
ENSG00000006607	FARP2	1340.16	1319.1	1218.05	957.236	1315.92	1529.71	1066.76	1095.8	-0.111116	0.734993	0.999994	1329.63	1087.64	-0.289825	Non	0.981913	1.15966	0.875794	1.14475	1.071	1.01	-0.0846032	Non
ENSG00000006625	GGCT	648.435	864.113	977.65	690.825	901.459	1675.06	980.731	1463.17	-0.221121	0.641512	0.999994	756.274	834.238	0.14155	Non	1.39021	1.93847	1.00315	2.118	1.664	1.561	-0.0921849	Non
ENSG00000006634	DBF4	351.155	519.046	564.392	362.031	326.39	825.297	521.909	594.835	-0.160763	0.769865	0.999994	435.101	463.212	0.0903223	Non	0.929476	1.59003	0.924728	1.64305	1.26	1.284	0.0272215	Non
ENSG00000006638	TBXA2R	57.7242	38.0193	36.3667	45.5096	15.5424	13.671	28.6763	16.2474	0.712968	0.425364	0.999994	47.8717	40.9381	-0.225729	Non	0.269253	0.359581	0.788533	0.35701	0.314	0.573	0.867771	Non
ENSG00000006652	IFRD1	560.406	590.539	778.814	616.169	419.645	681.392	453.086	680.585	-0.238731	0.580409	0.999994	575.472	697.492	0.277429	Non	0.748824	1.15385	0.581764	1.10454	0.951	0.843	-0.173913	Non
ENSG00000006695	COX10	1025.09	1027.76	1088.17	1300.35	290.125	238.163	367.057	325.85	0.188956	0.597466	0.999994	1026.42	1194.26	0.218488	Non	0.283025	0.23173	0.337317	0.250587	0.257	0.294	0.194048	Non
ENSG00000006704	GTF2IRD1	1256.46	930.647	974.344	1042.12	725.312	719.527	510.439	710.372	-0.100527	0.787751	0.999994	1093.55	1008.23	-0.117199	Non	0.577265	0.773147	0.523879	0.681661	0.675	0.603	-0.16273	Non
ENSG00000006712	PAF1	3113.26	2827.07	2485.69	3138.12	8076.87	6836.94	12393.9	6804.05	0.441581	0.282431	0.999994	2970.16	2811.9	-0.0789952	Non	2.59435	2.41839	4.98611	2.16819	2.506	3.577	0.513364	Non
ENSG00000006715	VPS41	1136.69	1495.98	1894.37	1389.83	2590.4	4254.56	4748.8	4346.18	0.084598	0.835961	0.999994	1316.33	1642.1	0.319022	Non	2.27891	2.844	2.50679	3.12712	2.561	2.817	0.137452	Non
ENSG00000006740	ARHGAP44	121.221	105.38	58.5645	78.7469	25.904	35.2568	11.4705	27.9816	0.258674	0.720995	0.999994	113.3	68.6557	-0.722698	Down	0.213693	0.33457	0.195861	0.355336	0.274	0.276	0.0104924	Non
ENSG00000006744	ELAC2	4297.08	3841.19	3993.72	4625.1	4662.72	5177.71	6578.35	5419.41	0.199336	0.521392	0.999994	4069.14	4309.41	0.082769	Non	1.08509	1.34795	1.64717	1.17174	1.217	1.409	0.211342	Non
ENSG00000006747	SCIN	8.17759	2.47952	4.25065	1.53403	36.2656	10.0734	0	0	-4.792	0.0277587	1	5.32856	2.89234	-0.881506	Down	4.43475	4.06263	0	0	4.249	0	#NAME?	Down
ENSG00000006756	ARSD	625.345	540.949	964.426	1254.84	461.091	293.567	848.819	723.912	0.167261	0.678873	0.999994	583.147	1109.63	0.92815	Up	0.737339	0.542689	0.880129	0.576897	0.64	0.729	0.187847	Non
ENSG00000006757	PNPLA4	214.542	211.586	240.87	310.897	145.062	126.637	212.205	157.961	0.0501059	0.910807	0.999994	213.064	275.884	0.372776	Non	0.676151	0.598513	0.880992	0.508081	0.637	0.695	0.12572	Non
ENSG00000006788	MYH13	27.9	45.4579	17.0026	11.2496	119.158	74.8308	17.2058	43.3264	-0.0610141	0.939639	0.999994	36.6789	14.1261	-1.37659	Down	4.27091	1.64616	1.01195	3.85138	2.959	2.432	-0.282966	Non
ENSG00000006831	ADIPOR2	2677.44	2569.61	2756.78	2192.13	1968.7	1926.17	2557.93	2640.2	0.502416	0.102234	0.999994	2623.52	2474.46	-0.084394	Non	0.735294	0.749598	0.927867	1.2044	0.742	1.066	0.522716	Non
ENSG00000006837	CDKL3	17.7983	6.1988	15.1134	15.8517	0	2.87811	0	0.902633	-1.6064	0.435072	1	11.9985	15.4825	0.367783	Non	0	0.464301	0	0.0569425	0.232	0.028	-3.05063	Non
ENSG00000007047	MARK4	1405.58	1032.31	1117.92	1449.66	279.763	243.92	332.645	288.843	0.17309	0.66214	0.999994	1218.95	1283.79	0.0747766	Non	0.199037	0.236286	0.297557	0.199249	0.218	0.248	0.186012	Non
ENSG00000007062	PROM1	0.481035	2.06627	0.472295	0	0	3.59763	0	0.902633	1.16695	0.784959	1	1.27365	0.236147	-2.43121	Down	0	1.74113	0	Inf	0.871	Inf	Inf	Non
ENSG00000007080	CCDC124	1786.08	1273.65	1663.42	1965.09	1528.34	955.532	1823.81	982.967	-0.0724941	0.877667	0.999994	1529.86	1814.26	0.245976	Non	0.855692	0.750233	1.09642	0.500214	0.803	0.798	-0.00901124	Non
ENSG00000007168	PAFAH1B1	9852.07	12993.5	13399.9	10492.8	23867.9	28550.1	26101.2	32238.4	0.0898209	0.798235	0.999994	11422.8	11946.4	0.0646557	Non	2.42263	2.19726	1.94786	3.07244	2.31	2.51	0.119795	Non
ENSG00000007202	KIAA0100	18203.8	17121.9	15276.8	17921.6	1326.28	1290.83	1760.73	1761.94	0.519844	0.0768806	0.999994	17662.9	16599.2	-0.089604	Non	0.0728576	0.0753906	0.115255	0.0983139	0.074	0.107	0.532014	Non
ENSG00000007237	GAS7	237.631	169.021	105.794	93.5759	51.808	64.7574	22.9411	27.9816	-0.15253	0.801249	0.999994	203.326	99.685	-1.02835	Down	0.218019	0.383133	0.216847	0.299026	0.301	0.258	-0.222392	Non
ENSG00000007255	TRAPPC6A	92.3587	80.5844	79.3455	107.894	25.904	49.6473	68.8232	35.2027	0.0365509	0.957849	0.999994	86.4715	93.6195	0.114584	Non	0.280472	0.616091	0.867386	0.326272	0.448	0.597	0.414232	Non
ENSG00000007264	MATK	1.92414	0.826507	0.944589	0.511344	0	0.719527	0	2.7079	2.15136	0.57221	1	1.37532	0.727967	-0.917826	Down	0	0.870564	0	5.29565	0.435	2.648	2.60582	Non
ENSG00000007341	ST7L	325.18	347.959	298.018	356.918	176.147	229.529	166.323	257.25	0.125735	0.773801	0.999994	336.569	327.468	-0.0395503	Non	0.541692	0.659643	0.558096	0.720755	0.601	0.639	0.0884509	Non
ENSG00000007372	PAX6	795.632	922.382	530.387	618.215	279.763	413.728	281.028	194.969	-0.0546673	0.896109	0.999994	859.007	574.301	-0.580862	Non	0.351624	0.448543	0.529855	0.315374	0.4	0.423	0.0806577	Non
ENSG00000007376	RPUSD1	968.804	644.262	1374.85	1447.61	186.509	78.4284	212.205	165.182	-0.186287	0.720324	0.999994	806.533	1411.23	0.80715	Up	0.192514	0.121734	0.154348	0.114106	0.157	0.134	-0.228532	Non
ENSG00000007384	RHBDF1	381.942	258.697	452.931	676.508	424.826	308.677	728.379	617.401	0.0755782	0.865675	0.999994	320.319	564.719	0.818024	Up	1.11228	1.1932	1.60815	0.912629	1.153	1.26	0.128031	Non
ENSG00000007392	LUC7L	576.28	544.255	628.624	633.555	1357.37	1621.09	1886.9	1326.87	-0.0809343	0.818161	0.999994	560.267	631.09	0.17173	Non	2.3554	2.97856	3.00164	2.09433	2.667	2.548	-0.0658525	Non
ENSG00000007402	CACNA2D2	15.3931	19.0097	17.9472	25.0558	15.5424	16.5491	40.1469	28.8843	0.695324	0.455534	1	17.2014	21.5015	0.321914	Non	1.0097	0.870564	2.23694	1.1528	0.94	1.695	0.850553	Non
ENSG00000007516	BAIAP3	1.4431	2.06627	5.66754	4.09075	0	8.63432	0	4.51316	-2.28712	0.334475	1	1.75469	4.87914	1.47542	Up	0	4.17871	0	1.10326	2.089	0.552	-1.92007	Non
ENSG00000007520	TSR3	887.509	666.164	1068.8	1110.64	295.306	297.165	504.703	363.761	0.0281655	0.941838	0.999994	776.837	1089.72	0.488275	Non	0.332735	0.446083	0.472214	0.327524	0.389	0.4	0.0402298	Non
ENSG00000007541	PIGQ	1092.91	602.523	1057	1216.49	398.922	334.58	384.263	448.609	-0.21253	0.630974	0.999994	847.717	1136.74	0.423249	Non	0.365008	0.555298	0.363543	0.368774	0.46	0.366	-0.32979	Non
ENSG00000007545	CRAMP1L	418.981	278.946	420.342	441.29	46.6272	53.245	74.5585	55.0606	-0.0584383	0.910137	0.999994	348.964	430.816	0.303995	Non	0.111287	0.190879	0.177376	0.124772	0.151	0.151	0	Non
ENSG00000007866	TEAD3	728.287	540.122	611.149	760.368	259.04	236.724	458.821	334.877	0.546325	0.18328	0.999994	634.204	685.759	0.112753	Non	0.355684	0.438279	0.750752	0.440414	0.397	0.596	0.586173	Non
ENSG00000007923	DNAJC11	2739.01	2312.15	3250.33	3334.98	2046.42	1773.63	2827.49	2753.03	0.168636	0.578439	0.999994	2525.58	3292.66	0.382637	Non	0.747137	0.767092	0.869907	0.8255	0.757	0.848	0.163771	Non
ENSG00000007944	MYLIP	271.785	315.312	429.316	433.62	259.04	276.298	430.145	420.627	0.100297	0.781673	0.999994	293.548	431.468	0.555654	Non	0.953108	0.876269	1.00193	0.970037	0.915	0.986	0.107816	Non
ENSG00000007968	E2F2	420.905	339.694	617.289	710.768	139.882	79.8675	372.792	207.606	0.651164	0.194234	0.999994	380.3	664.029	0.804108	Up	0.332335	0.235116	0.603918	0.292086	0.284	0.448	0.657608	Non
ENSG00000008018	PSMB1	10948.8	12393.9	15439.8	15786.2	103621	110953	160645	143901	0.085304	0.763286	0.999994	11671.4	15613	0.419775	Non	9.46413	8.95225	10.4046	9.11564	9.208	9.76	0.0839933	Non
ENSG00000008056	SYN1	8.17759	2.89277	3.77836	8.1815	20.7232	12.9515	11.4705	18.9553	-0.0735821	0.956947	1	5.53518	5.97993	0.111498	Non	2.53414	4.47718	3.03585	2.31685	3.506	2.676	-0.389748	Non
ENSG00000008083	JARID2	623.421	633.517	590.368	652.986	341.933	324.507	258.087	276.206	-0.283709	0.418721	0.999994	628.469	621.677	-0.0156764	Non	0.548478	0.51223	0.437163	0.422989	0.53	0.43	-0.301656	Non
ENSG00000008086	CDKL5	332.876	388.871	338.635	302.204	336.752	303.64	464.557	377.301	0.55652	0.140005	0.999994	360.874	320.42	-0.171531	Non	1.01164	0.780824	1.37185	1.2485	0.896	1.31	0.547996	Non
ENSG00000008130	NADK	787.454	581.861	704.191	735.824	450.73	399.337	453.086	452.219	0.030634	0.933391	0.999994	684.657	720.008	0.07263	Non	0.572389	0.686311	0.643413	0.614575	0.629	0.629	0	Non
ENSG00000008256	CYTH3	1868.82	1757.15	2686.88	2752.56	621.696	733.917	934.849	1011.85	-0.0724401	0.815634	0.999994	1812.99	2719.72	0.585092	Up	0.332668	0.417674	0.34793	0.367603	0.375	0.358	-0.066931	Non
ENSG00000008277	ADAM22	88.5104	121.496	86.4299	49.6003	186.509	171.967	74.5585	92.9712	-0.419264	0.460435	0.999994	105.003	68.0151	-0.626509	Down	2.1072	1.41541	0.862646	1.87441	1.761	1.369	-0.363272	Non
ENSG00000008282	SYPL1	587.824	626.905	519.524	556.342	4046.21	4678.36	4152.33	5909.54	0.383445	0.261074	0.999994	607.365	537.933	-0.175137	Non	6.88336	7.46263	7.99257	10.6221	7.173	9.307	0.37574	Non
ENSG00000008283	CYB561	180.869	148.771	114.295	134.483	124.339	62.5988	63.0879	47.8395	-0.288448	0.626581	0.999994	164.82	124.389	-0.406029	Non	0.687454	0.420772	0.551973	0.355728	0.554	0.454	-0.287194	Non
ENSG00000008294	SPAG9	3839.62	4814.81	7535.46	4602.09	9004.23	12119.7	13873.6	14063	-0.0858286	0.828289	0.999994	4327.22	6068.78	0.487967	Non	2.34508	2.51717	1.84111	3.05579	2.431	2.448	0.0100537	Non
ENSG00000008300	CELSR3	1675.93	1036.44	1301.64	1596.42	1212.31	792.918	785.732	863.82	-0.358044	0.403891	0.999994	1356.18	1449.03	0.0955361	Non	0.723366	0.765041	0.603645	0.5411	0.744	0.572	-0.379287	Non
ENSG00000008311	AASS	208.288	235.554	251.733	215.787	518.08	798.675	367.057	710.372	-0.347848	0.465187	0.999994	221.921	233.76	0.0749809	Non	2.48732	3.39062	1.45812	3.29201	2.939	2.375	-0.307398	Non
ENSG00000008324	SS18L2	202.516	268.615	163.886	198.401	310.848	273.42	86.029	185.04	-0.60554	0.228545	0.999994	235.565	181.144	-0.378991	Non	1.53493	1.01789	0.524931	0.932654	1.276	0.729	-0.807638	Non
ENSG00000008382	MPND	85.1432	55.7892	79.8178	65.9633	62.1696	24.4639	28.6763	37.008	-0.167316	0.827425	0.999994	70.4662	72.8906	0.0488014	Non	0.730177	0.438506	0.359272	0.561038	0.584	0.46	-0.344335	Non
ENSG00000008394	MGST1	1324.29	1407.13	731.585	760.368	13449.4	11169.9	9130.54	7942.27	0.344256	0.253454	0.999994	1365.71	745.976	-0.872447	Down	10.1559	7.93811	12.4805	10.4453	9.047	11.463	0.341473	Non
ENSG00000008405	CRY1	1179.98	1310.43	1238.83	985.871	1745.93	2752.91	1949.99	2158.2	0.0250463	0.947332	0.999994	1245.2	1112.35	-0.162769	Non	1.47963	2.10077	1.57406	2.18913	1.79	1.882	0.072307	Non
ENSG00000008441	NFIX	1236.74	874.444	491.659	598.272	248.678	201.467	51.6174	139.908	-0.0869947	0.864048	0.999994	1055.59	544.966	-0.953816	Down	0.201076	0.230395	0.104986	0.233854	0.216	0.169	-0.354008	Non
ENSG00000008513	ST3GAL1	738.388	638.476	604.537	725.085	62.1696	53.9645	91.7643	50.5474	0.201824	0.680158	0.999994	688.432	664.811	-0.05037	Non	0.0841963	0.0845207	0.151793	0.0697124	0.084	0.111	0.402098	Non
ENSG00000008516	MMP25	10.5828	5.37229	9.44589	8.69284	0	0.719527	0	2.7079	1.21026	0.592398	1	7.97753	9.06937	0.18506	Non	0	0.133933	0	0.311509	0.067	0.156	1.21931	Non
ENSG00000008517	IL32	4494.31	3861.44	5764.83	7741.74	18112.1	19120	26198.7	22815.9	-0.296735	0.3627	0.999994	4177.87	6753.29	0.692821	Up	4.03	4.95152	4.54457	2.94712	4.491	3.746	-0.261686	Non
ENSG00000008710	PKD1	918.776	403.749	928.531	1027.29	124.339	132.393	189.264	135.395	-0.282127	0.598936	0.999994	661.262	977.911	0.564479	Non	0.135331	0.327909	0.203831	0.131798	0.232	0.168	-0.465664	Non
ENSG00000008735	MAPK8IP2	105.347	72.7326	108.628	142.665	51.808	28.7811	63.0879	38.8132	-0.114512	0.865746	0.999994	89.0396	125.646	0.49685	Non	0.491786	0.395711	0.580772	0.272059	0.444	0.426	-0.0597062	Non
ENSG00000008838	MED24	3618.34	3075.02	3303.7	3827.92	3486.68	2492.44	3217.48	3051.8	-0.0178542	0.958325	0.999994	3346.68	3565.81	0.0914991	Non	0.963612	0.810545	0.973903	0.797248	0.887	0.886	-0.00162741	Non
ENSG00000008853	RHOBTB2	1287.73	1055.45	1184.52	1396.48	269.402	163.333	189.264	185.942	-0.269029	0.521447	0.999994	1171.59	1290.5	0.13946	Non	0.209207	0.154752	0.159782	0.133151	0.182	0.146	-0.31797	Non
ENSG00000008869	HEATR5B	1068.38	1193.89	1180.74	1105.01	2735.46	3735.78	3418.22	3174.56	0.00471793	0.988577	0.999994	1131.13	1142.88	0.0148987	Non	2.56039	3.12909	2.89499	2.87287	2.845	2.884	0.0196425	Non
ENSG00000008952	SEC62	1902.97	2654.74	2028.98	1282.96	6999.26	8616.33	4100.72	5445.58	-0.247892	0.546914	0.999994	2278.86	1655.97	-0.460634	Non	3.67807	3.24564	2.02107	4.24454	3.462	3.133	-0.144061	Non
ENSG00000008988	RPS20	8623.99	9254.4	9024.61	9906.26	119.158	182.76	34.4116	111.926	-0.956919	0.0476109	0.999994	8939.19	9465.44	0.0825242	Non	0.0138171	0.0197484	0.00381309	0.0112986	0.017	0.008	-1.08746	Down
ENSG00000009307	CSDE1	16438.4	23424.4	29661.5	24557.3	25468.8	34861.1	36430.4	36296.7	-0.174645	0.631452	0.999994	19931.4	27109.4	0.443749	Non	1.54935	1.48823	1.2282	1.47804	1.519	1.353	-0.16696	Non
ENSG00000009335	UBE3C	6113.47	6739.75	5779.94	5357.35	3916.69	3070.94	4072.04	2946.19	0.211383	0.538827	0.999994	6426.61	5568.65	-0.206731	Non	0.640665	0.455646	0.704512	0.549935	0.548	0.627	0.19429	Non
ENSG00000009413	REV3L	981.792	1370.35	2611.32	1044.68	1165.68	2034.82	1496.9	1573.29	-0.703019	0.196297	0.999994	1176.07	1828	0.636289	Up	1.1873	1.48489	0.573237	1.50601	1.336	1.04	-0.361336	Non
ENSG00000009780	FAM76A	277.557	353.745	259.762	244.934	176.147	214.419	172.058	128.174	-0.145229	0.741021	0.999994	315.651	252.348	-0.322916	Non	0.634634	0.60614	0.662368	0.5233	0.62	0.593	-0.0642361	Non
ENSG00000009790	TRAF3IP3	0	0	0.472295	2.04538	0	4.31716	0	5.4158	-3.63449	0.344846	1	0	1.25883	Inf	Up		Inf	0	2.64783	Inf	1.324	#NAME?	Non
ENSG00000009830	POMT2	655.169	531.444	651.294	805.366	362.656	400.057	797.202	810.564	0.769466	0.0315507	0.999994	593.307	728.33	0.295815	Non	0.55353	0.752774	1.22403	1.00645	0.653	1.115	0.771889	Up
ENSG00000009844	VTA1	2185.82	3067.58	3188.46	2590.47	11672.3	15058.3	13925.2	14865.5	-0.0311082	0.930526	0.999994	2626.7	2889.46	0.13755	Non	5.34002	4.90884	4.36738	5.73852	5.124	5.053	-0.0201303	Non
ENSG00000009950	MLXIPL	8.17759	9.91808	4.72295	6.13613	0	4.31716	0	1.80527	-0.279413	0.898193	1	9.04784	5.42954	-0.736744	Down	0	0.435282	0	0.294203	0.218	0.147	-0.568512	Non
ENSG00000009954	BAZ1B	4690.09	5553.3	5526.79	4458.92	8242.65	9877.66	9187.9	8405.32	-0.00781201	0.980628	0.999994	5121.69	4992.86	-0.0367559	Non	1.75746	1.7787	1.66243	1.88506	1.768	1.774	0.00488773	Non
ENSG00000010017	RANBP9	1805.32	1972.05	1494.34	1313.13	2828.72	3129.94	2403.08	2260.19	0.0699023	0.815587	0.999994	1888.68	1403.74	-0.42811	Non	1.56688	1.58716	1.60812	1.72122	1.577	1.665	0.0783395	Non
ENSG00000010030	ETV7	11.5448	4.54579	8.50131	2.55672	0	2.15858	5.73527	0.902633	0.83324	0.719034	1	8.04531	5.52901	-0.541126	Non	0	0.474853	0.674634	0.353043	0.237	0.514	1.11688	Non
ENSG00000010072	SPRTN	481.035	615.334	572.421	497.026	834.109	1192.26	1020.88	1273.62	0.209331	0.586632	0.999994	548.185	534.724	-0.035868	Non	1.73399	1.93757	1.78344	2.56247	1.836	2.173	0.243122	Non
ENSG00000010165	METTL13	2161.77	2027.01	1906.65	2153.27	3020.41	2365.8	3240.43	2846	0.224263	0.483615	0.999994	2094.39	2029.96	-0.0450772	Non	1.39719	1.16714	1.69954	1.32171	1.282	1.511	0.237107	Non
ENSG00000010219	DYRK4	474.3	507.888	690.023	676.508	295.306	233.127	298.234	265.374	-0.363657	0.323797	0.999994	491.094	683.265	0.476445	Non	0.622613	0.459012	0.432209	0.392271	0.541	0.412	-0.392984	Non
ENSG00000010244	ZNF207	7069.77	7566.67	5634	6930.75	2714.74	3137.86	2362.93	3255.8	0.165415	0.628649	0.999994	7318.22	6282.38	-0.220182	Non	0.383993	0.414695	0.419405	0.469761	0.399	0.445	0.157417	Non
ENSG00000010256	UQCRC1	5553.55	5441.31	4564.73	5370.13	15060.6	13440.8	15617.1	12538.5	0.12805	0.67964	0.999994	5497.43	4967.43	-0.146257	Non	2.71189	2.47013	3.42126	2.33485	2.591	2.878	0.151558	Non
ENSG00000010270	STARD3NL	1878.44	2094.78	2034.65	2158.89	2642.21	2123.32	2477.64	2255.68	-0.0842688	0.787618	0.999994	1986.61	2096.77	0.0778589	Non	1.4066	1.01363	1.21772	1.04483	1.21	1.131	-0.0974081	Non
ENSG00000010278	CD9	656.131	635.584	907.75	1170.47	1564.6	1107.35	2403.08	2862.25	0.308873	0.396957	0.999994	645.858	1039.11	0.686058	Up	2.38459	1.74226	2.64729	2.44539	2.063	2.546	0.303489	Non
ENSG00000010292	NCAPD2	14909.2	14342.4	6376.92	7514.71	24671	21303.7	11688.5	11412	0.0817133	0.780833	0.999994	14625.8	6945.82	-1.0743	Down	1.65475	1.48537	1.83293	1.51862	1.57	1.676	0.0942576	Non
ENSG00000010295	IFFO1	184.236	166.541	109.1	158.005	160.605	226.651	57.3527	85.7501	-0.991654	0.058552	0.999994	175.389	133.553	-0.393147	Non	0.871733	1.36093	0.525689	0.542704	1.116	0.534	-1.06343	Non
ENSG00000010310	GIPR	32.7104	34.3	32.116	39.8848	10.3616	8.63432	5.73527	13.5395	0.241396	0.815379	1	33.5052	36.0004	0.103629	Non	0.316768	0.251729	0.17858	0.339465	0.284	0.259	-0.132939	Non
ENSG00000010318	PHF7	194.819	218.611	138.855	156.983	46.6272	43.1716	22.9411	12.6369	-1.09921	0.08418	0.999994	206.715	147.919	-0.48284	Non	0.239336	0.197481	0.165216	0.0804985	0.218	0.123	-0.82567	Non
ENSG00000010319	SEMA3G	0.96207	4.54579	4.25065	11.7609	0	0.719527	0	2.7079	-0.188108	0.94375	1	2.75393	8.00578	1.53955	Up	0	0.158284	0	0.230246	0.079	0.115	0.541709	Non
ENSG00000010322	NISCH	1397.41	1062.06	1165.15	1360.17	1388.45	890.055	1020.88	969.428	-0.219012	0.575194	0.999994	1229.73	1262.66	0.0381236	Non	0.993594	0.838045	0.876176	0.712723	0.916	0.794	-0.206209	Non
ENSG00000010361	FUZ	350.674	304.981	249.372	298.113	378.198	295.725	235.146	222.95	-0.27657	0.489594	0.999994	327.828	273.743	-0.260118	Non	1.07849	0.969652	0.942954	0.747871	1.024	0.845	-0.277192	Non
ENSG00000010379	SLC6A13	13.469	3.71928	10.8628	12.7836	10.3616	5.75621	0	5.4158	-1.33408	0.435801	1	8.59413	11.8232	0.460196	Non	0.769294	1.54767	0	0.423652	1.158	0.212	-2.4495	Non
ENSG00000010404	IDS	985.159	1103.8	1201.99	1214.44	62.1696	76.9894	86.029	60.4764	-0.32143	0.454912	0.999994	1044.48	1208.22	0.210094	Non	0.0631061	0.0697494	0.0715721	0.0497977	0.066	0.061	-0.113657	Non
ENSG00000010539	ZNF200	362.219	365.729	467.572	419.302	466.272	391.423	619.409	591.225	0.228485	0.509734	0.999994	363.974	443.437	0.284892	Non	1.28726	1.07025	1.32474	1.41002	1.179	1.367	0.21345	Non
ENSG00000010626	LRRC23	180.388	149.598	247.482	282.773	119.158	171.967	177.793	246.419	-0.158294	0.731552	0.999994	164.993	265.128	0.684284	Up	0.660567	1.14953	0.718408	0.871436	0.905	0.795	-0.186963	Non
ENSG00000010671	BTK	6.73449	3.71928	0	3.57941	0	10.0734	0	4.51316	0.542046	0.838668	1	5.22688	1.7897	-1.54623	Down	0	2.70842		1.26087	1.354	1.261	-0.102659	Non
ENSG00000010704	HFE	161.628	168.607	102.016	137.04	248.678	226.651	108.97	213.924	0.00881577	0.985968	0.999994	165.118	119.528	-0.466146	Non	1.53859	1.34425	1.06817	1.56103	1.441	1.315	-0.132008	Non
ENSG00000010803	SCMH1	1417.13	1304.64	1181.21	1292.68	196.87	128.795	154.852	92.0686	-0.30464	0.490114	0.999994	1360.88	1236.94	-0.137766	Non	0.138922	0.0987209	0.131096	0.0712232	0.119	0.101	-0.236606	Non
ENSG00000010810	FYN	2676	2597.3	4272.85	4334.66	2605.94	2557.92	4938.06	3934.58	0.0704683	0.814868	0.999994	2636.65	4303.76	0.706892	Up	0.973821	0.984838	1.15568	0.907701	0.979	1.032	0.0760622	Non
ENSG00000010818	HIVEP2	3430.74	4186.67	4415.96	3688.32	1409.18	1886.6	1783.67	1723.13	-0.0106337	0.975262	0.999994	3808.7	4052.14	0.0893832	Non	0.41075	0.45062	0.403914	0.467184	0.431	0.436	0.0166403	Non
ENSG00000011007	TCEB3	6785.96	7317.89	6072.77	6517.59	1517.97	1881.56	1697.64	1885.6	0.235511	0.445207	0.999994	7051.92	6295.18	-0.16377	Non	0.223693	0.257118	0.27955	0.28931	0.24	0.284	0.242857	Non
ENSG00000011009	LYPLA2	1687.95	1356.71	1336.59	1563.69	606.154	256.871	584.997	437.777	0.349814	0.479892	0.999994	1522.33	1450.14	-0.0700881	Non	0.359106	0.189334	0.437678	0.279964	0.274	0.359	0.389808	Non
ENSG00000011021	CLCN6	634.485	518.633	634.764	841.672	414.464	344.653	498.968	522.624	0.0962934	0.800235	0.999994	576.559	738.218	0.356579	Non	0.653229	0.664542	0.786069	0.620936	0.659	0.704	0.095297	Non
ENSG00000011028	MRC2	931.283	526.072	342.886	409.586	875.555	684.27	424.41	400.769	0.0408631	0.926171	0.999994	728.677	376.236	-0.953642	Down	0.94016	1.30072	1.23776	0.978473	1.12	1.108	-0.0155409	Non
ENSG00000011105	TSPAN9	1631.67	1377.79	1749.38	2344.51	2072.32	1486.54	2758.66	2358.58	0.0856507	0.817205	0.999994	1504.73	2046.95	0.44397	Non	1.27006	1.07893	1.57694	1.006	1.174	1.291	0.137057	Non
ENSG00000011114	BTBD7	878.369	1036.44	912.473	883.602	466.272	446.107	722.644	509.085	0.500482	0.169463	0.999994	957.404	898.038	-0.0923525	Non	0.530838	0.430422	0.791961	0.576147	0.481	0.684	0.507959	Non
ENSG00000011132	APBA3	380.017	304.568	350.443	408.052	248.678	248.956	217.94	260.861	-0.17643	0.658903	0.999994	342.293	379.248	0.14791	Non	0.654387	0.817409	0.6219	0.639283	0.736	0.631	-0.222066	Non
ENSG00000011143	MKS1	582.533	516.98	473.239	499.583	740.854	705.136	768.526	710.372	0.206225	0.527121	0.999994	549.757	486.411	-0.176617	Non	1.27178	1.36395	1.62397	1.42193	1.318	1.523	0.208566	Non
ENSG00000011198	ABHD5	713.856	827.333	865.716	860.592	3082.58	2501.07	2942.19	3177.27	-0.0244184	0.938137	0.999994	770.594	863.154	0.163646	Non	4.31821	3.02306	3.39856	3.69196	3.671	3.545	-0.0503875	Non
ENSG00000011201	KAL1	5.77242	4.95904	8.9736	7.67016	36.2656	49.6473	45.8821	321.337	1.48184	0.127657	0.999994	5.36573	8.32188	0.633135	Up	6.28257	10.0115	5.11301	41.8945	8.147	23.504	1.52857	Non
ENSG00000011243	AKAP8L	977.944	893.041	1568.02	1964.07	642.419	571.304	1290.44	1018.17	0.00862599	0.980229	0.999994	935.492	1766.04	0.916725	Up	0.656908	0.639729	0.822972	0.518398	0.648	0.671	0.050319	Non
ENSG00000011258	MBTD1	644.106	1020.32	1331.87	998.143	901.459	1367.1	1732.05	1811.58	0.14658	0.73105	0.999994	832.214	1165.01	0.485312	Non	1.39955	1.33987	1.30046	1.81495	1.37	1.558	0.185519	Non
ENSG00000011260	UTP18	1127.06	1306.29	1339.43	1000.7	4812.96	5463.37	5649.24	5903.22	0.224207	0.495445	0.999994	1216.68	1170.06	-0.0563616	Non	4.27035	4.18234	4.21765	5.89909	4.226	5.058	0.259274	Non
ENSG00000011275	RNF216	3529.83	3389.92	3420.36	3545.15	2890.89	3137.14	3813.95	3541.03	0.273533	0.334894	0.999994	3459.88	3482.75	0.0095079	Non	0.818987	0.925432	1.11507	0.998839	0.872	1.057	0.277575	Non
ENSG00000011295	TTC19	1238.18	1600.94	1281.34	1276.31	1248.57	1905.31	1623.08	2054.39	0.366863	0.339599	0.999994	1419.56	1278.82	-0.150629	Non	1.00839	1.19011	1.26671	1.60963	1.099	1.438	0.387872	Non
ENSG00000011304	PTBP1	11803.2	8780.81	9399.14	10286.7	11252.7	10136.7	10547.2	10469.6	0.0395807	0.900834	0.999994	10292	9842.92	-0.0643621	Non	0.953364	1.15441	1.12214	1.01778	1.054	1.07	0.0217359	Non
ENSG00000011332	DPF1	289.583	288.864	203.087	245.956	170.966	124.478	34.4116	108.316	-0.438761	0.43103	0.999994	289.224	224.522	-0.365331	Non	0.590388	0.430923	0.169443	0.440387	0.511	0.305	-0.744514	Non
ENSG00000011347	SYT7	49.0655	37.6061	34.0052	58.2932	15.5424	4.31716	0	10.8316	0.0948649	0.936442	1	43.3358	46.1492	0.0907464	Non	0.316768	0.1148	0	0.185812	0.216	0.093	-1.21573	Non
ENSG00000011376	LARS2	1015.46	940.565	1076.36	1219.55	1119.05	1455.6	1858.23	1868.45	0.290457	0.373636	0.999994	978.015	1147.96	0.231141	Non	1.10201	1.54758	1.7264	1.53208	1.325	1.629	0.297994	Non
ENSG00000011405	PIK3C2A	2135.79	3358.1	5547.57	2548.03	5025.38	7838.52	6526.73	7652.52	-0.419966	0.407936	0.999994	2746.95	4047.8	0.55931	Non	2.35293	2.33422	1.1765	3.00331	2.344	2.09	-0.16547	Non
ENSG00000011422	PLAUR	2408.54	1921.21	678.215	975.133	4155	2868.75	1066.76	1615.71	0.0159236	0.970103	0.999994	2164.88	826.674	-1.3889	Down	1.72511	1.4932	1.57289	1.65692	1.609	1.615	0.00536984	Non
ENSG00000011426	ANLN	13236.2	18954.7	10103.3	6764.06	40757.4	62356.3	24730.5	28082.7	-0.0329681	0.936928	0.999994	16095.4	8433.69	-0.932414	Down	3.07924	3.28976	2.44775	4.15176	3.185	3.3	0.0511727	Non
ENSG00000011451	WIZ	1514.78	883.949	1525.04	1513.07	466.272	351.849	458.821	388.132	-0.282017	0.510389	0.999994	1199.36	1519.05	0.340903	Non	0.307815	0.398042	0.300859	0.25652	0.353	0.279	-0.339403	Non
ENSG00000011454	RABGAP1	2370.54	2936.58	2800.71	2199.8	5066.82	5964.88	5523.06	5483.5	0.0806967	0.806749	0.999994	2653.56	2500.25	-0.0858537	Non	2.13741	2.03123	1.97202	2.49272	2.084	2.232	0.0989817	Non
ENSG00000011465	DCN	18.7604	19.0097	8.02901	6.13613	31.0848	61.1598	0	23.4685	-0.201111	0.857203	1	18.885	7.08257	-1.4149	Down	1.65694	3.2173	0	3.82464	2.437	1.912	-0.350024	Non
ENSG00000011478	QPCTL	533.468	438.462	441.123	595.716	533.622	405.094	602.203	561.438	0.235243	0.548319	0.999994	485.965	518.419	0.0932682	Non	1.00029	0.923897	1.36516	0.942459	0.962	1.154	0.262534	Non
ENSG00000011485	PPP5C	3247.95	2970.47	2390.28	2689.67	2486.78	1887.32	2317.05	1508.3	0.0930256	0.804348	0.999994	3109.21	2539.98	-0.291731	Non	0.765648	0.635361	0.969361	0.560775	0.701	0.765	0.126045	Non
ENSG00000011523	CEP68	596.964	524.832	606.899	652.986	284.944	214.419	258.087	259.056	-0.0701884	0.853322	0.999994	560.898	629.942	0.167482	Non	0.477322	0.408548	0.425255	0.396725	0.443	0.411	-0.108168	Non
ENSG00000011566	MAP4K3	722.514	1002.55	982.373	736.846	834.109	1131.82	1020.88	1110.24	0.112241	0.775449	0.999994	862.533	859.61	-0.00489862	Non	1.15445	1.12893	1.0392	1.50674	1.142	1.273	0.15667	Non
ENSG00000011638	TMEM159	203.478	200.841	113.823	120.677	88.0736	94.258	108.97	74.0159	0.679249	0.17244	0.999994	202.159	117.25	-0.785905	Down	0.432842	0.469316	0.957364	0.613338	0.451	0.785	0.799565	Non
ENSG00000011677	GABRA3	480.073	447.967	112.878	181.527	1222.67	1182.18	441.616	543.385	0.387979	0.332742	0.999994	464.02	147.203	-1.65638	Down	2.54684	2.639	3.91231	2.99341	2.593	3.453	0.413228	Non
ENSG00000012048	BRCA1	1517.18	2181.56	2210.81	1229.78	1896.17	2911.92	1978.67	2191.59	-0.104807	0.819256	0.999994	1849.37	1720.3	-0.10438	Non	1.2498	1.33479	0.894996	1.7821	1.292	1.339	0.0515499	Non
ENSG00000012061	ERCC1	2234.89	1824.93	2004.42	2429.91	512.899	461.217	521.909	502.767	-0.0471107	0.891028	0.999994	2029.91	2217.16	0.127301	Non	0.229497	0.252732	0.260379	0.206908	0.241	0.234	-0.0425246	Non
ENSG00000012124	CD22	249.657	195.469	172.388	229.593	46.6272	66.916	28.6763	73.1133	0.10706	0.858157	0.999994	222.563	200.99	-0.147086	Non	0.186765	0.342336	0.166348	0.318447	0.265	0.242	-0.130985	Non
ENSG00000012171	SEMA3B	26.4569	21.9024	47.7018	56.2478	0	4.31716	5.73527	0	-2.85286	0.0838407	1	24.1797	51.9748	1.10402	Up	0	0.197109	0.120232	0	0.099	0.06	-0.722466	Non
ENSG00000012174	MBTPS2	836.038	1008.75	1262.92	1224.67	1688.94	2510.43	2506.31	3314.47	0.0360986	0.9234	0.999994	922.395	1243.79	0.431289	Non	2.02017	2.48865	1.98454	2.70642	2.254	2.345	0.0571004	Non
ENSG00000012211	PRICKLE3	304.495	221.917	245.593	299.136	108.797	105.77	137.646	113.732	0.14485	0.758454	0.999994	263.206	272.365	0.0493471	Non	0.357302	0.476621	0.560465	0.380201	0.417	0.47	0.172613	Non
ENSG00000012223	LTF	6.25345	12.3976	0.472295	2.04538	0	3.59763	0	2.7079	2.59469	0.302603	1	9.32553	1.25883	-2.8891	Down	0	0.290188	0	1.32391	0.145	0.662	2.19078	Non
ENSG00000012232	EXTL3	5892.68	5126.41	5192.88	6485.37	1435.08	1080.01	1485.43	1623.84	0.237983	0.487176	0.999994	5509.54	5839.13	0.0838203	Non	0.243537	0.210676	0.286052	0.250384	0.227	0.268	0.239541	Non
ENSG00000012660	ELOVL5	2720.73	3015.92	3615.42	3780.36	3844.15	4521.51	5580.41	7313.13	0.258077	0.423071	0.999994	2868.33	3697.89	0.366493	Non	1.41291	1.49921	1.54351	1.9345	1.456	1.739	0.256248	Non
ENSG00000012779	ALOX5	9.6207	9.50483	5.19524	5.62478	0	12.9515	0	11.7342	0.706256	0.690621	1	9.56276	5.41001	-0.821796	Down	0	1.36262	0	2.08617	0.681	1.043	0.615012	Non
ENSG00000012822	CALCOCO1	22025.1	20749	23308.2	30256.2	23427.6	20012.2	31595.6	25104.9	0.0597199	0.856881	0.999994	21387.1	26782.2	0.324535	Non	1.06367	0.964488	1.35556	0.829745	1.014	1.093	0.108236	Non
ENSG00000012963	UBR7	1404.14	1596.4	1249.69	1228.76	2041.24	2844.29	2626.75	2506.61	0.33818	0.311053	0.999994	1500.27	1239.23	-0.275783	Non	1.45373	1.78169	2.10192	2.03995	1.618	2.071	0.356116	Non
ENSG00000012983	MAP4K5	777.352	1070.33	1161.85	725.085	1331.47	2009.64	1634.55	1707.78	-0.0373229	0.931027	0.999994	923.839	943.465	0.0303276	Non	1.71282	1.87759	1.40686	2.35528	1.795	1.881	0.067516	Non
ENSG00000013016	EHD3	322.293	297.542	534.165	552.763	77.712	76.9894	269.558	121.855	0.422917	0.409068	0.999994	309.918	543.464	0.810299	Up	0.241122	0.258751	0.504633	0.220448	0.25	0.363	0.538041	Non
ENSG00000013275	PSMC4	6273.17	6101.27	6175.73	7560.22	8802.18	8065.18	13271.4	10594.2	0.349445	0.267825	0.999994	6187.22	6867.97	0.150592	Non	1.40315	1.32188	2.14896	1.40131	1.363	1.775	0.381033	Non
ENSG00000013288	MAN2B2	1513.82	1084.79	1629.42	2030.03	844.47	638.22	1101.17	1242.02	0.187787	0.621654	0.999994	1299.3	1829.73	0.493889	Non	0.557842	0.588335	0.675807	0.611823	0.573	0.644	0.168526	Non
ENSG00000013306	SLC25A39	7094.78	5927.29	5236.8	6557.98	2015.33	1201.61	1422.35	1123.78	-0.189689	0.638559	0.999994	6511.04	5897.39	-0.14281	Non	0.284058	0.202725	0.271606	0.17136	0.243	0.221	-0.13691	Non
ENSG00000013364	MVP	2622.12	2004.28	2080.46	2494.85	3989.22	3127.06	3888.51	3854.24	0.141397	0.680063	0.999994	2313.2	2287.65	-0.016022	Non	1.52137	1.56019	1.86906	1.54488	1.541	1.707	0.147596	Non
ENSG00000013374	NUB1	1597.52	1821.21	1533.54	1544.26	1854.73	3103.32	2213.81	2567.99	0.0932768	0.806961	0.999994	1709.36	1538.9	-0.151559	Non	1.16101	1.70399	1.4436	1.66293	1.432	1.553	0.117026	Non
ENSG00000013375	PGM3	1413.28	2019.57	1867.93	1348.41	4346.69	6939.84	4393.21	6016.05	-0.02329	0.957103	0.999994	1716.42	1608.17	-0.093987	Non	3.07561	3.43629	2.35192	4.46158	3.256	3.407	0.0654012	Non
ENSG00000013392	RWDD2A	217.428	294.65	323.994	310.897	227.955	336.019	573.527	519.917	0.593671	0.150869	0.999994	256.039	317.446	0.310148	Non	1.04842	1.1404	1.77018	1.67231	1.094	1.721	0.653634	Non
ENSG00000013441	CLK1	456.502	656.66	1025.82	745.539	1968.7	2676.64	3590.28	3723.36	-0.0202772	0.958672	0.999994	556.581	885.682	0.670197	Up	4.31259	4.07614	3.4999	4.99419	4.194	4.247	0.0181172	Non
ENSG00000013503	POLR3B	853.837	1039.33	897.832	897.408	2010.15	2434.88	2036.02	1769.16	-0.157588	0.629643	0.999994	946.584	897.62	-0.0766259	Non	2.35426	2.34273	2.26771	1.97141	2.348	2.12	-0.147368	Non
ENSG00000013523	ANGEL1	368.473	290.93	291.878	373.281	259.04	309.396	412.939	399.866	0.477507	0.232252	0.999994	329.702	332.58	0.012539	Non	0.70301	1.06347	1.41477	1.07122	0.883	1.243	0.493341	Non
ENSG00000013561	RNF14	1664.86	1892.29	1858.48	1714.54	1896.17	2184.48	2190.87	2368.51	0.151432	0.620182	0.999994	1778.57	1786.51	0.00642095	Non	1.13894	1.15441	1.17885	1.38143	1.147	1.28	0.158278	Non
ENSG00000013563	DNASE1L1	988.045	788.487	579.506	686.735	170.966	118.722	57.3527	69.5027	-0.56946	0.207114	0.999994	888.266	633.12	-0.488513	Non	0.173035	0.150569	0.0989683	0.101208	0.162	0.1	-0.695994	Non
ENSG00000013573	DDX11	763.883	607.896	483.158	611.056	1062.06	507.266	527.645	619.206	-0.0910094	0.848018	0.999994	685.889	547.107	-0.326154	Non	1.39035	0.834463	1.09208	1.01334	1.112	1.053	-0.0786514	Non
ENSG00000013583	HEBP1	334.8	355.398	387.282	303.227	4331.15	4665.41	3498.51	3097.84	-0.452307	0.157481	0.999994	345.099	345.254	0.000648765	Non	12.9365	13.1273	9.03351	10.2162	13.032	9.625	-0.4372	Non
ENSG00000013588	GPRC5A	346.826	273.574	109.572	116.075	124.339	166.93	57.3527	104.705	0.694923	0.172969	0.999994	310.2	112.824	-1.45913	Down	0.358506	0.610184	0.523423	0.902049	0.484	0.713	0.558895	Non
ENSG00000013619	MAMLD1	629.675	445.487	219.617	272.546	119.158	149.662	51.6174	82.1396	0.196752	0.69117	0.999994	537.581	246.082	-1.12734	Down	0.189238	0.33595	0.235034	0.301379	0.263	0.268	0.0271702	Non
ENSG00000013725	CD6	12.0259	10.7446	6.13983	6.13613	0	2.15858	0	0.902633	0.0265736	0.990505	1	11.3852	6.13798	-0.891328	Down	0	0.200899	0	0.147101	0.1	0.074	-0.434403	Non
ENSG00000013810	TACC3	2833.29	1977.42	1964.27	1448.13	8465.43	7110.36	4221.16	4556.49	-0.3301	0.370327	0.999994	2405.36	1706.2	-0.495464	Non	2.98784	3.59578	2.14897	3.14648	3.292	2.648	-0.314061	Non
ENSG00000014123	UFL1	621.978	891.388	1155.23	644.293	4978.75	6941.99	6027.77	7325.77	-0.0868544	0.845326	0.999994	756.683	899.763	0.249857	Non	8.0047	7.78785	5.21779	11.3702	7.896	8.294	0.0709461	Non
ENSG00000014138	POLA2	3886.28	3558.11	2205.14	2690.18	5185.98	5424.51	5144.53	5098.07	0.553091	0.0636015	0.999994	3722.2	2447.66	-0.60475	Down	1.33443	1.52455	2.33297	1.89507	1.429	2.114	0.564969	Non
ENSG00000014164	ZC3H3	1624.45	949.656	1144.37	1437.9	554.346	523.815	556.321	554.217	0.0414903	0.920681	0.999994	1287.06	1291.13	0.00456514	Non	0.34125	0.551584	0.486137	0.385435	0.446	0.436	-0.0327156	Non
ENSG00000014216	CAPN1	3889.17	3012.2	2969.32	3472.54	4704.17	3329.25	3940.13	3451.67	-0.0183091	0.959431	0.999994	3450.68	3220.93	-0.0994071	Non	1.20956	1.10525	1.32695	0.993991	1.157	1.16	0.00373594	Non
ENSG00000014257	ACPP	168.362	201.668	54.7862	70.5654	512.899	405.094	160.587	187.748	0.210824	0.630799	0.999994	185.015	62.6758	-1.56166	Down	3.0464	2.00872	2.93117	2.66062	2.528	2.796	0.145368	Non
ENSG00000014641	MDH1	3289.32	3677.54	3657.45	3158.57	63376.7	52592.4	70291.4	69285.2	0.299125	0.320118	0.999994	3483.43	3408.01	-0.0315783	Non	19.2675	14.301	19.2187	21.9356	16.784	20.577	0.293946	Non
ENSG00000014824	SLC30A9	769.656	1182.73	1931.69	1224.16	1020.62	1446.97	1605.87	1766.45	-0.249379	0.568333	0.999994	976.193	1577.92	0.692786	Up	1.32607	1.22341	0.831333	1.443	1.275	1.137	-0.165265	Non
ENSG00000014914	MTMR11	132.285	153.317	24.5593	25.0558	51.808	33.0982	0	9.02633	0.0920097	0.913603	0.999994	142.801	24.8076	-2.52515	Down	0.391641	0.215881	0	0.360248	0.304	0.18	-0.756074	Non
ENSG00000014919	COX15	2455.2	2823.76	2063.93	2214.12	6139.25	6321.04	6314.53	5540.36	0.229342	0.435999	0.999994	2639.48	2139.02	-0.303302	Non	2.50051	2.23852	3.05947	2.50229	2.37	2.781	0.230717	Non
ENSG00000015133	CCDC88C	113.524	98.7676	110.517	131.927	25.904	44.6107	51.6174	80.3343	0.657633	0.281455	0.999994	106.146	121.222	0.191601	Non	0.22818	0.451673	0.467054	0.608932	0.34	0.538	0.662071	Non
ENSG00000015153	YAF2	352.598	447.967	511.023	385.042	600.973	996.545	671.026	1165.3	0.0389624	0.934494	0.999994	400.283	448.032	0.162584	Non	1.70441	2.2246	1.3131	3.02642	1.965	2.17	0.143166	Non
ENSG00000015171	ZMYND11	2511	3189.9	4997.35	3295.61	3274.27	3734.34	5190.42	3917.43	-0.16733	0.664897	0.999994	2850.45	4146.48	0.540697	Non	1.30397	1.17068	1.03863	1.18868	1.237	1.114	-0.151096	Non
ENSG00000015285	WAS	12.0259	12.8109	8.50131	14.829	15.5424	10.7929	11.4705	3.61053	-1.04214	0.447535	1	12.4184	11.6651	-0.0902716	Non	1.29241	0.842481	1.34927	0.243478	1.067	0.796	-0.42272	Non
ENSG00000015475	BID	334.319	305.807	236.62	277.66	160.605	197.15	114.705	168.792	0.0195666	0.964618	0.999994	320.063	257.14	-0.315805	Non	0.480394	0.644688	0.484767	0.607911	0.563	0.546	-0.044234	Non
ENSG00000015479	MATR3	5557.88	7627	8665.66	4866.97	40949	49163.1	53745.2	42577.2	0.0582439	0.890457	0.999994	6592.44	6766.32	0.0375582	Non	7.36775	6.44593	6.20209	8.74819	6.907	7.475	0.114014	Non
ENSG00000015520	NPC1L1	19.2414	9.09157	9.44589	10.2269	0	2.87811	0	1.80527	-0.0126189	0.994961	1	14.1665	9.83639	-0.526281	Non	0	0.316569	0	0.176522	0.158	0.088	-0.844349	Non
ENSG00000015532	XYLT2	3101.23	2168.34	3098.73	3686.28	1440.26	982.874	1519.85	1637.38	0.0329445	0.932095	0.999994	2634.79	3392.5	0.364664	Non	0.464416	0.453284	0.490474	0.444181	0.459	0.467	0.0249284	Non
ENSG00000015676	NUDCD3	4550.11	4217.66	3061.89	3772.18	2564.5	2448.55	2081.9	2122.99	0.107881	0.72276	0.999994	4383.89	3417.03	-0.359465	Non	0.563612	0.580546	0.679941	0.562802	0.572	0.621	0.118578	Non
ENSG00000016082	ISL1	20.2035	30.5807	18.4195	22.4991	25.904	25.1834	57.3527	28.8843	0.936746	0.283217	0.999994	25.3921	20.4593	-0.311622	Non	1.28216	0.823506	3.11369	1.28379	1.053	2.199	1.06234	Non
ENSG00000016391	CHDH	458.426	474.828	614.928	716.393	238.317	184.918	200.734	284.329	-0.222653	0.581929	0.999994	466.627	665.66	0.512516	Non	0.519859	0.389443	0.326436	0.39689	0.455	0.362	-0.329877	Non
ENSG00000016402	IL20RA	1.4431	1.65301	0.472295	1.53403	0	1.43905	5.73527	0.902633	1.6222	0.602609	1	1.54806	1.00316	-0.625904	Down	0	0.870564	12.1434	0.588406	0.435	6.366	3.8713	Non
ENSG00000016864	GLT8D1	323.255	402.922	454.348	444.358	259.04	504.388	338.381	548.801	-0.103587	0.830356	0.999994	363.089	449.353	0.307526	Non	0.801348	1.25183	0.744762	1.23504	1.027	0.99	-0.0529358	Non
ENSG00000017260	ATP2C1	1786.08	2105.11	2493.24	2178.32	3491.86	4315.72	4611.15	5901.41	0.165332	0.62378	0.999994	1945.6	2335.78	0.263694	Non	1.95504	2.05011	1.84946	2.70915	2.003	2.279	0.186239	Non
ENSG00000017373	SRCIN1	118.816	69.4266	44.868	67.4974	56.9888	46.0497	22.9411	31.5922	-0.0386761	0.957645	0.999994	94.1211	56.1827	-0.744392	Down	0.479641	0.663287	0.511301	0.46805	0.571	0.49	-0.220709	Non
ENSG00000017483	SLC38A5	12.9879	11.5711	12.752	23.5218	10.3616	4.31716	0	2.7079	-2.01333	0.217544	1	12.2795	18.1369	0.562673	Non	0.797786	0.373099	0	0.115123	0.585	0.058	-3.33431	Non
ENSG00000017621	MAGIX	28.8621	24.7952	34.9498	36.3054	15.5424	11.5124	22.9411	16.2474	0.124621	0.894516	1	26.8286	35.6276	0.409222	Non	0.538506	0.464301	0.6564	0.44752	0.501	0.552	0.139858	Non
ENSG00000017797	RALBP1	3297.97	3943.68	5029.94	4233.42	2709.56	3899.12	3710.72	3257.6	-0.286563	0.419177	0.999994	3620.83	4631.68	0.355216	Non	0.821583	0.988701	0.737726	0.769497	0.905	0.754	-0.263353	Non
ENSG00000018189	RUFY3	273.228	345.893	365.556	233.173	1227.85	1324.65	1261.76	1211.33	-0.00145756	0.997022	0.999994	309.56	299.364	-0.0483181	Non	4.49387	3.82965	3.45161	5.195	4.162	4.323	0.0547559	Non
ENSG00000018236	CNTN1	849.507	1076.11	843.518	582.421	424.826	489.278	286.763	243.711	-0.386276	0.341952	0.999994	962.81	712.969	-0.43341	Non	0.500085	0.454672	0.339961	0.418445	0.477	0.379	-0.331791	Non
ENSG00000018408	WWTR1	2634.63	2784.91	1986.47	2009.07	3372.7	4397.75	2213.81	3089.71	-0.107714	0.756652	0.999994	2709.77	1997.77	-0.43978	Non	1.28014	1.57913	1.11444	1.53788	1.43	1.326	-0.108934	Non
ENSG00000018510	AGPS	2504.75	3805.65	4001.75	2671.26	5833.58	7906.16	5958.94	7323.06	-0.129854	0.755417	0.999994	3155.2	3336.51	0.0806073	Non	2.32901	2.07748	1.48908	2.74143	2.203	2.115	-0.0588118	Non
ENSG00000018610	CXorf56	624.383	723.607	593.674	599.806	621.696	734.637	602.203	798.83	0.231445	0.51576	0.999994	673.995	596.74	-0.175634	Non	0.995696	1.01524	1.01437	1.33181	1.005	1.173	0.223008	Non
ENSG00000018625	ATP1A2	10428.8	8488.22	6020.34	7667.6	10004.1	9028.62	5431.3	6507.98	-0.203368	0.53986	0.999994	9458.53	6843.97	-0.466782	Non	0.959276	1.06366	0.902158	0.848764	1.011	0.875	-0.208428	Non
ENSG00000018699	TTC27	969.766	1207.53	1164.21	1092.23	3802.71	4207.07	5156	4843.53	0.266059	0.388259	0.999994	1088.65	1128.22	0.0515112	Non	3.92126	3.48404	4.42877	4.43453	3.703	4.432	0.259263	Non
ENSG00000018869	ZNF582	42.8121	33.0603	55.2585	36.3054	36.2656	59.0012	28.6763	57.7685	-0.369679	0.628188	0.999994	37.9362	45.7819	0.271204	Non	0.847088	1.78466	0.518949	1.59118	1.316	1.055	-0.318916	Non
ENSG00000019144	PHLDB1	3449.5	2578.29	2390.28	2695.8	1569.78	1308.82	1043.82	982.065	-0.258233	0.450723	0.999994	3013.89	2543.04	-0.245072	Non	0.455075	0.507631	0.436692	0.364294	0.481	0.4	-0.266037	Non
ENSG00000019169	MARCO	2.40517	1.23976	3.77836	3.06806	5.1808	2.15858	17.2058	2.7079	0.489389	0.812823	1	1.82247	3.42321	0.909457	Up	2.15402	1.74113	4.55378	0.882609	1.948	2.718	0.480552	Non
ENSG00000019485	PRDM11	214.06	195.469	362.25	388.621	72.5312	40.2935	40.1469	49.6448	-0.951561	0.0762993	0.999994	204.765	375.436	0.874599	Up	0.338835	0.206138	0.110826	0.127746	0.272	0.119	-1.19265	Non
ENSG00000019549	SNAI2	3973.83	4363.54	1648.31	1333.07	2714.74	3811.33	1422.35	1369.29	0.251217	0.469643	0.999994	4168.69	1490.69	-1.48361	Down	0.683155	0.873449	0.862913	1.02717	0.778	0.945	0.280544	Non
ENSG00000019582	CD74	4.81035	6.61205	0.944589	2.55672	0	6.47574	22.9411	0.902633	2.85168	0.186176	1	5.7112	1.75065	-1.7059	Down	0	0.979384	24.2868	0.353043	0.49	12.32	4.65208	Non
ENSG00000019995	ZRANB1	1739.9	2217.93	1842.42	1793.28	973.99	1159.88	1319.11	1357.56	0.441415	0.17912	0.999994	1978.92	1817.85	-0.122476	Non	0.559796	0.522955	0.715966	0.757025	0.541	0.736	0.444077	Non
ENSG00000020129	NCDN	2125.21	1587.72	2430.9	2835.91	1233.03	703.697	1210.14	1138.22	-0.206759	0.61694	0.999994	1856.47	2633.41	0.504372	Non	0.580192	0.443213	0.497816	0.401359	0.512	0.45	-0.186219	Non
ENSG00000020181	GPR124	148.64	100.834	88.3191	111.473	20.7232	17.9882	11.4705	8.1237	-0.766758	0.344613	0.999994	124.737	99.896	-0.320388	Non	0.139419	0.178394	0.129876	0.0728759	0.159	0.101	-0.654671	Non
ENSG00000020256	ZFP64	978.906	797.166	646.099	854.967	891.098	773.491	923.378	861.112	0.347317	0.333332	0.999994	888.036	750.533	-0.242702	Non	0.9103	0.970302	1.42916	1.00719	0.94	1.218	0.373781	Non
ENSG00000020426	MNAT1	533.468	782.289	680.577	530.264	1916.9	2888.9	1869.7	2285.47	-0.0922889	0.823395	0.999994	657.878	605.42	-0.119884	Non	3.59328	3.69288	2.74722	4.31006	3.643	3.529	-0.0458676	Non
ENSG00000020577	SAMD4A	696.538	790.14	733.474	633.044	419.645	392.142	504.703	306.895	0.0772249	0.848334	0.999994	743.339	683.259	-0.121589	Non	0.602472	0.496294	0.6881	0.484793	0.549	0.586	0.0940945	Non
ENSG00000020633	RUNX3	133.728	127.695	50.5355	82.3263	25.904	10.7929	0	8.1237	-0.198073	0.835008	0.999994	130.711	66.4309	-0.976459	Down	0.193707	0.0845207	0	0.0986768	0.139	0.049	-1.50423	Non
ENSG00000020922	MRE11A	515.669	707.49	825.099	520.037	3263.9	3884.72	3148.66	3721.56	-0.194213	0.627275	0.999994	611.58	672.568	0.13714	Non	6.32945	5.49086	3.8161	7.15633	5.91	5.486	-0.107404	Non
ENSG00000021300	PLEKHB1	46.6604	42.9783	75.5672	86.9284	15.5424	18.7077	28.6763	28.8843	-0.172455	0.817248	0.999994	44.8194	81.2478	0.858207	Up	0.333096	0.435282	0.379481	0.332276	0.384	0.356	-0.109229	Non
ENSG00000021355	SERPINB1	634.966	695.092	506.3	519.014	1901.35	1661.39	1106.91	1172.52	-0.2599	0.402504	0.999994	665.029	512.657	-0.375424	Non	2.99442	2.39017	2.18627	2.25913	2.692	2.223	-0.27617	Non
ENSG00000021574	SPAST	549.823	768.651	1104.7	705.143	1082.79	1751.33	1617.35	1906.36	-0.150253	0.736062	0.999994	659.237	904.92	0.456993	Non	1.96934	2.27844	1.46406	2.70351	2.124	2.084	-0.0274285	Non
ENSG00000021762	OSBPL5	443.514	298.369	532.276	627.419	202.051	222.334	378.528	311.408	0.020671	0.96097	0.999994	370.941	579.847	0.644482	Up	0.455569	0.745164	0.711149	0.496333	0.6	0.604	0.00958605	Non
ENSG00000021776	AQR	1085.7	1427.79	1154.29	1061.04	3336.44	4566.12	3280.57	3840.7	0.0304988	0.931775	0.999994	1256.74	1107.66	-0.18217	Non	3.07309	3.19803	2.84207	3.61976	3.136	3.231	0.0430552	Non
ENSG00000021826	CPS1	970.728	1128.18	690.967	670.883	1227.85	1412.43	562.056	1104.82	-0.014215	0.973299	0.999994	1049.45	680.925	-0.624072	Down	1.26487	1.25195	0.813434	1.64682	1.258	1.23	-0.0324736	Non
ENSG00000022267	FHL1	408.88	423.171	510.078	368.168	1362.55	1156.28	1290.44	1483.03	0.0729713	0.838101	0.999994	416.026	439.123	0.0779529	Non	3.3324	2.73241	2.52988	4.02813	3.032	3.279	0.112986	Non
ENSG00000022277	RTFDC1	2782.31	2869.63	2887.14	3004.66	7843.73	8566.69	10747.9	8851.22	0.193769	0.511061	0.999994	2825.97	2945.9	0.0599617	Non	2.81915	2.98529	3.72268	2.94583	2.902	3.334	0.200207	Non
ENSG00000022567	SLC45A4	525.29	449.62	796.761	822.241	113.978	115.844	240.881	276.206	0.456002	0.233619	0.999994	487.455	809.501	0.731764	Up	0.21698	0.257648	0.302325	0.335918	0.237	0.319	0.428669	Non
ENSG00000022840	RNF10	6900.44	6681.48	7803.73	8358.94	1834	1772.19	2339.99	1798.95	-0.0602	0.846247	0.999994	6790.96	8081.33	0.250977	Non	0.26578	0.26524	0.299855	0.215212	0.266	0.258	-0.0440552	Non
ENSG00000022976	ZNF839	252.062	245.472	232.369	214.764	119.158	78.4284	97.4995	109.219	0.347171	0.463786	0.999994	248.767	223.567	-0.154092	Non	0.472734	0.3195	0.419589	0.508551	0.396	0.464	0.228624	Non
ENSG00000023041	ZDHHC6	912.042	1006.69	973.399	934.736	435.187	479.205	430.145	378.203	-0.198647	0.55361	0.999994	959.364	954.068	-0.00798565	Non	0.477157	0.476023	0.4419	0.404609	0.477	0.423	-0.173332	Non
ENSG00000023171	GRAMD1B	2476.37	2299.75	1823.06	2262.7	1227.85	1074.25	1061.02	934.225	0.0177701	0.956647	0.999994	2388.06	2042.88	-0.225237	Non	0.495827	0.467116	0.582003	0.412881	0.481	0.497	0.047209	Non
ENSG00000023191	RNH1	4781.49	3412.23	4744.67	5047.47	8377.35	5298.59	7966.29	6606.37	-0.163871	0.675808	0.999994	4096.86	4896.07	0.257107	Non	1.75204	1.55282	1.679	1.30885	1.652	1.494	-0.145034	Non
ENSG00000023228	NDUFS1	4823.82	5901.26	5389.83	4929.87	13667	18612.7	15674.5	19014	0.159044	0.642305	0.999994	5362.54	5159.85	-0.0555877	Non	2.83322	3.15403	2.90816	3.85689	2.994	3.383	0.176229	Non
ENSG00000023287	RB1CC1	1404.14	2262.15	4017.34	1813.23	2766.55	4276.87	4674.24	4935.6	-0.223809	0.661992	0.999994	1833.14	2915.28	0.669315	Up	1.97028	1.89062	1.16352	2.722	1.93	1.943	0.00968505	Non
ENSG00000023318	ERP44	805.252	823.201	907.75	1002.23	3212.1	3396.17	4519.39	4852.55	0.274104	0.342465	0.999994	814.226	954.992	0.230059	Non	3.98893	4.12556	4.97867	4.84174	4.057	4.91	0.27531	Non
ENSG00000023330	ALAS1	2434.04	2296.86	3315.51	4283.02	3895.96	3435.74	7501.73	7326.67	0.334624	0.284986	0.999994	2365.45	3799.26	0.683605	Up	1.60062	1.49584	2.26262	1.71063	1.548	1.987	0.360186	Non
ENSG00000023445	BIRC3	151.526	196.295	229.063	117.098	15.5424	44.6107	28.6763	27.079	-0.35479	0.624914	0.999994	173.911	173.08	-0.00690448	Non	0.102573	0.227263	0.12519	0.231251	0.165	0.178	0.109411	Non
ENSG00000023516	AKAP11	1066.94	1648.47	1851.87	992.518	2896.07	4794.21	3142.93	4035.67	-0.167726	0.732882	0.999994	1357.7	1422.19	0.066951	Non	2.71438	2.90828	1.69717	4.06609	2.811	2.882	0.0359869	Non
ENSG00000023572	GLRX2	159.223	195.469	212.06	212.208	1642.31	2006.76	1571.46	2183.47	-0.212434	0.562448	0.999994	177.346	212.134	0.258412	Non	10.3146	10.2664	7.41045	10.2893	10.29	8.85	-0.217494	Non
ENSG00000023608	SNAPC1	275.152	395.07	697.107	380.44	948.086	1101.6	584.997	922.491	-1.11476	0.0211399	0.999994	335.111	538.773	0.685039	Up	3.44568	2.78835	0.839179	2.4248	3.117	1.632	-0.933517	Down
ENSG00000023697	DERA	999.109	1183.97	774.091	754.743	2538.59	2734.92	2081.9	1943.37	0.119788	0.694003	0.999994	1091.54	764.417	-0.513933	Non	2.54086	2.30996	2.68948	2.57487	2.425	2.632	0.118175	Non
ENSG00000023734	STRAP	4365.39	5073.92	6907.31	7375.62	12936.5	15756.9	20165.2	19324.5	-0.137917	0.647258	0.999994	4719.66	7141.47	0.597538	Up	2.96341	3.10547	2.9194	2.62005	3.034	2.77	-0.131335	Non
ENSG00000023839	ABCC2	33.1914	27.2747	27.8654	27.6126	5.1808	16.5491	11.4705	14.4421	0.155314	0.880899	1	30.2331	27.739	-0.124212	Non	0.156089	0.606757	0.411641	0.523027	0.381	0.467	0.293632	Non
ENSG00000023892	DEF6	111.119	114.884	88.3191	84.8831	56.9888	48.2083	40.1469	47.8395	0.22378	0.701747	0.999994	113.002	86.6011	-0.383888	Non	0.512863	0.419624	0.454566	0.563594	0.466	0.509	0.127336	Non
ENSG00000023902	PLEKHO1	3343.19	2891.12	2865.88	2983.18	766.758	579.219	625.144	579.49	-0.0520461	0.877036	0.999994	3117.16	2924.53	-0.0920246	Non	0.229349	0.200344	0.218133	0.194253	0.215	0.206	-0.0616923	Non
ENSG00000023909	GCLM	1037.59	1198.43	1490.56	1054.39	4087.65	6570	6888.06	8179.66	0.310257	0.43877	0.999994	1118.01	1272.48	0.186702	Non	3.93956	5.48215	4.62111	7.75771	4.711	6.189	0.393673	Non
ENSG00000024048	UBR2	1303.6	1521.19	1440.97	1347.39	3963.31	5232.4	3854.1	4392.21	-0.140002	0.670148	0.999994	1412.39	1394.18	-0.0187256	Non	3.04027	3.43968	2.67465	3.25979	3.24	2.967	-0.126989	Non
ENSG00000024422	EHD2	2416.72	1462.92	1950.58	3005.68	2896.07	1707.44	3670.57	3020.21	0.190899	0.685006	0.999994	1939.82	2478.13	0.35333	Non	1.19835	1.16715	1.88179	1.00483	1.183	1.443	0.286621	Non
ENSG00000024526	DEPDC1	750.895	1288.52	756.144	386.576	590.611	723.124	384.263	417.016	0.119798	0.811665	0.999994	1019.71	571.36	-0.835687	Down	0.786543	0.561204	0.508188	1.07874	0.674	0.793	0.234572	Non
ENSG00000024862	CCDC28A	260.721	323.577	192.224	181.527	253.859	315.872	200.734	208.508	0.146987	0.720351	0.999994	292.149	186.875	-0.644627	Down	0.973682	0.976188	1.04427	1.14863	0.975	1.096	0.168774	Non
ENSG00000025039	RRAGD	2579.31	3318.84	4125.49	3863.2	849.651	1164.91	1519.85	1505.59	0.132595	0.702511	0.999994	2949.07	3994.35	0.437699	Non	0.32941	0.351001	0.368403	0.389726	0.34	0.379	0.156663	Non
ENSG00000025156	HSF2	475.262	700.464	666.88	520.548	1782.2	2355.01	2150.73	2298.1	0.0862876	0.823494	0.999994	587.863	593.714	0.0142873	Non	3.74992	3.36207	3.22505	4.41478	3.556	3.82	0.103317	Non
ENSG00000025293	PHF20	2556.22	3289.5	3138.87	2534.73	2331.36	2929.19	2391.61	2563.48	-0.0462509	0.893403	0.999994	2922.86	2836.8	-0.0431147	Non	0.912035	0.890469	0.761932	1.01134	0.901	0.887	-0.022593	Non
ENSG00000025423	HSD17B6	54.3569	54.9627	46.2849	44.9983	88.0736	97.8556	91.7643	111.024	0.400767	0.466205	0.999994	54.6598	45.6416	-0.260132	Non	1.62028	1.7804	1.9826	2.46729	1.7	2.225	0.388271	Non
ENSG00000025434	NR1H3	205.402	169.434	110.517	131.415	98.4352	88.5018	86.029	59.5738	0.195532	0.708412	0.999994	187.418	120.966	-0.631655	Down	0.479232	0.522338	0.778424	0.453324	0.501	0.616	0.29812	Non
ENSG00000025770	NCAPH2	2105.97	1770.38	1414.05	1466.53	2476.42	1770.76	1519.85	1598.56	-0.00660573	0.984607	0.999994	1938.17	1440.29	-0.428336	Non	1.17591	1.00021	1.07482	1.09003	1.088	1.082	-0.00797806	Non
ENSG00000025772	TOMM34	4549.63	4296.18	3578.1	4616.92	10864.1	9407.81	12371	11308.2	0.334804	0.287038	0.999994	4422.9	4097.51	-0.110245	Non	2.38792	2.18981	3.45741	2.44929	2.289	2.953	0.367464	Non
ENSG00000025796	SEC63	396.854	536.816	1340.84	655.031	1212.31	1893.07	2122.05	2924.53	-0.399211	0.422957	0.999994	466.835	997.938	1.09604	Up	3.0548	3.52649	1.58262	4.46472	3.291	3.024	-0.122068	Non
ENSG00000025800	KPNA6	4017.12	4171.79	3621.56	3893.88	4113.56	3534.32	4112.19	4048.31	0.220238	0.446738	0.999994	4094.46	3757.72	-0.123815	Non	1.02401	0.847193	1.13548	1.03966	0.936	1.088	0.217098	Non
ENSG00000026025	VIM	122285	110933	45000.7	54118.6	247212	315629	128103	125257	0.0828265	0.791928	0.999994	116609	49559.6	-1.23444	Down	2.02161	2.84522	2.84669	2.31448	2.433	2.581	0.0851938	Non
ENSG00000026103	FAS	568.102	737.244	807.152	627.419	1336.65	1606.7	1445.29	1690.63	-0.0454374	0.900405	0.999994	652.673	717.285	0.136187	Non	2.35283	2.17934	1.7906	2.69458	2.266	2.243	-0.0147182	Non
ENSG00000026297	RNASET2	219.352	178.939	323.522	415.211	212.413	357.605	607.938	871.041	0.451097	0.319924	0.999994	199.145	369.367	0.891232	Up	0.968366	1.99848	1.87913	2.09783	1.483	1.988	0.422799	Non
ENSG00000026508	CD44	9524.49	8807.26	3400.52	4882.31	8558.68	7783.84	5104.39	5174.79	0.478151	0.15132	0.999994	9165.87	4141.42	-1.14615	Down	0.898598	0.883799	1.50106	1.05991	0.891	1.28	0.522646	Non
ENSG00000026559	KCNG1	112.562	79.3446	110.989	99.2007	77.712	25.903	34.4116	38.8132	-0.363178	0.621984	0.999994	95.9534	105.095	0.131288	Non	0.690392	0.326461	0.310044	0.39126	0.508	0.351	-0.533357	Non
ENSG00000026652	AGPAT4	556.076	662.445	643.738	693.382	782.301	570.585	665.291	851.183	0.067915	0.855936	0.999994	609.261	668.56	0.133997	Non	1.40682	0.861331	1.03348	1.22758	1.134	1.131	-0.00382171	Non
ENSG00000026751	SLAMF7	44.7362	46.2844	13.2243	24.5445	36.2656	23.0249	0	12.6369	-0.29731	0.778058	1	45.5103	18.8844	-1.269	Down	0.810654	0.497465	0	0.514855	0.654	0.257	-1.34752	Non
ENSG00000026950	BTN3A1	586.862	572.769	514.801	639.691	186.509	169.808	258.087	235.587	0.480466	0.209969	0.999994	579.816	577.246	-0.00640795	Non	0.317807	0.296469	0.501333	0.368283	0.307	0.435	0.502777	Non
ENSG00000027001	MIPEP	280.924	302.501	279.126	273.569	948.086	1079.29	1026.61	1153.56	0.182348	0.576395	0.999994	291.713	276.348	-0.0780653	Non	3.37488	3.56788	3.67795	4.21672	3.471	3.947	0.185405	Non
ENSG00000027075	PRKCH	260.721	294.236	301.796	280.216	150.243	238.163	194.999	236.49	0.0455422	0.917001	0.999994	277.479	291.006	0.0686741	Non	0.576261	0.809429	0.646128	0.843954	0.693	0.745	0.104385	Non
ENSG00000027697	IFNGR1	926.954	1164.96	1369.18	1199.61	3662.83	4528.7	4267.04	5302.97	-0.0718865	0.833603	0.999994	1045.96	1284.4	0.296267	Non	3.95146	3.88743	3.11649	4.42057	3.919	3.769	-0.0563038	Non
ENSG00000027847	B4GALT7	1062.12	843.45	1116.03	1341.25	538.803	282.054	831.614	586.711	0.452564	0.322614	0.999994	952.787	1228.64	0.36684	Non	0.507288	0.334406	0.745152	0.437435	0.421	0.591	0.489338	Non
ENSG00000027869	SH2D2A	24.0517	15.2904	18.4195	15.3403	5.1808	6.47574	0	5.4158	-0.344885	0.812296	1	19.6711	16.8799	-0.220768	Non	0.215402	0.423517	0	0.353043	0.319	0.177	-0.849807	Non
ENSG00000028116	VRK2	464.68	591.366	734.418	443.846	1720.03	1804.57	1898.37	2317.06	0.103268	0.797404	0.999994	528.023	589.132	0.157992	Non	3.70153	3.05154	2.58487	5.22041	3.377	3.903	0.208841	Non
ENSG00000028137	TNFRSF1B	206.845	163.648	98.7096	168.743	103.616	75.5503	40.1469	56.8659	-0.267624	0.654496	0.999994	185.247	133.727	-0.470162	Non	0.500936	0.461663	0.406717	0.336996	0.481	0.372	-0.370734	Non
ENSG00000028203	VEZT	2687.54	3584.56	4364.48	3194.88	2093.04	2459.34	3257.63	3575.33	0.314541	0.381144	0.999994	3136.05	3779.68	0.269314	Non	0.778795	0.686093	0.746397	1.11908	0.732	0.933	0.350033	Non
ENSG00000028277	POU2F2	85.6242	97.5278	46.7572	48.0663	10.3616	17.9882	17.2058	8.1237	0.287365	0.740995	0.999994	91.576	47.4117	-0.949725	Down	0.121013	0.184441	0.367982	0.16901	0.153	0.268	0.808701	Non
ENSG00000028310	BRD9	1569.62	1401.34	2011.5	2225.37	1771.83	1210.24	2512.05	2113.97	0.130242	0.714087	0.999994	1485.48	2118.44	0.512071	Non	1.12883	0.863632	1.24884	0.94994	0.996	1.099	0.141974	Non
ENSG00000028528	SNX1	3049.28	3097.33	2497.97	2527.57	2942.69	2951.5	3303.51	3272.04	0.447988	0.106412	0.999994	3073.31	2512.77	-0.290513	Non	0.965046	0.952916	1.32248	1.29454	0.959	1.309	0.448862	Non
ENSG00000028839	TBPL1	1097.24	1262.9	1426.33	1364.78	2061.96	2264.35	3796.75	1889.21	0.141486	0.741511	0.999994	1180.07	1395.55	0.241963	Non	1.87922	1.79297	2.6619	1.38426	1.836	2.023	0.13993	Non
ENSG00000029153	ARNTL2	1485.44	2260.5	789.677	504.185	347.114	464.095	194.999	147.129	0.22226	0.634887	0.999994	1872.97	646.931	-1.53364	Down	0.233678	0.205307	0.246935	0.291816	0.219	0.269	0.296675	Non
ENSG00000029363	BCLAF1	6025.92	8082.41	10141.6	5362.97	9045.68	14554.6	13506.6	13936.7	0.0803246	0.861177	0.999994	7054.17	7752.28	0.136145	Non	1.50113	1.80077	1.3318	2.59868	1.651	1.965	0.251189	Non
ENSG00000029364	SLC39A9	2742.86	3125.44	2137.61	2890.12	616.515	628.147	642.35	562.34	0.162525	0.641773	0.999994	2934.15	2513.86	-0.223037	Non	0.224771	0.200979	0.3005	0.194574	0.213	0.248	0.219487	Non
ENSG00000029534	ANK1	3272.96	3322.97	3663.59	4582.15	704.589	585.695	464.557	627.33	-0.520952	0.141387	0.999994	3297.97	4122.87	0.322073	Non	0.215276	0.176256	0.126804	0.136907	0.196	0.132	-0.570316	Non
ENSG00000029559	IBSP	0	0	1.41688	1.53403	0	1.43905	5.73527	1.80527	-2.74478	0.44968	1	0	1.47546	Inf	Up		Inf	4.0478	1.17681	Inf	2.612	#NAME?	Non
ENSG00000029639	TFB1M	654.688	721.127	505.355	537.422	1528.34	2514.03	1623.08	1640.99	0.0806885	0.830904	0.999994	687.908	521.389	-0.399855	Non	2.33445	3.48625	3.21176	3.05344	2.91	3.133	0.106526	Non
ENSG00000029725	RABEP1	2116.07	2894.43	4395.65	2621.66	2238.11	2773.06	3286.31	3420.08	-0.0684074	0.866772	0.999994	2505.25	3508.65	0.485963	Non	1.05767	0.958068	0.747628	1.30455	1.008	1.026	0.0255351	Non
ENSG00000029993	HMGB3	1850.06	2199.75	1116.98	1047.23	6595.16	4196.28	3899.98	2424.47	0.130222	0.754502	0.999994	2024.9	1082.1	-0.904013	Down	3.56484	1.90762	3.49155	2.31512	2.736	2.903	0.0854763	Non
ENSG00000030066	NUP160	1862.09	2280.33	2193.34	1966.12	5740.33	7959.4	6779.09	6887.99	-0.0119051	0.971943	0.999994	2071.21	2079.73	0.00592099	Non	3.08274	3.49046	3.09076	3.50335	3.287	3.297	0.00438243	Non
ENSG00000030110	BAK1	828.342	717.408	799.595	1063.6	165.786	87.0627	68.8232	175.111	-0.0919845	0.866401	0.999994	772.875	931.595	0.269468	Non	0.200142	0.121357	0.0860726	0.16464	0.161	0.125	-0.365133	Non
ENSG00000030304	MUSK	8344.99	9127.94	22289	22588.1	9133.75	11062	24334.7	25791.8	-0.0505951	0.862484	0.999994	8736.47	22438.6	1.36086	Up	1.09452	1.21188	1.09178	1.14183	1.153	1.117	-0.0457633	Non
ENSG00000030419	IKZF2	100.055	159.929	247.955	162.607	93.2544	87.0627	74.5585	91.1659	-0.726682	0.200375	0.999994	129.992	205.281	0.659176	Up	0.932029	0.544383	0.300694	0.560651	0.738	0.431	-0.775933	Non
ENSG00000030582	GRN	14111.2	9927.17	14393.7	23016.1	25567.2	16928.3	29920.9	27065.4	-0.214212	0.613488	0.999994	12019.2	18704.9	0.638078	Up	1.81185	1.70525	2.07876	1.17594	1.759	1.627	-0.112541	Non
ENSG00000031003	FAM13B	976.02	1214.14	2487.58	1835.21	331.571	580.658	1181.46	1872.96	0.738418	0.10515	0.999994	1095.08	2161.39	0.980928	Up	0.339718	0.478247	0.474946	1.02057	0.409	0.748	0.870937	Non
ENSG00000031081	ARHGAP31	892.801	837.251	477.018	468.391	383.379	350.41	246.616	190.456	0.0847181	0.816342	0.999994	865.026	472.704	-0.871805	Down	0.429412	0.418524	0.516997	0.406617	0.424	0.462	0.123829	Non
ENSG00000031691	CENPQ	272.747	372.341	315.965	181.016	2502.33	4077.56	2190.87	2695.26	-0.0549179	0.905533	0.999994	322.544	248.49	-0.376306	Non	9.17454	10.9511	6.9339	14.8897	10.063	10.912	0.116855	Non
ENSG00000031698	SARS	4931.57	4804.48	5212.24	5776.14	8449.89	9004.88	10570.1	10122.1	0.0698945	0.802215	0.999994	4868.03	5494.19	0.17457	Non	1.71343	1.87427	2.02794	1.7524	1.794	1.89	0.0752063	Non
ENSG00000031823	RANBP3	3049.28	2483.24	2906.97	3497.59	1253.75	1139.73	1267.49	1010.95	-0.289664	0.395338	0.999994	2766.26	3202.28	0.211164	Non	0.411164	0.458969	0.436018	0.289041	0.435	0.363	-0.261046	Non
ENSG00000032219	ARID4A	130.36	157.863	305.102	139.597	186.509	569.865	430.145	619.206	-0.182101	0.777423	0.999994	144.112	222.35	0.625643	Up	1.43072	3.60988	1.40984	4.43567	2.52	2.923	0.214026	Non
ENSG00000032389	TSSC1	870.673	874.031	1170.82	1308.02	1492.07	1129.66	1944.26	1807.07	0.0204622	0.950232	0.999994	872.352	1239.42	0.506681	Non	1.7137	1.29247	1.66059	1.38153	1.503	1.521	0.0171751	Non
ENSG00000032444	PNPLA6	828.342	509.541	675.854	722.529	1015.44	711.612	705.438	568.659	-0.500941	0.241109	0.999994	668.942	699.191	0.0638068	Non	1.22587	1.39657	1.04377	0.78704	1.311	0.915	-0.518824	Non
ENSG00000032742	IFT88	70.7121	109.925	159.163	107.894	341.933	495.034	671.026	639.064	0.0561018	0.904323	0.999994	90.3188	133.528	0.564049	Non	4.83556	4.50337	4.21596	5.9231	4.669	5.07	0.118872	Non
ENSG00000033011	ALG1	486.807	376.887	392.477	536.4	694.227	348.97	711.173	617.401	0.274431	0.563559	0.999994	431.847	464.438	0.104966	Non	1.42608	0.925928	1.81201	1.15101	1.176	1.482	0.333657	Non
ENSG00000033030	ZCCHC8	992.856	1077.35	682.466	653.497	1647.49	1501.65	820.143	860.209	-0.26617	0.386589	0.999994	1035.1	667.982	-0.631895	Down	1.65935	1.39384	1.20174	1.31632	1.527	1.259	-0.278422	Non
ENSG00000033050	ABCF2	3940.16	3984.18	4747.03	5648.3	3781.98	4222.18	5878.65	4497.82	-0.0223448	0.944845	0.999994	3962.17	5197.67	0.391575	Non	0.959857	1.05974	1.23838	0.796313	1.01	1.017	0.00996439	Non
ENSG00000033100	CHPF2	1851.02	1346.79	3071.8	3849.4	1569.78	938.263	3223.22	2936.27	0.196663	0.63089	0.999994	1598.91	3460.6	1.11394	Up	0.848063	0.696665	1.04929	0.762786	0.772	0.906	0.23091	Non
ENSG00000033122	LRRC7	22.1276	29.341	33.0606	18.4084	62.1696	110.088	57.3527	98.387	-0.140974	0.847153	0.999994	25.7343	25.7345	1.17342e-05	Non	2.8096	3.75201	1.73477	5.34469	3.281	3.54	0.109614	Non
ENSG00000033170	FUT8	1251.65	1415.39	1074.94	1075.87	808.205	769.894	613.674	696.833	0.0584685	0.854441	0.999994	1333.52	1075.41	-0.310362	Non	0.64571	0.543943	0.57089	0.647694	0.595	0.609	0.0335526	Non
ENSG00000033178	UBA6	1085.7	1854.27	1427.75	921.442	3377.88	5590.72	3286.31	3171.85	-0.153788	0.741787	0.999994	1469.98	1174.59	-0.323636	Non	3.11126	3.01506	2.30174	3.44227	3.063	2.872	-0.0928896	Non
ENSG00000033327	GAB2	2534.09	2333.23	1642.64	2336.33	471.453	349.69	332.645	268.985	-0.156816	0.690866	0.999994	2433.66	1989.49	-0.290732	Non	0.186044	0.149874	0.202506	0.115131	0.168	0.159	-0.0794345	Non
ENSG00000033627	ATP6V0A1	1800.51	1410.43	2064.4	3001.08	2875.34	3730.75	5276.45	5722.69	0.0748335	0.841243	0.999994	1605.47	2532.74	0.657699	Up	1.59696	2.64511	2.55592	1.90688	2.121	2.231	0.0729459	Non
ENSG00000033800	PIAS1	2922.29	3314.29	1637.45	1710.44	5398.39	6739.81	4289.98	4486.09	0.427851	0.163214	0.999994	3118.29	1673.95	-0.897502	Down	1.84732	2.03356	2.61992	2.62276	1.94	2.621	0.434061	Non
ENSG00000033867	SLC4A7	466.123	591.779	941.283	632.021	1067.24	1386.53	2024.55	2364	0.260672	0.506781	0.999994	528.951	786.652	0.572592	Non	2.28962	2.34298	2.15084	3.74038	2.316	2.946	0.347122	Non
ENSG00000034053	APBA2	590.23	474.002	752.838	747.073	108.797	131.673	281.028	264.471	0.631121	0.106192	0.999994	532.116	749.956	0.495065	Non	0.18433	0.277791	0.373292	0.35401	0.231	0.364	0.656046	Non
ENSG00000034063	UHRF1	2589.41	1938.16	2456.4	2117.99	7460.35	5274.85	7421.44	6584.71	0.124072	0.732094	0.999994	2263.78	2287.2	0.0148432	Non	2.8811	2.72158	3.02126	3.10895	2.801	3.065	0.129945	Non
ENSG00000034152	MAP2K3	660.942	459.124	1054.63	786.958	4066.93	3224.2	3968.8	3963.46	-0.593376	0.114023	0.999994	560.033	920.796	0.71737	Up	6.15323	7.02249	3.76321	5.03643	6.588	4.4	-0.582337	Non
ENSG00000034510	TMSB10	38928.2	37209.3	22362.7	25791.2	34177.7	24376.8	22407.7	17421.7	0.104891	0.762422	0.999994	38068.8	24076.9	-0.660957	Down	0.877968	0.655127	1.00201	0.675492	0.767	0.839	0.129444	Non
ENSG00000034533	ASTE1	231.859	261.176	268.736	271.012	300.486	356.885	407.204	422.432	0.187676	0.611551	0.999994	246.517	269.874	0.130596	Non	1.29599	1.36645	1.51526	1.55872	1.331	1.537	0.207607	Non
ENSG00000034677	RNF19A	765.807	1050.49	1601.08	1216.49	1233.03	1937.69	2592.34	2694.36	0.0937241	0.816073	0.999994	908.149	1408.78	0.633449	Up	1.61011	1.84455	1.61912	2.21487	1.727	1.917	0.150582	Non
ENSG00000034693	PEX3	1380.09	1741.86	1603.91	1318.24	3854.52	5261.18	5006.89	4530.31	0.15586	0.658635	0.999994	1560.98	1461.08	-0.0954144	Non	2.79295	3.02043	3.12167	3.43663	2.907	3.279	0.173725	Non
ENSG00000034713	GABARAPL2	441.59	455.818	331.551	249.536	1067.24	879.262	453.086	500.059	-0.383735	0.295825	0.999994	448.704	290.543	-0.627011	Down	2.41682	1.92897	1.36657	2.00396	2.173	1.685	-0.36694	Non
ENSG00000035115	SH3YL1	142.386	185.964	257.873	146.244	145.062	129.515	120.441	158.863	-0.217017	0.683936	0.999994	164.175	202.059	0.299538	Non	1.01879	0.696451	0.467054	1.08629	0.858	0.777	-0.143063	Non
ENSG00000035141	FAM136A	1650.43	1856.75	1999.22	2061.74	217.594	208.663	269.558	198.579	-0.127623	0.724508	0.999994	1753.59	2030.48	0.211511	Non	0.131841	0.112381	0.134831	0.0963164	0.122	0.116	-0.0727563	Non
ENSG00000035403	VCL	9956.46	9259.77	7456.59	8269.45	18355.6	23106.2	17102.6	18497.7	0.0688204	0.820965	0.999994	9608.11	7863.02	-0.28917	Non	1.84358	2.49533	2.29362	2.23687	2.169	2.265	0.062481	Non
ENSG00000035499	DEPDC1B	603.699	793.033	369.334	328.794	1300.38	1300.18	705.438	686.904	0.0972186	0.777624	0.999994	698.366	349.064	-1.00049	Down	2.15402	1.63951	1.91002	2.08916	1.897	2	0.0762803	Non
ENSG00000035664	DAPK2	53.8759	55.376	57.1477	66.4747	212.413	94.258	166.323	150.74	-0.0419694	0.942885	0.999994	54.6259	61.8112	0.178282	Non	3.94263	1.70215	2.9104	2.26763	2.822	2.589	-0.124323	Non
ENSG00000035681	NSMAF	2731.8	3187.42	2485.21	2533.71	2611.12	2917.68	2403.08	2424.47	0.0397326	0.893647	0.999994	2959.61	2509.46	-0.238029	Non	0.955826	0.915373	0.966949	0.956887	0.936	0.962	0.0395284	Non
ENSG00000035687	ADSS	455.54	657.899	816.598	660.656	2093.04	2771.62	3234.69	4139.47	0.190747	0.623815	0.999994	556.72	738.627	0.407895	Non	4.59464	4.21283	3.96118	6.2657	4.404	5.113	0.215356	Non
ENSG00000035862	TIMP2	8554.24	6840.58	10554.8	12513.6	1284.84	761.259	1984.4	1540.79	0.21517	0.593861	0.999994	7697.41	11534.2	0.583476	Non	0.150199	0.111286	0.188009	0.12313	0.131	0.156	0.251979	Non
ENSG00000035928	RFC1	1902.49	2534.9	2752.06	1538.12	4942.48	6539.06	3779.54	4966.29	-0.34335	0.432374	0.999994	2218.69	2145.09	-0.0486716	Non	2.5979	2.57962	1.37335	3.2288	2.589	2.301	-0.170134	Non
ENSG00000036054	TBC1D23	619.573	1087.27	1172.71	798.719	2181.12	2449.27	2563.66	3025.63	0.0643618	0.880988	0.999994	853.421	985.713	0.20791	Non	3.52036	2.25268	2.18611	3.7881	2.887	2.987	0.0491261	Non
ENSG00000036257	CUL3	960.145	1170.75	2701.53	1269.16	5921.65	9393.42	8069.52	10265.6	-0.639153	0.188225	0.999994	1065.45	1985.34	0.897929	Up	6.16746	8.02344	2.98702	8.08856	7.095	5.538	-0.357438	Non
ENSG00000036448	MYOM2	1.92414	2.89277	5.19524	5.11344	0	7.91479	0	5.4158	-1.56672	0.49053	1	2.40846	5.15434	1.09768	Up	0	2.73606	0	1.05913	1.368	0.53	-1.368	Non
ENSG00000036530	CYP46A1	2.88621	4.54579	23.6147	26.0785	5.1808	2.15858	22.9411	18.9553	0.163375	0.904977	1	3.716	24.8466	2.74123	Up	1.79502	0.474853	0.971473	0.726854	1.135	0.849	-0.418856	Non
ENSG00000036549	ZZZ3	1455.13	2097.67	2374.7	1434.32	1740.75	2150.67	1846.76	2340.53	0.00577702	0.989199	0.999994	1776.4	1904.51	0.100461	Non	1.19628	1.02526	0.77768	1.6318	1.111	1.205	0.117174	Non
ENSG00000036672	USP2	812.468	562.025	815.181	798.208	1942.8	1811.77	2707.05	1919	0.0637784	0.865664	0.999994	687.246	806.694	0.231195	Non	2.39123	3.22365	3.32079	2.40413	2.807	2.862	0.0279946	Non
ENSG00000037042	TUBG2	529.138	428.957	368.39	446.914	326.39	240.322	223.675	132.687	-0.490079	0.284292	0.999994	479.048	407.652	-0.23283	Non	0.616834	0.560247	0.60717	0.296896	0.589	0.452	-0.381945	Non
ENSG00000037241	RPL26L1	657.575	692.613	776.453	1046.21	269.402	402.935	464.557	459.44	-0.0178493	0.964086	0.999994	675.094	911.331	0.432888	Non	0.40969	0.581761	0.598307	0.439147	0.496	0.519	0.0653944	Non
ENSG00000037280	FLT4	364.624	234.315	165.303	177.436	347.114	218.017	108.97	121.855	-0.421573	0.397576	0.999994	299.47	171.37	-0.805297	Down	0.951976	0.930444	0.659214	0.686756	0.941	0.673	-0.483588	Non
ENSG00000037474	NSUN2	3106.04	3215.94	4162.81	3001.08	9045.68	10400.8	13644.2	11964.4	0.215177	0.51673	0.999994	3160.99	3581.94	0.180365	Non	2.91228	3.23413	3.27765	3.9867	3.073	3.632	0.241116	Non
ENSG00000037637	FBXO42	1221.35	1154.22	993.708	1169.95	948.086	910.921	1382.2	911.659	0.4211	0.249681	0.999994	1187.78	1081.83	-0.134794	Non	0.776263	0.789211	1.39095	0.779226	0.783	1.085	0.470611	Non
ENSG00000037749	MFAP3	712.412	845.103	1428.22	1349.44	1310.74	1891.64	2988.07	4281.19	0.34298	0.368472	0.999994	778.758	1388.83	0.834621	Up	1.83986	2.23835	2.09217	3.17258	2.039	2.632	0.368298	Non
ENSG00000037757	MRI1	863.457	774.024	513.384	563.501	476.634	269.823	367.057	251.835	0.342852	0.441738	0.999994	818.74	538.443	-0.604614	Down	0.552006	0.348597	0.714975	0.446911	0.45	0.581	0.368613	Non
ENSG00000037897	METTL1	10055.1	9175.46	9132.29	10653.3	28717.2	14813.6	37847	29657.8	0.592702	0.162406	0.999994	9615.27	9892.81	0.041054	Non	2.85599	1.61448	4.14431	2.7839	2.235	3.464	0.632164	Non
ENSG00000037965	HOXC8	788.897	767.411	997.486	966.951	735.674	893.652	1324.85	1085.87	0.204962	0.534322	0.999994	778.154	982.219	0.335988	Non	0.932534	1.1645	1.32819	1.12298	1.049	1.226	0.224944	Non
ENSG00000038002	AGA	212.136	227.289	153.023	186.64	1093.15	1285.79	808.673	921.588	-0.0859057	0.805762	0.999994	219.713	169.832	-0.371511	Non	5.15305	5.65708	5.28463	4.93777	5.405	5.111	-0.080689	Non
ENSG00000038210	PI4K2B	418.5	585.58	376.891	272.035	1585.32	1976.54	888.966	1208.63	-0.126981	0.756202	0.999994	502.04	324.463	-0.629749	Down	3.78811	3.37535	2.35868	4.44291	3.582	3.401	-0.0748063	Non
ENSG00000038219	BOD1L1	2676.96	3453.15	5989.17	2469.28	10128.5	16271.4	13420.5	14221	-0.398973	0.43496	0.999994	3065.05	4229.22	0.464482	Non	3.78357	4.71205	2.2408	5.75916	4.248	4	-0.0867838	Non
ENSG00000038274	MAT2B	1081.85	1341.01	851.547	717.415	2543.77	3252.98	2202.34	2685.33	0.380961	0.276911	0.999994	1211.43	784.481	-0.626897	Down	2.35132	2.42577	2.58628	3.74307	2.389	3.165	0.405799	Non
ENSG00000038358	EDC4	2143.01	1483.58	1623.28	1864.36	2828.72	2160.02	2775.87	2259.29	0.0705382	0.850974	0.999994	1813.29	1743.82	-0.0563638	Non	1.31997	1.45595	1.71004	1.21183	1.388	1.461	0.0739486	Non
ENSG00000038382	TRIO	21419	20582.1	20000.3	19033.7	16158.9	17004.6	18112	16109.3	0.150085	0.589566	0.999994	21000.6	19517	-0.105696	Non	0.754418	0.826183	0.905587	0.846354	0.79	0.876	0.149078	Non
ENSG00000038427	VCAN	595.521	633.931	221.034	147.778	2061.96	3053.67	636.615	784.388	-0.105993	0.795533	0.999994	614.726	184.406	-1.73706	Down	3.46244	4.81704	2.88017	5.30787	4.14	4.094	-0.0161197	Non
ENSG00000038532	CLEC16A	1121.29	946.763	1304.48	1365.29	1704.48	1484.38	2110.58	1770.97	-0.0857343	0.789885	0.999994	1034.03	1334.88	0.368438	Non	1.52011	1.56785	1.61795	1.29714	1.544	1.458	-0.082682	Non
ENSG00000038945	MSR1	6.25345	4.95904	10.8628	8.1815	0	23.7444	34.4116	26.1764	0.165482	0.896157	1	5.60625	9.52214	0.764251	Up	0	4.7881	3.16785	3.19946	2.394	3.184	0.411417	Non
ENSG00000039123	SKIV2L2	1567.69	2314.63	2888.55	2004.98	7740.12	13178.1	11430.4	12788.5	-0.123917	0.776346	0.999994	1941.16	2446.77	0.333956	Non	4.93727	5.6934	3.95713	6.37837	5.315	5.168	-0.0404636	Non
ENSG00000039139	DNAH5	170.286	246.299	502.049	295.045	238.317	294.286	504.703	578.588	0.0756999	0.872315	0.999994	208.293	398.547	0.936139	Up	1.39951	1.19483	1.00529	1.96101	1.297	1.483	0.19334	Non
ENSG00000039319	ZFYVE16	354.042	588.06	835.017	464.812	1922.08	3445.09	2850.43	3726.07	-0.174144	0.7329	0.999994	471.051	649.914	0.464368	Non	5.42896	5.85841	3.41362	8.0163	5.644	5.715	0.0180355	Non
ENSG00000039523	FAM65A	3295.09	1796.83	1821.64	2438.09	2833.9	1946.32	2127.78	1955.1	0.0336016	0.939973	0.999994	2545.96	2129.86	-0.257447	Non	0.860037	1.0832	1.16806	0.8019	0.972	0.985	0.0191674	Non
ENSG00000039560	RAI14	1815.91	2416.71	2010.09	1260.46	2849.44	3285.36	2013.08	2366.7	-0.112783	0.775066	0.999994	2116.31	1635.27	-0.372015	Non	1.56916	1.35944	1.00149	1.87765	1.464	1.44	-0.0238467	Non
ENSG00000039600	SOX30	0.96207	3.30603	2.36147	4.09075	0	0.719527	0	2.7079	0.707836	0.817944	1	2.13405	3.22611	0.596204	Up	0	0.217641	0	0.661957	0.109	0.331	1.6025	Non
ENSG00000039650	PNKP	331.914	278.12	217.728	290.955	284.944	229.529	263.822	233.782	0.225594	0.593812	0.999994	305.017	254.341	-0.262123	Non	0.858488	0.825289	1.21171	0.8035	0.842	1.008	0.259604	Non
ENSG00000039987	BEST2	1.92414	0.413253	3.77836	2.04538	0	1.43905	0	1.80527	-1.06791	0.748002	1	1.1687	2.91187	1.31704	Up	0	3.48225	0	0.882609	1.741	0.441	-1.98107	Non
ENSG00000040199	PHLPP2	1409.91	1632.35	2122.49	1711.98	559.526	665.562	802.937	787.999	0.0269989	0.936713	0.999994	1521.13	1917.24	0.333883	Non	0.396852	0.407732	0.378299	0.460285	0.402	0.419	0.0597547	Non
ENSG00000040275	SPDL1	1847.17	2422.08	2512.61	1274.27	6786.85	9720.81	6664.38	6717.39	-0.131298	0.771224	0.999994	2134.63	1893.44	-0.172975	Non	3.67418	4.01342	2.65238	5.27157	3.844	3.962	0.0436205	Non
ENSG00000040341	STAU2	1229.04	1682.77	1365.88	1106.55	1248.57	1775.79	1445.29	1414.43	0.144217	0.70432	0.999994	1455.91	1236.21	-0.235991	Non	1.01589	1.05528	1.05814	1.27823	1.036	1.168	0.173016	Non
ENSG00000040487	PQLC2	1309.86	907.091	1518.43	1706.87	751.216	415.886	722.644	770.849	-0.148077	0.733731	0.999994	1108.47	1612.65	0.540855	Non	0.57351	0.458484	0.475916	0.451616	0.516	0.464	-0.153246	Non
ENSG00000040531	CTNS	727.325	545.908	821.321	1143.88	435.187	306.518	722.644	653.506	0.293394	0.477261	0.999994	636.616	982.598	0.626178	Up	0.59834	0.561484	0.879856	0.571309	0.58	0.726	0.323917	Non
ENSG00000040608	RTN4R	36.5586	23.1422	73.2057	88.4625	5.1808	15.8296	5.73527	34.3001	-0.495646	0.610381	0.999994	29.8504	80.8341	1.43721	Up	0.141712	0.684014	0.0783446	0.387736	0.413	0.233	-0.825812	Non
ENSG00000040633	PHF23	2410.47	2202.23	1785.27	2268.32	911.821	1273.56	1284.7	1365.68	0.452035	0.201438	0.999994	2306.35	2026.8	-0.186407	Non	0.378276	0.578307	0.719609	0.602068	0.478	0.661	0.46764	Non
ENSG00000040933	INPP4A	1347.38	1405.89	1202.93	1200.64	1315.92	1003.74	1261.76	996.507	0.157847	0.643729	0.999994	1376.63	1201.78	-0.195965	Non	0.976655	0.713954	1.0489	0.829983	0.845	0.939	0.152174	Non
ENSG00000041353	RAB27B	22.6086	45.8711	14.1688	8.69284	41.4464	47.4888	11.4705	19.8579	0.202137	0.832642	1	34.2399	11.4308	-1.58275	Down	1.83321	1.03526	0.80956	2.2844	1.434	1.547	0.109428	Non
ENSG00000041357	PSMA4	6633.95	9391.18	8202.81	7495.79	15532	30192.1	22080.8	27996.1	0.160299	0.717153	0.999994	8012.57	7849.3	-0.0297001	Non	2.3413	3.21494	2.69185	3.73491	2.778	3.213	0.209874	Non
ENSG00000041515	MYO16	2.40517	4.95904	4.25065	5.11344	0	2.15858	11.4705	3.61053	1.52574	0.471097	1	3.68211	4.68205	0.346607	Non	0	0.435282	2.69853	0.706087	0.218	1.702	2.96483	Non
ENSG00000041802	LSG1	2249.32	2262.15	2510.25	2611.94	5605.63	7026.18	7765.55	8705.89	0.198276	0.513551	0.999994	2255.73	2561.1	0.183164	Non	2.49214	3.10598	3.09354	3.33311	2.799	3.213	0.199009	Non
ENSG00000041880	PARP3	796.113	681.042	589.896	802.298	341.933	316.592	344.116	350.222	0.173724	0.648096	0.999994	738.577	696.097	-0.0854595	Non	0.429503	0.464864	0.58335	0.436523	0.447	0.51	0.190222	Non
ENSG00000041982	TNC	754.263	516.98	61.8706	63.918	1808.1	2031.22	217.94	191.358	0.0809767	0.838309	0.999994	635.621	62.8943	-3.33717	Down	2.39718	3.92902	3.52251	2.99381	3.163	3.258	0.042693	Non
ENSG00000041988	THAP3	379.536	285.558	327.3	400.894	170.966	200.028	229.411	297.869	0.384384	0.371526	0.999994	332.547	364.097	0.130763	Non	0.450461	0.700482	0.700918	0.743012	0.575	0.722	0.328437	Non
ENSG00000042062	FAM65C	250.619	195.882	443.012	434.131	134.701	91.3799	114.705	145.324	-0.639264	0.16754	0.999994	223.251	438.572	0.974149	Up	0.537472	0.466505	0.258921	0.334747	0.502	0.297	-0.757224	Non
ENSG00000042088	TDP1	1354.11	1414.15	758.033	848.319	2466.06	3636.49	1267.49	2260.19	0.00235244	0.995573	0.999994	1384.13	803.176	-0.785194	Down	1.82116	2.5715	1.67208	2.66432	2.196	2.168	-0.0185133	Non
ENSG00000042286	AIFM2	2092.02	1889.39	1874.07	2033.1	4248.26	2587.42	4192.48	3032.85	0.109095	0.782722	0.999994	1990.71	1953.58	-0.0271577	Non	2.0307	1.36944	2.2371	1.49173	1.7	1.864	0.132867	Non
ENSG00000042317	SPATA7	128.436	146.292	218.672	187.663	119.158	184.918	183.529	249.127	-0.0837008	0.859204	0.999994	137.364	203.168	0.564668	Non	0.927763	1.26404	0.839285	1.32752	1.096	1.083	-0.0172146	Non
ENSG00000042429	MED17	1111.67	1236.45	1173.18	1163.82	3937.41	5214.41	5092.92	5655	0.236294	0.461038	0.999994	1174.06	1168.5	-0.00685263	Non	3.54188	4.21723	4.34112	4.859	3.88	4.6	0.245577	Non
ENSG00000042445	RETSAT	1736.05	1539.78	1337.07	1780.5	1372.91	1022.45	1089.7	1096.7	-0.0474637	0.894875	0.999994	1637.92	1558.78	-0.0714435	Non	0.790823	0.664021	0.814994	0.61595	0.727	0.715	-0.0240121	Non
ENSG00000042493	CAPG	8403.2	8348.54	2252.37	2891.14	11485.8	12137	3452.63	3467.92	-0.0679194	0.823	0.999994	8375.87	2571.76	-1.70349	Down	1.36684	1.45378	1.53289	1.1995	1.41	1.366	-0.0457377	Non
ENSG00000042753	AP2S1	3336.94	3089.9	2707.19	3182.6	8512.06	6458.47	5471.44	5628.82	-0.302894	0.345201	0.999994	3213.42	2944.9	-0.12589	Non	2.55086	2.09019	2.02108	1.76862	2.321	1.895	-0.292549	Non
ENSG00000042781	USH2A	0	0.413253	1.88918	0.511344	0	1.43905	0	4.51316	-1.27841	0.752382	1	0.206627	1.20026	2.53825	Up		3.48225	0	8.82609	3.482	4.413	0.341844	Non
ENSG00000042980	ADAM28	0	0.413253	2.36147	0	0	0.719527	0	4.51316	-0.717555	0.875599	1	0.206627	1.18074	2.51459	Up		1.74113	0	Inf	1.741	Inf	Inf	Non
ENSG00000043093	DCUN1D1	628.231	975.691	1170.35	742.471	3911.5	4966.89	4943.8	5891.49	0.0327326	0.938202	0.999994	801.961	956.409	0.254095	Non	6.22622	5.09064	4.22422	7.93497	5.658	6.08	0.103779	Non
ENSG00000043143	PHF15	215.023	167.368	82.1793	118.12	139.882	60.4402	34.4116	27.9816	-0.683509	0.305726	0.999994	191.195	100.15	-0.932885	Down	0.650544	0.361123	0.418738	0.236891	0.506	0.328	-0.625442	Non
ENSG00000043355	ZIC2	146.716	107.446	107.211	142.665	46.6272	38.1349	51.6174	38.8132	0.0927717	0.880985	0.999994	127.081	124.938	-0.0245341	Non	0.317807	0.354922	0.481457	0.272059	0.336	0.377	0.166103	Non
ENSG00000043514	TRIT1	336.243	405.815	538.416	490.89	445.549	452.582	866.025	710.372	0.32414	0.360144	0.999994	371.029	514.653	0.472068	Non	1.32508	1.11524	1.60847	1.44711	1.22	1.528	0.324763	Non
ENSG00000043591	ADRB1	0.481035	3.30603	1.88918	3.57941	0	0.719527	0	6.31843	1.77419	0.553886	1	1.89353	2.73429	0.530089	Non	0	0.217641	0	1.76522	0.109	0.883	3.01809	Non
ENSG00000044090	CUL7	1518.15	1176.53	1571.8	1839.81	2279.55	1615.34	2248.22	1936.15	-0.232155	0.526462	0.999994	1347.34	1705.81	0.340341	Non	1.50154	1.37296	1.43035	1.05236	1.437	1.241	-0.211557	Non
ENSG00000044115	CTNNA1	7274.69	6262.44	7740.44	6512.47	19127.5	24431.5	24627.2	24211.3	0.0898914	0.777882	0.999994	6768.57	7126.46	0.0743348	Non	2.62932	3.90128	3.18163	3.71768	3.265	3.45	0.0795134	Non
ENSG00000044446	PHKA2	674.892	649.634	641.849	775.709	1238.21	997.984	1256.02	1150.86	0.0149129	0.964532	0.999994	662.263	708.779	0.0979306	Non	1.83468	1.53622	1.95688	1.48362	1.685	1.72	0.02966	Non
ENSG00000044459	CNTLN	409.842	565.331	522.83	287.887	746.035	1513.16	969.26	1098.5	0.127063	0.804946	0.999994	487.586	405.358	-0.266459	Non	1.8203	2.6766	1.85387	3.81575	2.248	2.835	0.334707	Non
ENSG00000044574	HSPA5	10972.4	10366.5	12621.6	13976.6	35612.8	51095	41810.1	58450.9	-0.108372	0.765188	0.999994	10669.4	13299.1	0.317843	Non	3.24567	4.92888	3.31258	4.18207	4.087	3.747	-0.125306	Non
ENSG00000046604	DSG2	796.594	983.13	625.791	471.97	2429.8	3753.05	1502.64	2441.62	0.0526681	0.903991	0.999994	889.862	548.88	-0.697089	Down	3.05023	3.81745	2.40119	5.17325	3.434	3.787	0.141165	Non
ENSG00000046647	GEMIN8	169.805	140.506	143.578	144.71	284.944	243.2	275.293	215.729	-0.0147157	0.972277	0.999994	155.156	144.144	-0.106207	Non	1.67806	1.73089	1.91738	1.49077	1.704	1.704	0	Non
ENSG00000046651	OFD1	317.964	385.565	444.429	282.262	652.781	1182.9	992.201	1032.61	0.0767281	0.867181	0.999994	351.765	363.346	0.0467316	Non	2.053	3.06797	2.23253	3.65835	2.56	2.945	0.202124	Non
ENSG00000046653	GPM6B	77.4466	104.553	81.2347	72.6108	155.424	138.149	91.7643	153.448	0.0816952	0.878264	0.999994	90.9998	76.9228	-0.242454	Non	2.00685	1.32133	1.12962	2.11329	1.664	1.621	-0.0377713	Non
ENSG00000046889	PREX2	7.69656	6.61205	5.66754	6.64747	31.0848	15.1101	0	18.9553	-0.553745	0.686498	1	7.15431	6.1575	-0.216466	Non	4.03879	2.28523	0	2.85151	3.162	1.426	-1.14886	Non
ENSG00000047056	WDR37	1159.77	1183.14	1537.79	1514.09	963.629	887.176	1221.61	1327.77	0.091735	0.760665	0.999994	1171.46	1525.94	0.381391	Non	0.830876	0.749846	0.794394	0.876945	0.79	0.836	0.0816503	Non
ENSG00000047188	YTHDC2	518.074	787.661	894.999	561.455	2388.35	3348.68	2185.14	2732.27	-0.380524	0.386882	0.999994	652.868	728.227	0.157598	Non	4.61005	4.25142	2.4415	4.86641	4.431	3.654	-0.278156	Non
ENSG00000047230	CTPS2	600.812	778.569	443.485	431.063	554.346	998.703	504.703	655.312	0.227754	0.602755	0.999994	689.691	437.274	-0.657413	Down	0.92266	1.28274	1.13804	1.52022	1.103	1.329	0.268908	Non
ENSG00000047249	ATP6V1H	1258.87	1373.65	1279.45	1257.91	4662.72	8706.27	6457.91	8581.33	0.221091	0.596055	0.999994	1316.26	1268.68	-0.0531219	Non	3.7039	6.33804	5.04743	6.82192	5.021	5.935	0.241273	Non
ENSG00000047315	POLR2B	2363.32	2893.6	2283.54	1871.01	6191.06	8798.37	5976.15	6903.34	0.119514	0.738451	0.999994	2628.46	2077.28	-0.339526	Non	2.61964	3.04063	2.61705	3.68964	2.83	3.153	0.155923	Non
ENSG00000047346	FAM214A	1157.37	1599.29	2610.85	1427.67	2709.56	3849.47	3039.69	3503.12	-0.556407	0.212935	0.999994	1378.33	2019.26	0.550904	Non	2.34113	2.40698	1.16426	2.45373	2.374	1.809	-0.392128	Non
ENSG00000047365	ARAP2	93.3207	122.736	179	83.349	170.966	169.089	275.293	195.871	0.160183	0.777627	0.999994	108.028	131.174	0.280074	Non	1.83203	1.37766	1.53795	2.35001	1.605	1.944	0.276455	Non
ENSG00000047410	TPR	1747.6	2283.22	3740.57	1409.26	9947.14	17118.3	13087.9	13686.6	-0.36988	0.494111	0.999994	2015.41	2574.92	0.353452	Non	5.69189	7.4974	3.4989	9.7119	6.595	6.605	0.0021859	Non
ENSG00000047457	CP	2.40517	5.78555	5.19524	4.09075	0	6.47574	0	10.8316	0.485261	0.81987	1	4.09536	4.643	0.181066	Non	0	1.1193	0	2.64783	0.56	1.324	1.2414	Non
ENSG00000047578	KIAA0556	782.163	682.281	693.329	764.459	616.515	595.768	688.232	640.869	0.135797	0.68007	0.999994	732.222	728.894	-0.00657232	Non	0.788219	0.8732	0.992649	0.838331	0.831	0.915	0.138923	Non
ENSG00000047579	DTNBP1	427.159	369.449	555.419	497.538	1751.11	1788.02	1892.64	1901.85	-0.303141	0.326831	0.999994	398.304	526.478	0.402505	Non	4.09944	4.83971	3.40759	3.82252	4.47	3.615	-0.306279	Non
ENSG00000047597	XK	27.419	38.8458	16.5303	24.5445	15.5424	17.2686	0	10.8316	-0.362586	0.751831	1	33.1324	20.5374	-0.689989	Down	0.566848	0.444543	0	0.441304	0.506	0.221	-1.19509	Non
ENSG00000047617	ANO2	18.7604	28.9277	88.3191	99.2007	31.0848	25.903	80.2937	101.095	-0.202158	0.761238	0.999994	23.844	93.7599	1.97534	Up	1.65694	0.895437	0.909132	1.01909	1.276	0.964	-0.404523	Non
ENSG00000047621	C12orf4	644.106	1013.3	1242.61	891.784	891.098	1177.15	1175.73	1325.07	-0.0966951	0.817249	0.999994	828.701	1067.2	0.3649	Non	1.38347	1.1617	0.94618	1.48586	1.273	1.216	-0.0660892	Non
ENSG00000047634	SCML1	328.066	400.029	680.104	437.199	512.899	636.062	671.026	820.493	-0.244092	0.556848	0.999994	364.047	558.652	0.617822	Up	1.5634	1.59004	0.986652	1.8767	1.577	1.432	-0.139151	Non
ENSG00000047644	WWC3	930.802	854.195	891.22	864.171	150.243	157.576	160.587	169.695	0.127237	0.729683	0.999994	892.498	877.696	-0.0241291	Non	0.161413	0.184474	0.180188	0.196367	0.173	0.188	0.119961	Non
ENSG00000047648	ARHGAP6	222.719	230.182	216.311	192.265	409.283	418.765	281.028	338.487	-0.246934	0.511851	0.999994	226.451	204.288	-0.148591	Non	1.83767	1.81927	1.29919	1.76052	1.828	1.53	-0.256734	Non
ENSG00000047662	FAM184B	24.5328	33.0603	26.9208	13.8063	5.1808	12.232	0	18.9553	0.845869	0.504908	1	28.7965	20.3635	-0.499906	Non	0.211179	0.36999	0	1.37295	0.291	0.686	1.23719	Non
ENSG00000047849	MAP4	16156.5	13641.5	9411.42	10802.6	10972.9	13016.2	9090.4	8512.73	0.111731	0.716332	0.999994	14899	10107	-0.559856	Non	0.679165	0.954165	0.96589	0.788023	0.817	0.877	0.102241	Non
ENSG00000047932	GOPC	852.394	1124.88	980.012	758.834	2896.07	4089.07	2678.37	3334.33	-0.0317025	0.934408	0.999994	988.635	869.423	-0.185379	Non	3.39757	3.63513	2.733	4.39401	3.516	3.564	0.0195623	Non
ENSG00000048028	USP28	1420.01	1668.3	2252.85	2093.44	1657.86	2029.78	2764.4	3264.82	0.21342	0.509762	0.999994	1544.16	2173.14	0.492962	Non	1.16749	1.21668	1.22707	1.55955	1.192	1.393	0.224811	Non
ENSG00000048052	HDAC9	1668.71	2089.41	2684.05	2125.14	1087.97	1160.6	1542.79	1379.22	0.0143478	0.966224	0.999994	1879.06	2404.6	0.355785	Non	0.651982	0.555466	0.574798	0.649002	0.604	0.612	0.0189831	Non
ENSG00000048140	TSPAN17	2047.28	1890.22	1192.54	1325.91	165.786	190.675	240.881	148.934	0.654029	0.101872	0.999994	1968.75	1259.23	-0.644741	Down	0.0809783	0.100874	0.201989	0.112326	0.091	0.157	0.786826	Non
ENSG00000048162	NOP16	1348.82	1363.74	1334.23	1390.86	860.013	909.482	625.144	754.601	-0.352157	0.265517	0.999994	1356.28	1362.54	0.00664888	Non	0.637603	0.666905	0.468542	0.542545	0.652	0.506	-0.365735	Non
ENSG00000048342	CC2D2A	611.876	713.689	686.717	619.749	689.046	895.811	888.966	855.696	0.139975	0.685637	0.999994	662.782	653.233	-0.0209385	Non	1.12612	1.25518	1.29452	1.38071	1.191	1.338	0.167905	Non
ENSG00000048392	RRM2B	2136.28	3148.16	4328.11	2340.42	3326.07	4453.15	4318.66	5191.94	-0.0467513	0.917398	0.999994	2642.22	3334.26	0.335618	Non	1.55695	1.41452	0.997816	2.21838	1.486	1.608	0.113833	Non
ENSG00000048405	ZNF800	356.928	583.927	815.181	546.627	1243.39	1733.34	1984.4	2413.64	0.0258775	0.953357	0.999994	470.427	680.904	0.533478	Non	3.4836	2.96842	2.43431	4.41552	3.226	3.425	0.0863575	Non
ENSG00000048471	SNX29	1652.35	1431.1	1894.85	2126.68	1108.69	1005.9	1732.05	1298.89	0.129548	0.701889	0.999994	1541.73	2010.76	0.383197	Non	0.670977	0.702887	0.914085	0.610759	0.687	0.762	0.149481	Non
ENSG00000048540	LMO3	2.40517	2.47952	1.41688	1.53403	5.1808	6.47574	0	1.80527	-1.25486	0.609316	1	2.44235	1.47546	-0.727106	Down	2.15402	2.61169	0	1.17681	2.383	0.588	-2.01889	Non
ENSG00000048544	MRPS10	1174.21	1601.77	1393.27	1658.29	1849.55	2296.73	1904.11	2003.85	-0.225711	0.522089	0.999994	1387.99	1525.78	0.136551	Non	1.57515	1.43387	1.36665	1.20838	1.505	1.288	-0.224631	Non
ENSG00000048649	RSF1	1213.17	1700.54	2831.88	1113.2	7133.96	9441.63	8803.63	8620.14	-0.366141	0.472715	0.999994	1456.85	1972.54	0.437197	Non	5.88043	5.55214	3.10876	7.7436	5.716	5.426	-0.0751169	Non
ENSG00000048707	VPS13D	1832.74	1996.01	2809.21	2492.8	1362.55	1738.38	2007.34	2186.18	-0.0411162	0.897855	0.999994	1914.38	2651	0.469664	Non	0.743449	0.870924	0.714558	0.876996	0.807	0.796	-0.0198002	Non
ENSG00000048740	CELF2	3933.9	4521.41	4764.98	3557.42	4460.67	4437.32	3487.04	3724.26	-0.279051	0.387755	0.999994	4227.65	4161.2	-0.0228575	Non	1.1339	0.981403	0.731806	1.0469	1.058	0.889	-0.251084	Non
ENSG00000048828	FAM120A	5886.42	5868.61	5049.78	4718.68	4243.08	3468.12	2970.87	2428.99	-0.248803	0.426436	0.999994	5877.52	4884.23	-0.267076	Non	0.720824	0.590961	0.588317	0.514759	0.656	0.552	-0.249028	Non
ENSG00000048991	R3HDM1	2020.83	2338.6	2173.5	1879.7	590.611	805.87	625.144	505.474	-0.239813	0.506078	0.999994	2179.71	2026.6	-0.105077	Non	0.292262	0.344595	0.287621	0.268912	0.318	0.278	-0.193942	Non
ENSG00000049089	COL9A2	38.4828	36.7795	17.4749	28.1239	0	4.31716	0	1.80527	-0.402321	0.798561	1	37.6312	22.7994	-0.722932	Down	0	0.117379	0	0.0641897	0.059	0.032	-0.882643	Non
ENSG00000049130	KITLG	139.981	178.112	244.176	141.642	103.616	149.662	143.382	153.448	-0.0942467	0.859809	0.999994	159.047	192.909	0.278473	Non	0.740214	0.840266	0.587205	1.08335	0.79	0.835	0.0799235	Non
ENSG00000049167	ERCC8	229.935	361.183	257.873	269.99	170.966	210.821	212.205	187.748	0.183492	0.688628	0.999994	295.559	263.931	-0.163284	Non	0.743544	0.583696	0.822905	0.695389	0.664	0.759	0.192917	Non
ENSG00000049192	ADAMTS6	1826.97	2271.24	932.31	873.887	704.589	664.843	418.674	329.461	0.281869	0.420689	0.999994	2049.11	903.098	-1.18204	Down	0.38566	0.292722	0.449072	0.377007	0.339	0.413	0.284857	Non
ENSG00000049239	H6PD	672.006	449.62	823.682	956.724	202.051	129.515	258.087	307.798	0.20016	0.655816	0.999994	560.813	890.203	0.666616	Up	0.300669	0.288054	0.313333	0.321721	0.294	0.318	0.113211	Non
ENSG00000049245	VAMP3	4325.46	5210.3	3341.01	3579.92	4061.75	4272.55	3011.02	2942.58	-0.0243897	0.934495	0.999994	4767.88	3460.47	-0.462382	Non	0.939031	0.82002	0.901228	0.82197	0.88	0.862	-0.0298157	Non
ENSG00000049246	PER3	801.885	886.015	882.719	790.026	300.486	422.362	281.028	330.364	-0.244579	0.516177	0.999994	843.95	836.372	-0.0130121	Non	0.374725	0.476699	0.318366	0.418168	0.426	0.368	-0.211148	Non
ENSG00000049249	TNFRSF9	266.012	259.11	189.862	232.661	699.408	782.126	504.703	626.427	-0.0638461	0.860907	0.999994	262.561	211.262	-0.31362	Non	2.62923	3.01851	2.65826	2.69244	2.824	2.675	-0.0782012	Non
ENSG00000049283	EPN3	3.84828	5.78555	6.61213	12.7836	0	0	0	3.61053	1.87991	0.460168	1	4.81691	9.69786	1.00956	Up	0	0	0	0.282435	0	0.141	Inf	Non
ENSG00000049323	LTBP1	851.432	702.531	1150.51	1361.71	2082.68	2664.41	3234.69	3827.16	-0.123001	0.71975	0.999994	776.981	1256.11	0.69301	Up	2.44609	3.79259	2.81153	2.81056	3.119	2.811	-0.15	Non
ENSG00000049449	RCN1	2790	3103.53	3700.43	3533.39	839.29	1306.66	1038.08	1066.01	-0.342688	0.337751	0.999994	2946.77	3616.91	0.295624	Non	0.30082	0.421024	0.280531	0.301696	0.361	0.291	-0.31098	Non
ENSG00000049541	RFC2	2335.42	2271.24	1834.39	2056.11	2253.65	2344.94	2185.14	2542.72	0.287534	0.336613	0.999994	2303.33	1945.25	-0.243765	Non	0.964985	1.03245	1.1912	1.23666	0.999	1.214	0.281212	Non
ENSG00000049618	ARID1B	2778.46	2573.74	3373.6	2895.23	2512.69	2552.88	2902.05	3128.53	0.024986	0.932706	0.999994	2676.1	3134.41	0.228064	Non	0.904347	0.991895	0.860222	1.08058	0.948	0.97	0.0330977	Non
ENSG00000049656	CLPTM1L	3790.55	3265.53	3914.38	4275.86	1813.28	1477.91	1955.73	1900.04	0.0204884	0.947829	0.999994	3528.04	4095.12	0.215038	Non	0.478368	0.452579	0.499626	0.444365	0.465	0.472	0.0215561	Non
ENSG00000049759	NEDD4L	3363.4	3508.93	3154.46	3260.84	4486.57	4330.83	4513.66	4181.9	0.0783056	0.779274	0.999994	3436.16	3207.65	-0.0992834	Non	1.33394	1.23423	1.43088	1.28246	1.284	1.357	0.0797755	Non
ENSG00000049769	PPP1R3F	280.924	199.601	268.263	336.976	108.797	81.3065	97.4995	88.458	-0.321007	0.520498	0.999994	240.263	302.619	0.332891	Non	0.387282	0.407344	0.363447	0.262506	0.397	0.313	-0.342976	Non
ENSG00000049860	HEXB	1443.1	1629.04	1282.28	1285.01	2647.39	2419.05	2684.1	2932.65	0.413071	0.163494	0.999994	1536.07	1283.64	-0.259004	Non	1.83451	1.48495	2.09323	2.28221	1.66	2.188	0.398429	Non
ENSG00000049883	PTCD2	404.069	511.608	346.192	283.796	1072.43	1251.98	1124.11	960.401	0.367503	0.305794	0.999994	457.838	314.994	-0.539515	Non	2.65406	2.44714	3.24708	3.38413	2.551	3.316	0.378381	Non
ENSG00000050030	KIAA2022	0.481035	4.54579	17.9472	14.3176	0	5.03669	22.9411	17.15	-0.28995	0.856883	1	2.51341	16.1324	2.68224	Up	0	1.10799	1.27825	1.19783	0.554	1.238	1.16005	Non
ENSG00000050130	JKAMP	563.773	641.782	455.292	442.824	1621.59	1569.29	992.201	1346.73	-0.00665702	0.984353	0.999994	602.778	449.058	-0.424724	Non	2.87632	2.4452	2.17926	3.04123	2.661	2.61	-0.0279187	Non
ENSG00000050165	DKK3	7381.48	7042.66	4432.01	5081.22	2973.78	2183.04	2231.02	1464.97	0.114258	0.761018	0.999994	7212.07	4756.62	-0.600477	Down	0.40287	0.309974	0.503387	0.288311	0.356	0.396	0.153623	Non
ENSG00000050344	NFE2L3	785.53	1000.49	1467.42	1773.34	901.459	1312.42	1703.37	2880.3	0.187573	0.662685	0.999994	893.008	1620.38	0.859587	Up	1.14758	1.31178	1.1608	1.62422	1.23	1.393	0.179537	Non
ENSG00000050393	MCUR1	1235.78	1531.93	1048.97	1081.49	725.312	872.066	923.378	832.228	0.494206	0.142201	0.999994	1383.85	1065.23	-0.377528	Non	0.586927	0.56926	0.880274	0.769518	0.578	0.825	0.513325	Non
ENSG00000050405	LIMA1	4491.42	5920.68	5887.63	4488.06	10833.1	13406.2	10472.6	12518.6	-0.0712323	0.841799	0.999994	5206.05	5187.85	-0.00505409	Non	2.41194	2.2643	1.77875	2.78931	2.338	2.284	-0.0337123	Non
ENSG00000050426	LETMD1	725.881	767.411	602.176	704.12	751.216	749.027	768.526	936.933	0.392344	0.240301	0.999994	746.646	653.148	-0.193015	Non	1.0349	0.976044	1.27625	1.33064	1.005	1.303	0.374642	Non
ENSG00000050438	SLC4A8	104.385	72.7326	41.0896	41.9302	93.2544	100.014	63.0879	51.4501	0.27221	0.648297	0.999994	88.5586	41.5099	-1.09318	Down	0.893374	1.37509	1.53537	1.22704	1.134	1.381	0.284293	Non
ENSG00000050555	LAMC3	15.8741	8.67832	12.2797	6.64747	36.2656	13.671	40.1469	4.51316	0.0229033	0.986411	1	12.2762	9.46357	-0.375412	Non	2.28457	1.57531	3.26938	0.67893	1.93	1.974	0.0325211	Non
ENSG00000050730	TNIP3	15.3931	16.1169	7.08442	6.64747	15.5424	25.1834	11.4705	13.5395	0.444265	0.695372	1	15.755	6.86595	-1.19828	Down	1.0097	1.56255	1.61912	2.03679	1.286	1.828	0.507375	Non
ENSG00000050748	MAPK9	1504.68	1678.64	2167.36	1838.28	3253.54	2834.94	5706.59	5425.73	0.54161	0.0758845	0.999994	1591.66	2002.82	0.331505	Non	2.16229	1.68883	2.63297	2.95152	1.926	2.792	0.535691	Non
ENSG00000050820	BCAR1	2142.05	1089.75	1907.13	2038.22	1315.92	1083.61	1519.85	1036.22	-0.201861	0.659372	0.999994	1615.9	1972.67	0.287814	Non	0.61433	0.994364	0.79693	0.508397	0.804	0.653	-0.300113	Non
ENSG00000051009	FAM160A2	1328.62	1160	1161.37	1380.63	678.685	656.928	464.557	713.983	-0.176066	0.638694	0.999994	1244.31	1271	0.0306185	Non	0.51082	0.566316	0.400006	0.517143	0.539	0.459	-0.231791	Non
ENSG00000051108	HERPUD1	2141.57	1926.59	1933.57	2268.32	2093.04	1831.92	1915.58	1773.67	-0.134447	0.665549	0.999994	2034.08	2100.95	0.046666	Non	0.977342	0.95086	0.990693	0.781932	0.964	0.886	-0.121726	Non
ENSG00000051128	HOMER3	897.611	711.622	1113.67	1260.46	336.752	197.87	286.763	288.843	-0.38493	0.360222	0.999994	804.617	1187.07	0.561028	Non	0.375165	0.278055	0.257494	0.229156	0.327	0.243	-0.428334	Non
ENSG00000051180	RAD51	361.738	370.688	364.139	391.178	538.803	542.523	619.409	652.604	0.194349	0.558002	0.999994	366.213	377.659	0.0443989	Non	1.48948	1.46356	1.70102	1.6683	1.477	1.685	0.190079	Non
ENSG00000051341	POLQ	1152.08	1550.11	1326.2	688.78	2139.67	2909.77	1875.43	2088.69	0.0721375	0.873122	0.999994	1351.1	1007.49	-0.423362	Non	1.85723	1.87713	1.41414	3.03245	1.867	2.223	0.251786	Non
ENSG00000051382	PIK3CB	481.997	583.927	1242.14	687.757	1067.24	1378.61	1473.96	1422.55	-0.620805	0.146437	0.999994	532.962	964.946	0.856416	Up	2.21422	2.36093	1.18664	2.06839	2.288	1.628	-0.490986	Non
ENSG00000051523	CYBA	52.9138	35.5398	30.2269	43.4642	36.2656	28.0615	28.6763	13.5395	-0.527434	0.544638	0.999994	44.2268	36.8455	-0.263431	Non	0.685371	0.789581	0.948704	0.311509	0.737	0.63	-0.226313	Non
ENSG00000051596	THOC3	219.352	230.595	175.694	232.661	15.5424	30.9396	28.6763	19.8579	-0.163184	0.798458	0.999994	224.974	204.178	-0.139932	Non	0.070856	0.134173	0.163218	0.0853512	0.103	0.124	0.267696	Non
ENSG00000051620	HEBP2	2971.83	3539.93	4593.07	4793.85	6797.21	8063.74	7943.34	6257.95	-0.596817	0.0648972	0.999994	3255.88	4693.46	0.527603	Non	2.28721	2.27794	1.72942	1.30541	2.283	1.517	-0.58971	Non
ENSG00000051825	MPHOSPH9	1694.2	2624.99	2564.56	1390.86	1699.3	1968.63	1605.87	2052.59	0.125231	0.783799	0.999994	2159.59	1977.71	-0.126931	Non	1.00301	0.749957	0.626179	1.47577	0.876	1.051	0.26276	Non
ENSG00000052126	PLEKHA5	382.904	536.816	452.458	279.705	979.171	1531.87	699.703	713.983	-0.510131	0.260216	0.999994	459.86	366.082	-0.329029	Non	2.55723	2.85363	1.54645	2.55263	2.705	2.05	-0.400005	Non
ENSG00000052723	SIKE1	838.925	1138.51	1457.03	919.907	984.352	1982.3	1651.76	1795.34	-0.0602109	0.900184	0.999994	988.719	1188.47	0.265471	Non	1.17335	1.74113	1.13365	1.95165	1.457	1.543	0.0827372	Non
ENSG00000052749	RRP12	3072.85	2238.59	3762.77	4366.88	4263.8	4022.87	6383.35	5143.2	-0.139575	0.684468	0.999994	2655.72	4064.82	0.614089	Up	1.38757	1.79705	1.69645	1.17778	1.592	1.437	-0.14778	Non
ENSG00000052795	FNIP2	912.042	1082.31	1270.47	800.253	326.39	423.801	303.969	370.08	-0.211531	0.618649	0.999994	997.176	1035.36	0.0542161	Non	0.357868	0.391571	0.239257	0.462453	0.375	0.351	-0.0954196	Non
ENSG00000052802	MSMO1	295.836	415.733	521.886	676.508	652.781	896.53	1720.58	1542.6	0.303996	0.441736	0.999994	355.785	599.197	0.752026	Up	2.20656	2.15651	3.29685	2.28024	2.182	2.789	0.354097	Non
ENSG00000052841	TTC17	6214.97	6883.97	7683.76	8118.09	9014.59	9443.07	13185.4	13189.3	0.243882	0.379419	0.999994	6549.47	7900.93	0.270644	Non	1.45046	1.37175	1.71601	1.62468	1.411	1.67	0.24313	Non
ENSG00000052850	ALX4	23.0897	21.4892	30.2269	43.9756	0	6.47574	28.6763	8.1237	0.814542	0.507203	1	22.2894	37.1012	0.735107	Up	0	0.301349	0.948704	0.184732	0.151	0.567	1.9088	Non
ENSG00000053108	FSTL4	6.25345	9.09157	1.41688	8.1815	0	5.03669	0	2.7079	-0.0560936	0.980883	1	7.67251	4.79919	-0.676908	Down	0	0.553995	0	0.330978	0.277	0.165	-0.74742	Non
ENSG00000053254	FOXN3	1247.8	1535.65	1424.91	1279.89	51.808	128.076	177.793	91.1659	0.352858	0.502013	0.999994	1391.73	1352.4	-0.0413506	Non	0.0415193	0.0834017	0.124775	0.0712293	0.062	0.098	0.660514	Non
ENSG00000053371	AKR7A2	2307.04	2024.94	1432.47	1569.31	2559.32	1813.93	1726.32	1312.43	0.00224546	0.995052	0.999994	2165.99	1500.89	-0.529208	Non	1.10935	0.895792	1.20513	0.836307	1.003	1.021	0.0256613	Non
ENSG00000053372	MRTO4	2576.42	2556.39	1974.66	2252.98	3807.89	3487.55	3492.78	2617.64	0.0193126	0.952356	0.999994	2566.4	2113.82	-0.279894	Non	1.47798	1.36425	1.7688	1.16185	1.421	1.465	0.0439941	Non
ENSG00000053438	NNAT	3.36724	2.06627	0.944589	0.511344	0	5.03669	0	2.7079	1.19771	0.69175	1	2.71676	0.727967	-1.89994	Down	0	2.43758	0	5.29565	1.219	2.648	1.1192	Non
ENSG00000053501	USE1	257.354	231.422	239.926	293	637.238	410.13	533.38	386.327	-0.308612	0.473774	0.999994	244.388	266.463	0.124763	Non	2.47612	1.77222	2.2231	1.31852	2.124	1.771	-0.26222	Non
ENSG00000053524	MCF2L2	56.2811	62.4013	90.6806	94.5986	10.3616	48.2083	74.5585	59.5738	0.216239	0.762585	0.999994	59.3412	92.6396	0.642596	Up	0.184105	0.772553	0.82221	0.629753	0.478	0.726	0.602959	Non
ENSG00000053747	LAMA3	98.1311	95.8748	35.4221	44.9983	77.712	123.039	22.9411	63.1843	0.192349	0.773536	0.999994	97.0029	40.2102	-1.27047	Down	0.79192	1.28333	0.647648	1.40415	1.038	1.026	-0.0167757	Non
ENSG00000053770	AP5M1	419.462	607.482	487.408	352.316	321.21	592.171	361.322	435.069	0.0712247	0.881987	0.999994	513.472	419.862	-0.290371	Non	0.765765	0.974794	0.741313	1.23488	0.87	0.988	0.183496	Non
ENSG00000053900	ANAPC4	305.457	426.064	400.978	301.181	2020.51	2974.52	1990.14	2316.16	-0.15784	0.695778	0.999994	365.761	351.08	-0.0591007	Non	6.61472	6.9814	4.96321	7.69023	6.798	6.327	-0.103589	Non
ENSG00000053918	KCNQ1	11.0638	12.3976	11.8074	10.2269	0	1.43905	0	6.31843	1.91913	0.313573	1	11.7307	11.0171	-0.0905418	Non	0	0.116075	0	0.617826	0.058	0.309	2.41348	Non
ENSG00000054116	TRAPPC3	2266.64	2178.67	2071.96	2475.93	7108.06	5381.34	8080.99	6571.17	0.198338	0.555248	0.999994	2222.65	2273.94	0.0329121	Non	3.13595	2.47001	3.90017	2.65402	2.803	3.277	0.225404	Non
ENSG00000054118	THRAP3	6052.38	6254.59	5088.03	5252.01	4030.66	6243.33	4140.86	4277.58	-0.0402655	0.907839	0.999994	6153.48	5170.02	-0.251233	Non	0.665963	0.9982	0.813844	0.814465	0.832	0.814	-0.0315547	Non
ENSG00000054148	PHPT1	1452.24	1359.19	1678.54	2407.92	5491.65	5087.05	7312.47	6711.08	-0.132737	0.692525	0.999994	1405.72	2043.23	0.539543	Non	3.78149	3.74271	4.35646	2.78709	3.762	3.572	-0.0747678	Non
ENSG00000054267	ARID4B	260.24	395.483	578.089	174.88	1937.62	3341.48	1646.02	2274.64	-0.629241	0.309897	0.999994	327.862	376.484	0.199502	Non	7.44551	8.44911	2.84735	13.0069	7.947	7.927	-0.00363537	Non
ENSG00000054277	OPN3	51.9518	93.8085	75.5672	85.9058	31.0848	45.3302	103.235	46.9369	0.60952	0.399779	0.999994	72.8801	80.7365	0.147695	Non	0.59834	0.48322	1.36613	0.546377	0.541	0.956	0.821382	Non
ENSG00000054282	SDCCAG8	267.455	322.338	237.564	219.366	305.667	438.192	229.411	259.958	-0.252058	0.542734	0.999994	294.896	228.465	-0.368233	Non	1.14287	1.35942	0.965678	1.18504	1.251	1.075	-0.218745	Non
ENSG00000054356	PTPRN	467.085	276.053	206.865	281.75	160.605	168.369	57.3527	101.998	-0.333746	0.535587	0.999994	371.569	244.308	-0.60493	Down	0.343845	0.609916	0.277247	0.362014	0.477	0.32	-0.575917	Non
ENSG00000054392	HHAT	1458.02	1573.26	1510.4	1683.34	471.453	513.742	418.674	544.288	-0.0882575	0.795758	0.999994	1515.64	1596.87	0.0753246	Non	0.323352	0.326547	0.277195	0.323337	0.325	0.3	-0.115477	Non
ENSG00000054523	KIF1B	4851.72	5853.32	5686.43	4467.61	6973.36	8601.94	7450.11	7048.66	-0.0292189	0.929666	0.999994	5352.52	5077.02	-0.0762361	Non	1.4373	1.46958	1.31016	1.57772	1.453	1.444	-0.00896396	Non
ENSG00000054598	FOXC1	168.843	151.251	230.48	290.955	103.616	82.026	275.293	210.313	0.704764	0.126035	0.999994	160.047	260.717	0.703991	Up	0.613682	0.542318	1.19443	0.722839	0.578	0.959	0.730461	Non
ENSG00000054611	TBC1D22A	2379.2	2015.02	2034.17	2255.03	2025.69	1466.4	1795.14	1565.17	-0.0153014	0.964684	0.999994	2197.11	2144.6	-0.0348991	Non	0.851418	0.727731	0.88249	0.694079	0.79	0.788	-0.00365702	Non
ENSG00000054654	SYNE2	2363.8	3330.41	4566.15	1622.49	2414.25	4101.3	2569.4	2919.11	-0.369894	0.511612	0.999994	2847.11	3094.32	0.120126	Non	1.02134	1.23147	0.562706	1.79915	1.126	1.181	0.0688021	Non
ENSG00000054690	PLEKHH1	179.426	193.816	245.593	251.581	170.966	145.344	166.323	143.519	-0.441647	0.299767	0.999994	186.621	248.587	0.413641	Non	0.952852	0.74991	0.677228	0.570467	0.851	0.624	-0.447613	Non
ENSG00000054793	ATP9A	1207.4	1152.98	1279.92	1368.36	476.634	486.4	527.645	471.174	-0.129829	0.686626	0.999994	1180.19	1324.14	0.166037	Non	0.394761	0.421865	0.412248	0.344336	0.408	0.378	-0.110183	Non
ENSG00000054965	FAM168A	3414.38	3120.89	3272.53	3259.31	652.781	542.523	636.615	556.925	0.00297768	0.992587	0.999994	3267.64	3265.92	-0.000759328	Non	0.191185	0.173836	0.194533	0.170872	0.183	0.183	0	Non
ENSG00000054967	RELT	668.157	493.011	590.841	762.414	233.136	133.112	338.381	177.819	0.280199	0.588608	0.999994	580.584	676.627	0.220856	Non	0.348924	0.269999	0.572711	0.233231	0.309	0.403	0.383173	Non
ENSG00000054983	GALC	371.84	452.512	402.867	386.065	782.301	863.432	980.731	1243.83	0.504427	0.148411	0.999994	412.176	394.466	-0.0633602	Non	2.10386	1.90808	2.43438	3.22181	2.006	2.828	0.495461	Non
ENSG00000055044	NOP58	1946.27	2798.14	4243.1	2357.81	7377.46	10938.2	9709.81	11945.4	-0.235483	0.603262	0.999994	2372.2	3300.45	0.476436	Non	3.79057	3.90912	2.28838	5.06634	3.85	3.677	-0.0663293	Non
ENSG00000055070	SZRD1	12069.6	11696.3	8620.32	11343.1	839.29	774.93	567.791	815.078	0.0594079	0.868313	0.999994	11883	9981.73	-0.251534	Non	0.0695372	0.0662543	0.0658666	0.0718564	0.068	0.069	0.0210616	Non
ENSG00000055118	KCNH2	33.1914	12.3976	34.9498	42.9529	41.4464	2.15858	11.4705	12.6369	-1.23959	0.364309	1	22.7945	38.9513	0.772987	Up	1.24871	0.174113	0.3282	0.294203	0.711	0.311	-1.19293	Non
ENSG00000055130	CUL1	1840.44	2227.02	2011.03	1590.28	4419.22	5972.79	5844.24	4626.9	0.18121	0.617095	0.999994	2033.73	1800.66	-0.175607	Non	2.40118	2.68196	2.90609	2.90949	2.542	2.908	0.194063	Non
ENSG00000055147	FAM114A2	559.924	760.799	715.054	620.771	2740.64	2761.54	2838.96	3494.99	0.190772	0.580746	0.999994	660.362	667.913	0.0164027	Non	4.89467	3.62979	3.97027	5.63008	4.262	4.8	0.171504	Non
ENSG00000055163	CYFIP2	615.243	491.358	946.006	925.532	414.464	377.752	779.996	650.798	0.0913188	0.795763	0.999994	553.301	935.769	0.758089	Up	0.673659	0.76879	0.824515	0.703161	0.721	0.764	0.0835734	Non
ENSG00000055208	TAB2	7489.71	9492.02	7876.93	7820.49	2175.94	4070.36	3475.57	3228.72	0.207004	0.613297	0.999994	8490.86	7848.71	-0.113456	Non	0.290523	0.42882	0.441234	0.412854	0.36	0.427	0.246239	Non
ENSG00000055211	GINM1	1056.83	1382.33	1714.9	1611.24	4688.62	7379.47	7845.85	9771	0.0963248	0.802435	0.999994	1219.58	1663.07	0.447464	Non	4.43648	5.33842	4.5751	6.06426	4.887	5.32	0.122477	Non
ENSG00000055332	EIF2AK2	3300.86	5144.59	3444.45	2556.21	6165.15	9622.95	7461.58	7712.1	0.433882	0.299892	0.999994	4222.73	3000.33	-0.493055	Non	1.86774	1.8705	2.16627	3.01701	1.869	2.592	0.471799	Non
ENSG00000055483	USP36	3675.11	2891.53	3279.61	4019.16	1300.38	1103.75	1623.08	1233	0.092308	0.79664	0.999994	3283.32	3649.39	0.152499	Non	0.353835	0.381719	0.4949	0.30678	0.368	0.401	0.123896	Non
ENSG00000055609	KMT2C	2920.36	3273.38	5122.98	3228.11	1968.7	2762.98	2603.81	2942.58	-0.205936	0.60147	0.999994	3096.87	4175.55	0.431154	Non	0.67413	0.844076	0.508261	0.911549	0.759	0.71	-0.0962809	Non
ENSG00000055732	MCOLN3	179.907	240.513	212.06	208.117	782.301	856.956	1152.79	1211.33	0.526849	0.134624	0.999994	210.21	210.089	-0.000834831	Non	4.34836	3.56303	5.43614	5.82045	3.956	5.628	0.50858	Non
ENSG00000055813	CCDC85A	35.1155	17.3566	153.023	112.496	15.5424	5.03669	68.8232	27.079	0.190145	0.841351	0.999994	26.2361	132.76	2.33919	Up	0.442608	0.290188	0.449756	0.240711	0.366	0.345	-0.0852473	Non
ENSG00000055917	PUM2	3745.82	4956.15	4325.75	3036.36	4455.49	10057.5	4754.54	6821.2	-0.0860734	0.863601	0.999994	4350.98	3681.05	-0.241223	Non	1.18946	2.02931	1.09912	2.24651	1.609	1.673	0.0562731	Non
ENSG00000055950	MRPL43	1674.48	1431.92	1542.51	1757.49	1958.34	1629.73	1646.02	1973.16	-0.0622397	0.850324	0.999994	1553.2	1650	0.0872215	Non	1.16952	1.13814	1.0671	1.12271	1.154	1.095	-0.0757124	Non
ENSG00000056050	C4orf27	357.409	456.232	327.773	289.932	1010.26	1667.14	957.79	1223.07	0.0968716	0.815512	0.999994	406.82	308.852	-0.397475	Non	2.82661	3.65416	2.92212	4.21846	3.24	3.57	0.13993	Non
ENSG00000056097	ZFR	4812.75	5779.35	7397.08	5694.32	10175.1	11808.9	11636.9	11947.2	-0.20496	0.527699	0.999994	5296.05	6545.7	0.305631	Non	2.11419	2.04329	1.57317	2.0981	2.079	1.836	-0.179324	Non
ENSG00000056277	ZNF280C	393.967	508.715	339.108	313.454	782.301	995.105	785.732	760.017	0.251479	0.486643	0.999994	451.341	326.281	-0.468105	Non	1.9857	1.95612	2.31706	2.42465	1.971	2.371	0.266568	Non
ENSG00000056291	NPFFR2	7.21552	4.95904	8.02901	5.62478	10.3616	7.91479	5.73527	7.22106	-0.530355	0.730032	1	6.08728	6.8269	0.165432	Non	1.43602	1.59603	0.714318	1.28379	1.516	0.999	-0.601713	Non
ENSG00000056487	PHF21B	30.3052	24.3819	27.8654	36.3054	0	5.03669	0	1.80527	-1.56313	0.315152	1	27.3436	32.0854	0.230715	Non	0	0.206574	0	0.0497244	0.103	0.025	-2.04264	Non
ENSG00000056558	TRAF1	1682.18	1519.12	1122.17	1257.39	611.334	515.181	504.703	435.069	0.165426	0.624161	0.999994	1600.65	1189.78	-0.427958	Non	0.363418	0.339131	0.449756	0.346008	0.351	0.398	0.181297	Non
ENSG00000056586	RC3H2	3634.7	4835.89	5676.51	3843.77	896.278	1241.18	1061.02	1347.63	0.000423363	0.999169	0.999994	4235.29	4760.14	0.168542	Non	0.246589	0.256661	0.186915	0.350601	0.252	0.269	0.0941824	Non
ENSG00000056661	PCGF2	2411.91	1559.2	767.007	1140.3	150.243	157.576	74.5585	82.1396	0.100909	0.831089	0.999994	1985.56	953.652	-1.05801	Down	0.0622923	0.101062	0.0972071	0.0720335	0.082	0.085	0.0518389	Non
ENSG00000056736	IL17RB	65.4207	58.682	76.0395	74.6562	129.52	101.453	63.0879	135.395	-0.344997	0.554432	0.999994	62.0514	75.3478	0.280103	Non	1.9798	1.72887	0.829674	1.81358	1.854	1.322	-0.487919	Non
ENSG00000056972	TRAF3IP2	973.133	946.763	439.706	582.932	196.87	205.065	137.646	113.732	0.177052	0.661704	0.999994	959.948	511.319	-0.908733	Down	0.202306	0.216596	0.313042	0.195103	0.209	0.254	0.281326	Non
ENSG00000056998	GYG2	668.638	699.225	1221.35	1311.6	409.283	331.702	774.261	716.691	0.142828	0.669295	0.999994	683.932	1266.48	0.888895	Up	0.612115	0.474385	0.633937	0.546426	0.543	0.59	0.119763	Non
ENSG00000057019	DCBLD2	9969.45	11150	6692.89	6466.45	5351.77	4957.54	4484.98	4540.24	0.492058	0.0811809	0.999994	10559.7	6579.67	-0.682484	Down	0.536817	0.444623	0.670111	0.702123	0.491	0.686	0.482486	Non
ENSG00000057252	SOAT1	837.482	1063.71	3096.36	2880.91	1606.05	1465.68	7863.05	8917.11	0.802194	0.0112979	0.999994	950.598	2988.64	1.65258	Up	1.91771	1.37789	2.53945	3.09524	1.648	2.817	0.773443	Up
ENSG00000057294	PKP2	182.793	212.412	223.395	188.175	352.294	315.872	292.499	283.427	-0.263935	0.501775	0.999994	197.603	205.785	0.0585347	Non	1.92728	1.48707	1.30933	1.50619	1.707	1.408	-0.277816	Non
ENSG00000057608	GDI2	8264.66	10372.2	6299.94	6131.01	23090.8	34874	23600.6	23361	0.279774	0.429302	0.999994	9318.45	6215.48	-0.584226	Non	2.79392	3.36224	3.74617	3.81031	3.078	3.778	0.295629	Non
ENSG00000057657	PRDM1	88.5104	104.14	38.7282	33.2373	62.1696	52.5255	5.73527	15.3448	-0.66596	0.375907	0.999994	96.3251	35.9828	-1.42061	Down	0.702399	0.504374	0.14809	0.461672	0.603	0.305	-0.983349	Non
ENSG00000057663	ATG5	856.723	1133.14	1297.87	850.365	1761.47	2390.27	2271.17	2738.59	0.157987	0.69674	0.999994	994.932	1074.12	0.110479	Non	2.05606	2.10942	1.74992	3.22049	2.083	2.485	0.254583	Non
ENSG00000057704	TMCC3	730.692	770.304	1568.49	1222.62	891.098	776.369	1559.99	1244.73	-0.145567	0.675605	0.999994	750.498	1395.56	0.894921	Up	1.21953	1.00787	0.994582	1.01808	1.114	1.006	-0.147119	Non
ENSG00000057757	PITHD1	2590.37	2672.92	1808.89	1706.87	979.171	1148.36	516.174	660.727	-0.256877	0.433495	0.999994	2631.65	1757.88	-0.582132	Non	0.378004	0.429629	0.285354	0.3871	0.404	0.336	-0.265894	Non
ENSG00000057935	MTA3	774.947	878.99	860.049	736.335	1709.66	2320.47	1588.67	1818.81	-0.194575	0.574854	0.999994	826.968	798.192	-0.0510967	Non	2.20617	2.63993	1.84718	2.47008	2.423	2.159	-0.166431	Non
ENSG00000058056	USP13	1694.2	1986.92	1870.29	1493.12	2227.74	2213.98	1806.61	1899.14	-0.129099	0.686071	0.999994	1840.56	1681.71	-0.130222	Non	1.31492	1.11428	0.965953	1.27192	1.215	1.119	-0.118746	Non
ENSG00000058063	ATP11B	1413.76	2074.12	3959.72	2517.86	1611.23	2167.93	3406.75	3927.36	0.0593082	0.887211	0.999994	1743.94	3238.79	0.893104	Up	1.13968	1.04523	0.860351	1.5598	1.092	1.21	0.148034	Non
ENSG00000058085	LAMC2	152.007	170.674	141.216	143.176	62.1696	112.246	51.6174	53.2553	-0.653586	0.234467	0.999994	161.34	142.196	-0.182224	Non	0.408992	0.657666	0.365521	0.371957	0.533	0.369	-0.530515	Non
ENSG00000058091	CDK14	509.897	688.067	768.896	569.126	253.859	271.981	332.645	340.293	0.189981	0.638797	0.999994	598.982	669.011	0.159517	Non	0.497864	0.395283	0.432628	0.597922	0.447	0.515	0.204298	Non
ENSG00000058262	SEC61A1	21608.6	16559.5	23458.9	31577	16873.9	12301.7	19322.1	24689.7	0.0666673	0.860634	0.999994	19084	27517.9	0.528008	Non	0.780888	0.742883	0.823659	0.781889	0.762	0.803	0.075609	Non
ENSG00000058272	PPP1R12A	1798.11	2721.27	2515.91	1422.05	5248.15	9115.68	5219.09	6065.69	-0.150726	0.752727	0.999994	2259.69	1968.98	-0.198676	Non	2.91871	3.34979	2.07443	4.26547	3.134	3.17	0.0164777	Non
ENSG00000058335	RASGRF1	147.678	135.134	119.963	159.539	25.904	23.0249	114.705	27.9816	1.36571	0.0774567	0.999994	141.406	139.751	-0.0169817	Non	0.175409	0.170386	0.956174	0.17539	0.173	0.566	1.71003	Non
ENSG00000058404	CAMK2B	14.431	8.67832	29.2823	30.6806	0	6.47574	40.1469	33.3974	1.43759	0.196363	1	11.5547	29.9815	1.37559	Up	0	0.746197	1.37103	1.08855	0.373	1.23	1.72141	Non
ENSG00000058453	CROCC	153.931	70.6663	101.071	119.143	93.2544	71.9527	154.852	116.44	0.751524	0.223527	0.999994	112.299	110.107	-0.0284342	Non	0.605819	1.0182	1.53211	0.977309	0.812	1.255	0.628136	Non
ENSG00000058600	POLR3E	956.297	916.596	1201.05	1223.65	777.12	713.051	992.201	838.546	-0.0809956	0.798441	0.999994	936.447	1212.35	0.372532	Non	0.812635	0.777934	0.826115	0.685285	0.795	0.756	-0.0725686	Non
ENSG00000058668	ATP2B4	3024.75	2726.23	3443.03	3952.69	2932.33	2535.61	2976.6	3425.49	-0.128464	0.678151	0.999994	2875.49	3697.86	0.362882	Non	0.969447	0.930079	0.864531	0.866624	0.95	0.866	-0.13356	Non
ENSG00000058673	ZC3H11A	2586.04	3432.48	3760.41	2903.41	1072.43	1369.26	1605.87	1438.8	0.158093	0.664367	0.999994	3009.26	3331.91	0.14694	Non	0.414698	0.398912	0.427048	0.495554	0.407	0.461	0.179738	Non
ENSG00000058729	RIOK2	406.474	613.268	723.083	479.64	1756.29	2506.83	2764.4	2724.15	0.120325	0.775975	0.999994	509.871	601.362	0.238101	Non	4.32079	4.08766	3.82307	5.67956	4.204	4.751	0.176469	Non
ENSG00000058799	YIPF1	667.676	689.307	839.74	1047.23	181.328	128.076	183.529	253.64	0.143343	0.73107	0.999994	678.491	943.486	0.475671	Non	0.271581	0.185804	0.218554	0.2422	0.229	0.23	0.00628626	Non
ENSG00000058804	NDC1	1588.38	1960.89	1236.47	1357.62	1409.18	1516.76	1141.32	1572.39	0.354353	0.309298	0.999994	1774.63	1297.04	-0.452294	Non	0.887181	0.773508	0.923047	1.1582	0.83	1.041	0.326787	Non
ENSG00000058866	DGKG	1914.04	2167.1	2224.98	2350.14	621.696	548.279	636.615	802.441	0.164927	0.619001	0.999994	2040.57	2287.56	0.164837	Non	0.324809	0.253001	0.286121	0.341444	0.289	0.314	0.119695	Non
ENSG00000059122	FLYWCH1	1039.04	724.02	918.141	975.644	854.832	538.926	802.937	521.722	-0.177878	0.688967	0.999994	881.527	946.892	0.103195	Non	0.822717	0.744352	0.874525	0.534746	0.784	0.705	-0.15323	Non
ENSG00000059145	UNKL	2349.85	1760.87	2301.49	2128.21	378.198	241.041	372.792	276.206	-0.0231574	0.955429	0.999994	2055.36	2214.85	0.107817	Non	0.160945	0.136888	0.161979	0.129783	0.149	0.146	-0.029344	Non
ENSG00000059377	TBXAS1	32.7104	21.0759	10.3905	10.2269	10.3616	5.03669	0	1.80527	-0.65863	0.680996	1	26.8931	10.3087	-1.38338	Down	0.316768	0.238978	0	0.176522	0.278	0.088	-1.65951	Non
ENSG00000059378	PARP12	585.9	522.352	538.416	603.386	486.995	451.863	487.498	478.395	0.00403534	0.990567	0.999994	554.126	570.901	0.0430253	Non	0.831191	0.865054	0.905429	0.792852	0.848	0.849	0.00170029	Non
ENSG00000059573	ALDH18A1	3803.06	3542.41	3784.97	4334.66	8247.83	8830.03	9566.43	9382.87	0.00462341	0.987079	0.999994	3672.73	4059.82	0.14456	Non	2.16874	2.49266	2.52748	2.16461	2.331	2.346	0.00925401	Non
ENSG00000059588	TARBP1	531.062	596.325	510.551	392.712	875.555	1185.06	1244.55	1011.85	0.428169	0.254384	0.999994	563.693	451.631	-0.319765	Non	1.64869	1.98727	2.43767	2.57657	1.818	2.507	0.46361	Non
ENSG00000059691	PET112	1107.34	1062.89	1202.93	1281.94	1176.04	1201.61	1663.23	1725.83	0.316455	0.283976	0.999994	1085.11	1242.44	0.195325	Non	1.06204	1.13051	1.38264	1.34627	1.096	1.364	0.315596	Non
ENSG00000059728	MXD1	375.207	402.922	754.255	647.361	1041.34	982.874	1519.85	1130.1	-0.470551	0.17422	0.999994	389.065	700.808	0.84901	Up	2.77538	2.43936	2.01503	1.7457	2.607	1.88	-0.471658	Non
ENSG00000059758	CDK17	1827.93	2317.52	2298.66	1725.79	4206.81	5726.71	6222.76	5158.55	0.234361	0.527753	0.999994	2072.73	2012.22	-0.0427418	Non	2.3014	2.47105	2.70713	2.9891	2.386	2.848	0.255355	Non
ENSG00000059769	DNAJC25	153.45	197.122	317.854	228.571	88.0736	192.833	200.734	239.198	-0.0731727	0.889746	0.999994	175.286	273.213	0.640313	Up	0.573956	0.978243	0.631529	1.04649	0.776	0.839	0.112614	Non
ENSG00000059804	SLC2A3	698.944	691.373	341.941	404.473	637.238	631.744	344.116	390.84	0.127725	0.711718	0.999994	695.158	373.207	-0.897365	Down	0.911717	0.913754	1.00636	0.966295	0.913	0.986	0.110973	Non
ENSG00000059915	PSD	38.4828	34.3	31.6437	46.5323	5.1808	5.03669	0	1.80527	-1.77925	0.213749	1	36.3914	39.088	0.103129	Non	0.134626	0.146842	0	0.038796	0.141	0.019	-2.89162	Non
ENSG00000060069	CTDP1	1155.93	832.706	1096.2	1157.68	1274.48	1576.48	2265.43	1514.62	0.209952	0.591934	0.999994	994.316	1126.94	0.180633	Non	1.10256	1.89321	2.06663	1.30832	1.498	1.687	0.171422	Non
ENSG00000060138	YBX3	5008.53	3901.11	6260.27	6123.85	3854.52	4420.05	4943.8	4126.84	-0.347403	0.282619	0.999994	4454.82	6192.06	0.475051	Non	0.76959	1.13302	0.789711	0.673896	0.951	0.732	-0.377602	Non
ENSG00000060140	STYK1	228.01	219.438	379.253	310.897	165.786	179.882	189.264	242.808	-0.279225	0.502406	0.999994	223.724	345.075	0.625189	Up	0.727096	0.81974	0.499044	0.780993	0.773	0.64	-0.272397	Non
ENSG00000060237	WNK1	19249.6	18097.2	21649	17547.3	15977.6	18624.2	17268.9	17342.3	-0.0699817	0.817	0.999994	18673.4	19598.2	0.0697351	Non	0.830023	1.02912	0.797674	0.988318	0.93	0.893	-0.0585705	Non
ENSG00000060303	RPS17P5	3.36724	1.23976	3.77836	4.60209	15.5424	5.75621	5.73527	4.51316	-1.80221	0.320994	1	2.3035	4.19023	0.863199	Up	4.61576	4.64301	1.51793	0.980676	4.629	1.249	-1.88993	Non
ENSG00000060339	CCAR1	2197.37	2752.27	3015.13	1814.76	5678.16	8299.74	5695.12	6211.02	-0.197601	0.633385	0.999994	2474.82	2414.94	-0.035332	Non	2.58407	3.0156	1.88885	3.4225	2.8	2.656	-0.0761717	Non
ENSG00000060491	OGFR	1301.2	907.091	1037.16	1175.07	1093.15	608	791.467	753.699	-0.120192	0.782255	0.999994	1104.15	1106.11	0.00256981	Non	0.840109	0.670275	0.76311	0.641408	0.755	0.702	-0.105006	Non
ENSG00000060558	GNA15	2555.74	2296.45	1833.45	2145.09	1020.62	625.269	785.732	596.64	0.0417877	0.916466	0.999994	2426.09	1989.27	-0.286398	Non	0.399344	0.272276	0.428554	0.278143	0.336	0.353	0.071207	Non
ENSG00000060642	PIGV	305.938	309.94	237.564	287.887	362.656	230.968	303.969	378.203	0.503817	0.240294	0.999994	307.939	262.725	-0.229089	Non	1.18539	0.745203	1.27952	1.31372	0.965	1.297	0.426578	Non
ENSG00000060656	PTPRU	781.2	505.822	739.614	990.984	341.933	213.699	355.587	280.719	-0.206488	0.658779	0.999994	643.511	865.299	0.427233	Non	0.437702	0.422479	0.480773	0.283273	0.43	0.382	-0.170764	Non
ENSG00000060688	SNRNP40	2799.62	2639.86	2039.37	2096	2683.65	3262.33	2534.99	2929.95	0.273123	0.373966	0.999994	2719.74	2067.68	-0.395455	Non	0.958577	1.2358	1.24303	1.39788	1.097	1.32	0.266974	Non
ENSG00000060709	RIMBP2	722.033	593.845	420.342	474.016	243.498	265.505	189.264	180.527	0.0731412	0.848995	0.999994	657.939	447.179	-0.557102	Non	0.337239	0.447095	0.450261	0.380845	0.392	0.416	0.0857299	Non
ENSG00000060749	QSER1	1469.08	2044.36	2945.23	1365.8	2414.25	4027.19	2127.78	2276.44	-0.846874	0.0918387	0.999994	1756.72	2155.51	0.295146	Non	1.64338	1.9699	0.722451	1.66675	1.807	1.195	-0.596586	Non
ENSG00000060762	MPC1	243.404	315.312	623.429	641.225	248.678	264.786	338.381	555.119	-0.346702	0.412485	0.999994	279.358	632.327	1.17856	Up	1.02167	0.839757	0.542773	0.865717	0.931	0.704	-0.403206	Non
ENSG00000060971	ACAA1	1063.57	927.754	1433.89	1497.73	673.504	614.476	1382.2	971.233	0.301635	0.393766	0.999994	995.661	1465.81	0.557968	Non	0.63325	0.662326	0.963953	0.648472	0.648	0.806	0.314786	Non
ENSG00000060982	BCAT1	5597.32	8097.7	6610.71	3624.92	11636.1	13976.1	9755.69	8751.03	-0.0497164	0.907679	0.999994	6847.51	5117.81	-0.420052	Non	2.07887	1.72593	1.47574	2.41413	1.902	1.945	0.0322529	Non
ENSG00000061273	HDAC7	18337.5	12249.7	14410.7	15634.8	9460.14	6403.07	9417.31	7019.78	0.0774564	0.846805	0.999994	15293.6	15022.8	-0.0257781	Non	0.51589	0.522714	0.653496	0.448983	0.519	0.551	0.0863178	Non
ENSG00000061337	LZTS1	1907.78	1486.89	1180.26	1430.23	559.526	312.994	269.558	195.871	-0.527134	0.240979	0.999994	1697.33	1305.25	-0.378949	Non	0.293286	0.210503	0.228387	0.136951	0.252	0.183	-0.46158	Non
ENSG00000061455	PRDM6	32.2293	29.7542	22.1979	43.4642	31.0848	15.1101	22.9411	10.8316	-0.583987	0.561962	1	30.9918	32.831	0.0831744	Non	0.964488	0.507829	1.03348	0.249207	0.736	0.641	-0.199381	Non
ENSG00000061656	SPAG4	134.69	118.19	49.5909	51.1344	129.52	90.6604	51.6174	28.8843	-0.252041	0.679772	0.999994	126.44	50.3627	-1.32803	Down	0.961618	0.76707	1.04086	0.56487	0.864	0.803	-0.105631	Non
ENSG00000061676	NCKAP1	3777.09	5495.44	6784.04	4155.18	11200.9	14923.7	14303.8	15449.5	-0.0514524	0.901127	0.999994	4636.26	5469.61	0.238475	Non	2.96549	2.71565	2.10844	3.71812	2.841	2.913	0.0361069	Non
ENSG00000061794	MRPS35	811.506	1189.34	1212.38	1068.71	3885.6	5551.15	5804.09	4876.02	-0.0152871	0.968307	0.999994	1000.42	1140.54	0.189111	Non	4.78814	4.66741	4.78735	4.56254	4.728	4.675	-0.0162637	Non
ENSG00000061918	GUCY1B3	107.752	112.405	52.4247	42.4415	217.594	180.601	51.6174	76.7238	-0.299489	0.569509	0.999994	110.078	47.4331	-1.21456	Down	2.0194	1.6067	0.984601	1.80775	1.813	1.396	-0.37708	Non
ENSG00000061936	SFSWAP	1457.05	1089.75	1309.67	1357.62	865.194	854.798	573.527	796.122	-0.371598	0.309854	0.999994	1273.4	1333.65	0.0666876	Non	0.593796	0.784399	0.437916	0.586411	0.689	0.512	-0.42836	Non
ENSG00000061938	TNK2	1725.47	995.527	1040.47	1204.73	766.758	531.73	521.909	437.777	-0.152922	0.72945	0.999994	1360.5	1122.6	-0.277298	Non	0.444376	0.534119	0.501611	0.363383	0.489	0.432	-0.178803	Non
ENSG00000061987	MON2	470.452	563.678	640.432	427.483	2108.59	2317.6	2047.49	1995.72	-0.179824	0.621604	0.999994	517.065	533.958	0.0463799	Non	4.48204	4.11156	3.19705	4.66854	4.297	3.933	-0.1277	Non
ENSG00000062194	GPBP1	1436.85	1963.37	2415.32	1639.37	1652.68	1890.2	1336.32	1956.01	-0.353165	0.389599	0.999994	1700.11	2027.34	0.253962	Non	1.15021	0.962732	0.553268	1.19315	1.056	0.873	-0.274556	Non
ENSG00000062282	DGAT2	47.1414	30.994	28.81	40.3962	20.7232	7.91479	17.2058	41.5211	1.70751	0.0807225	0.999994	39.0677	34.6031	-0.175077	Non	0.439597	0.255365	0.597217	1.02785	0.347	0.813	1.22832	Non
ENSG00000062370	ZNF112	49.5466	101.66	181.361	99.712	77.712	110.088	189.264	183.234	0.0422918	0.946193	0.999994	75.6035	140.537	0.894422	Up	1.56846	1.0829	1.04357	1.83764	1.326	1.441	0.11999	Non
ENSG00000062485	CS	8447.45	8439.46	5896.13	8432.06	7942.17	7519.77	8195.7	7721.12	0.278842	0.396037	0.999994	8443.46	7164.09	-0.23705	Non	0.940185	0.891025	1.39001	0.915686	0.916	1.153	0.331973	Non
ENSG00000062524	LTK	125.069	89.676	83.1239	115.052	134.701	54.684	57.3527	73.1133	-0.240368	0.717877	0.999994	107.373	99.0881	-0.115841	Non	1.07701	0.609796	0.689966	0.635478	0.843	0.663	-0.346524	Non
ENSG00000062582	MRPS24	21.6466	21.4892	10.8628	14.3176	46.6272	17.9882	5.73527	27.079	0.241488	0.822778	1	21.5679	12.5902	-0.776582	Down	2.15402	0.83708	0.527974	1.8913	1.496	1.21	-0.306103	Non
ENSG00000062598	ELMO2	2735.64	2706.4	2028.51	2439.11	2186.3	2345.66	2041.76	2121.19	0.16134	0.59207	0.999994	2721.02	2233.81	-0.284643	Non	0.799189	0.866709	1.00653	0.869656	0.833	0.938	0.171271	Non
ENSG00000062650	WAPAL	2632.22	3689.11	3750.02	2648.25	7066.61	9860.39	7455.85	8778.11	-0.0784768	0.842381	0.999994	3160.67	3199.13	0.0174525	Non	2.68466	2.67284	1.98822	3.31468	2.679	2.651	-0.0151579	Non
ENSG00000062716	VMP1	4523.65	5468.58	3553.55	4394.49	4408.86	3860.98	5517.33	5304.77	0.719904	0.0238252	0.999994	4996.12	3974.02	-0.330209	Non	0.974625	0.70603	1.55263	1.20714	0.84	1.38	0.716207	Up
ENSG00000062725	APPBP2	1204.51	1837.74	2212.23	1904.24	1808.1	2839.25	2993.81	3278.36	-0.00986072	0.980689	0.999994	1521.12	2058.24	0.436271	Non	1.50111	1.54497	1.3533	1.72161	1.523	1.537	0.0132012	Non
ENSG00000062822	POLD1	1385.38	814.936	842.101	893.829	2953.06	1773.63	2213.81	1424.35	-0.0371721	0.937146	0.999994	1100.16	867.965	-0.342001	Non	2.13159	2.17641	2.62891	1.59354	2.154	2.111	-0.0290917	Non
ENSG00000063015	SEZ6	1.92414	2.06627	3.30606	7.67016	0	2.15858	0	0.902633	-2.25498	0.424106	1	1.9952	5.48811	1.45977	Up	0	1.04468	0	0.117681	0.522	0.059	-3.14526	Non
ENSG00000063046	EIF4B	4743.48	5197.49	4904.31	5059.75	673.504	610.159	917.643	742.867	0.360155	0.254934	0.999994	4970.49	4982.03	0.00334617	Non	0.141985	0.117395	0.18711	0.146819	0.13	0.167	0.361336	Non
ENSG00000063127	SLC6A16	92.3587	85.1302	40.1451	52.1571	10.3616	3.59763	0	1.80527	-0.661599	0.622433	0.999994	88.7444	46.1511	-0.943293	Down	0.112189	0.0422604	0	0.0346121	0.077	0.017	-2.17932	Non
ENSG00000063169	GLTSCR1	43.7742	29.7542	67.5381	48.5777	202.051	104.331	114.705	101.998	-1.10552	0.0747467	0.999994	36.7642	58.0579	0.659191	Up	4.61576	3.50644	1.69838	2.09968	4.061	1.899	-1.0966	Non
ENSG00000063176	SPHK2	687.399	429.783	589.896	759.346	202.051	118.002	126.176	119.148	-0.584368	0.243349	0.999994	558.591	674.621	0.272284	Non	0.293936	0.274562	0.213895	0.156908	0.284	0.185	-0.618366	Non
ENSG00000063177	RPL18	11651.6	8610.55	10172.8	11263.4	5408.76	2675.2	3469.84	3482.36	-0.292992	0.503854	0.999994	10131.1	10718.1	0.0812554	Non	0.464206	0.310689	0.341091	0.309176	0.387	0.325	-0.251894	Non
ENSG00000063180	CA11	51.4707	40.9121	17.9472	26.5899	10.3616	10.0734	0	2.7079	-1.11682	0.393987	1	46.1914	22.2685	-1.05262	Down	0.201311	0.24622	0	0.101839	0.224	0.051	-2.13493	Non
ENSG00000063241	ISOC2	1116.96	915.769	764.173	871.841	637.238	361.202	298.234	338.487	-0.281703	0.509227	0.999994	1016.37	818.007	-0.313235	Non	0.57051	0.394425	0.39027	0.388244	0.482	0.389	-0.309263	Non
ENSG00000063244	U2AF2	9186.8	7833.63	6355.67	7771.91	21158.4	18980.4	29616.9	19988.8	0.573653	0.108054	0.999994	8510.22	7063.79	-0.268753	Non	2.30313	2.42294	4.65992	2.57193	2.363	3.616	0.613775	Non
ENSG00000063245	EPN1	3580.34	2204.71	3026.94	3622.36	1745.93	1086.49	2001.61	1585.02	0.146247	0.73691	0.999994	2892.52	3324.65	0.200873	Non	0.487643	0.492803	0.661265	0.437567	0.49	0.549	0.164024	Non
ENSG00000063322	MED29	2180.05	1993.53	2178.7	2588.93	1072.43	952.653	957.79	1190.57	-0.0873564	0.791342	0.999994	2086.79	2383.81	0.191985	Non	0.491927	0.477872	0.439616	0.45987	0.485	0.45	-0.10806	Non
ENSG00000063438	AHRR	675.854	518.633	1518.43	1562.16	134.701	93.5385	303.969	252.737	-0.013908	0.972916	0.999994	597.243	1540.29	1.36681	Up	0.199305	0.180356	0.200187	0.161788	0.19	0.181	-0.0700097	Non
ENSG00000063587	ZNF275	617.168	609.135	936.088	907.635	103.616	93.5385	131.911	116.44	-0.258748	0.509937	0.999994	613.152	921.862	0.588307	Up	0.16789	0.153559	0.140917	0.128289	0.161	0.135	-0.254101	Non
ENSG00000063601	MTMR1	614.762	613.268	527.081	430.551	388.56	489.278	389.998	435.069	0.258297	0.481027	0.999994	614.015	478.816	-0.358802	Non	0.632049	0.797821	0.739921	1.01049	0.715	0.875	0.29134	Non
ENSG00000063660	GPC1	3860.3	2112.14	5231.14	6628.04	8320.37	4566.84	12457	13787.7	0.0393754	0.93338	0.999994	2986.22	5929.59	0.989611	Up	2.15537	2.16219	2.38132	2.08021	2.159	2.231	0.0473273	Non
ENSG00000063761	ADCK1	73.5983	62.4013	86.4299	114.03	88.0736	79.8675	108.97	92.0686	-0.313444	0.56497	0.999994	67.9998	100.23	0.559709	Non	1.19668	1.2799	1.26079	0.807409	1.238	1.034	-0.259775	Non
ENSG00000063854	HAGH	911.08	792.62	1126.42	1177.11	865.194	720.966	1370.73	761.822	-0.022145	0.957249	0.999994	851.85	1151.77	0.435179	Non	0.949635	0.909598	1.21689	0.647195	0.93	0.932	0.00309924	Non
ENSG00000063978	RNF4	7169.34	7141.02	6211.15	7327.05	4610.91	3721.39	4668.51	4796.59	0.267976	0.382896	0.999994	7155.18	6769.1	-0.0800248	Non	0.643143	0.521129	0.751634	0.654642	0.582	0.703	0.272506	Non
ENSG00000064012	CASP8	1052.5	1250.92	822.737	702.075	2885.71	3267.37	2712.78	2830.66	0.44306	0.15971	0.999994	1151.71	762.406	-0.595147	Down	2.74175	2.61198	3.29726	4.03184	2.677	3.665	0.453196	Non
ENSG00000064042	LIMCH1	286.216	297.542	355.166	265.387	331.571	472.01	504.703	431.459	0.0867355	0.831617	0.999994	291.879	310.277	0.0881839	Non	1.15847	1.58636	1.42104	1.62577	1.372	1.523	0.150635	Non
ENSG00000064102	ASUN	932.726	1340.59	1544.4	1146.43	4740.43	7422.64	6647.17	6683.09	-0.113828	0.779557	0.999994	1136.66	1345.42	0.243254	Non	5.08234	5.53683	4.30404	5.82947	5.31	5.067	-0.06758	Non
ENSG00000064115	TM7SF3	1353.15	1424.48	1213.8	1365.8	512.899	532.45	579.262	787.096	0.514114	0.135648	0.999994	1388.82	1289.8	-0.106712	Non	0.379041	0.373784	0.477231	0.57629	0.376	0.527	0.48707	Non
ENSG00000064195	DLX3	50.0276	29.7542	6.13983	7.67016	0	10.0734	0	0.902633	-0.386123	0.824413	1	39.8909	6.90499	-2.53035	Down	0	0.338553	0	0.117681	0.169	0.059	-1.51824	Non
ENSG00000064199	SPA17	278.038	280.599	255.984	296.068	124.339	149.662	154.852	132.687	0.0158536	0.97044	0.999994	279.319	276.026	-0.0171078	Non	0.447202	0.533364	0.60493	0.448164	0.49	0.527	0.105021	Non
ENSG00000064218	DMRT3	16.8362	30.5807	21.7256	21.9878	67.3504	44.6107	17.2058	29.7869	-0.930289	0.276955	0.999994	23.7085	21.8567	-0.11733	Non	4.00033	1.45878	0.791961	1.3547	2.73	1.073	-1.34725	Non
ENSG00000064225	ST3GAL6	90.9156	130.588	44.868	69.5428	72.5312	160.454	68.8232	62.2817	0.0168722	0.979342	0.999994	110.752	57.2054	-0.953108	Down	0.797786	1.22871	1.5339	0.895588	1.013	1.215	0.262322	Non
ENSG00000064300	NGFR	38.9638	25.2085	30.6992	43.4642	25.904	16.5491	0	2.7079	-3.32201	0.00840631	1	32.0861	37.0817	0.208757	Non	0.664822	0.656491	0	0.0623018	0.661	0.031	-4.41431	Down
ENSG00000064309	CDON	3403.32	3191.56	5402.58	5663.64	2890.89	3301.91	5230.56	6243.51	0.142307	0.63552	0.999994	3297.44	5533.11	0.746745	Up	0.849431	1.03458	0.96816	1.10238	0.942	1.035	0.135832	Non
ENSG00000064313	TAF2	1919.33	2686.56	2236.79	1736.01	2388.35	3164.48	2208.08	2631.18	0.0138813	0.970808	0.999994	2302.94	1986.4	-0.213323	Non	1.24437	1.17789	0.987165	1.51564	1.211	1.251	0.0468829	Non
ENSG00000064393	HIPK2	6043.72	5046.65	4988.38	3555.88	714.95	846.883	556.321	495.545	-0.215255	0.554269	0.999994	5545.19	4272.13	-0.37628	Non	0.118296	0.167811	0.111523	0.139359	0.143	0.125	-0.194087	Non
ENSG00000064419	TNPO3	2324.84	2586.55	2173.5	2168.61	3289.81	3748.01	3154.4	3074.37	-0.00194092	0.994697	0.999994	2455.7	2171.05	-0.177736	Non	1.41507	1.44904	1.4513	1.41767	1.432	1.434	0.00201353	Non
ENSG00000064490	RFXANK	1618.2	1407.95	1422.08	1705.33	1087.97	528.852	739.849	721.204	-0.165998	0.709015	0.999994	1513.08	1563.71	0.0474828	Non	0.672332	0.375617	0.520259	0.422911	0.524	0.472	-0.15078	Non
ENSG00000064545	TMEM161A	473.819	307.047	402.395	541.513	383.379	249.676	372.792	356.54	-0.0334553	0.942126	0.999994	390.433	471.954	0.273571	Non	0.809125	0.813151	0.926434	0.658414	0.811	0.792	-0.0342015	Non
ENSG00000064601	CTSA	5893.16	4499.92	6243.26	7930.94	6564.07	6518.19	6217.03	7741.88	-0.352131	0.305161	0.999994	5196.54	7087.1	0.447646	Non	1.11385	1.44851	0.995798	0.976162	1.281	0.986	-0.377611	Non
ENSG00000064607	SUGP2	3531.76	3422.56	2817.24	2996.99	2533.41	2629.87	2718.52	2457.87	0.257486	0.368773	0.999994	3477.16	2907.11	-0.258323	Non	0.717323	0.768392	0.964958	0.820114	0.743	0.893	0.265298	Non
ENSG00000064651	SLC12A2	208.288	284.318	626.735	503.162	657.962	903.006	1651.76	2014.68	0.0235722	0.952051	0.999994	246.303	564.949	1.19768	Up	3.1589	3.17604	2.63549	4.00403	3.167	3.32	0.0680664	Non
ENSG00000064652	SNX24	285.735	416.559	384.448	293	108.797	174.125	160.587	139.908	0.044462	0.927732	0.999994	351.147	338.724	-0.0519652	Non	0.380762	0.418009	0.417709	0.477502	0.399	0.448	0.16711	Non
ENSG00000064666	CNN2	7204.94	5470.65	6174.31	7811.29	2336.54	1475.75	2391.61	1630.16	-0.0634673	0.879933	0.999994	6337.79	6992.8	0.141889	Non	0.324297	0.269758	0.387348	0.208692	0.297	0.298	0.0048494	Non
ENSG00000064687	ABCA7	253.024	159.103	202.614	240.843	409.283	239.602	194.999	246.419	-0.593923	0.238375	0.999994	206.063	221.729	0.105707	Non	1.61756	1.50596	0.962415	1.02315	1.562	0.993	-0.653529	Non
ENSG00000064692	SNCAIP	4.32931	11.1578	3.77836	11.2496	0	1.43905	11.4705	4.51316	2.47565	0.215427	1	7.74358	7.51396	-0.0434266	Non	0	0.128972	3.03585	0.401186	0.064	1.719	4.74735	Non
ENSG00000064703	DDX20	796.594	919.489	797.233	790.537	2569.68	3298.31	3148.66	2995.84	0.172095	0.59018	0.999994	858.041	793.885	-0.112116	Non	3.22583	3.58711	3.94948	3.78962	3.406	3.87	0.184255	Non
ENSG00000064726	BTBD1	2460.97	3326.28	3594.64	2354.74	2735.46	3594.04	3177.34	3278.36	-0.0145954	0.970303	0.999994	2893.63	2974.69	0.0398597	Non	1.11154	1.0805	0.883911	1.39224	1.096	1.138	0.0542528	Non
ENSG00000064763	FAR2	115.929	164.888	47.2295	50.1117	274.582	333.141	63.0879	108.316	-0.203686	0.694994	0.999994	140.409	48.6706	-1.52851	Down	2.36853	2.02041	1.33577	2.16149	2.194	1.749	-0.327033	Non
ENSG00000064787	BCAS1	4.81035	3.30603	3.77836	4.60209	0	4.31716	0	2.7079	-0.582394	0.81323	1	4.05819	4.19023	0.0461926	Non	0	1.30585	0	0.588406	0.653	0.294	-1.15127	Non
ENSG00000064932	SBNO2	1827.93	1093.06	2233.01	2602.74	803.024	475.607	866.025	747.38	-0.372291	0.407213	0.999994	1460.49	2417.87	0.727283	Up	0.439307	0.435117	0.387829	0.287151	0.437	0.337	-0.374885	Non
ENSG00000064933	PMS1	453.616	614.508	461.432	270.501	2041.24	3036.4	1714.84	1713.2	-0.0269999	0.950887	0.999994	534.062	365.966	-0.545295	Non	4.49992	4.9412	3.71635	6.33343	4.721	5.025	0.0900311	Non
ENSG00000064961	HMG20B	2098.75	1603.01	1493.87	1592.84	984.352	790.04	636.615	601.154	-0.249324	0.475108	0.999994	1850.88	1543.35	-0.262146	Non	0.469017	0.492848	0.426152	0.377411	0.481	0.402	-0.258841	Non
ENSG00000064989	CALCRL	5.77242	13.6374	4.72295	5.62478	25.904	17.9882	0	3.61053	-1.98764	0.202235	1	9.70489	5.17386	-0.907469	Down	4.48755	1.31904	0	0.641897	2.903	0.321	-3.1769	Non
ENSG00000064995	TAF11	549.342	603.35	1340.84	1386.76	305.667	248.956	315.44	388.132	-0.838396	0.0194272	0.999994	576.346	1363.8	1.24263	Up	0.556425	0.412623	0.235254	0.279883	0.485	0.258	-0.910614	Down
ENSG00000064999	ANKS1A	738.388	609.962	663.574	678.553	689.046	526.694	579.262	500.961	-0.1561	0.665907	0.999994	674.175	671.064	-0.00667389	Non	0.933176	0.863486	0.872942	0.738279	0.898	0.806	-0.155936	Non
ENSG00000065000	AP3D1	8455.63	6694.7	12223	13782.8	6735.04	5953.36	10856.9	9619.36	-0.0886299	0.778486	0.999994	7575.17	13002.9	0.779481	Up	0.796516	0.889265	0.888233	0.697927	0.843	0.793	-0.0882118	Non
ENSG00000065029	ZNF76	1312.26	1115.78	1193.49	1417.96	269.402	247.517	246.616	303.285	0.0301732	0.934512	0.999994	1214.02	1305.72	0.105052	Non	0.205295	0.221833	0.206635	0.213889	0.214	0.21	-0.0272215	Non
ENSG00000065054	SLC9A3R2	431.007	284.318	362.25	386.065	227.955	192.833	258.087	174.208	-0.0598796	0.896127	0.999994	357.663	374.157	0.0650451	Non	0.52889	0.67823	0.712455	0.451241	0.604	0.582	-0.0535294	Non
ENSG00000065057	NTHL1	318.445	230.182	223.868	223.457	730.493	353.288	476.027	380.911	-0.0237544	0.961574	0.999994	274.314	223.662	-0.294503	Non	2.29394	1.53482	2.12638	1.70463	1.914	1.916	0.00150673	Non
ENSG00000065060	UHRF1BP1	2435	2705.16	2432.32	2465.19	1533.52	1482.23	1422.35	1359.37	-0.0476247	0.87099	0.999994	2570.08	2448.75	-0.0697644	Non	0.629782	0.547926	0.58477	0.551424	0.589	0.568	-0.0523767	Non
ENSG00000065135	GNAI3	2041.03	3028.32	3896.43	2874.77	7543.25	10210.8	11201	15656.2	0.17933	0.662815	0.999994	2534.68	3385.6	0.417612	Non	3.6958	3.37177	2.87468	5.44605	3.534	4.16	0.235281	Non
ENSG00000065150	IPO5	9232.98	11514.9	7620	6701.16	39659	50318.7	31675.9	31840.4	0.0320543	0.920623	0.999994	10373.9	7160.58	-0.534815	Non	4.29537	4.36988	4.15694	4.75147	4.333	4.454	0.0397353	Non
ENSG00000065154	OAT	2046.8	2463.82	1998.75	1845.44	8791.82	12055.7	6997.03	8072.25	-0.23813	0.481179	0.999994	2255.31	1922.1	-0.230646	Non	4.29539	4.89309	3.5007	4.37416	4.594	3.937	-0.222654	Non
ENSG00000065183	WDR3	1706.23	1999.73	2098.88	1709.42	5502.01	6763.55	7243.64	6927.71	0.166508	0.605759	0.999994	1852.98	1904.15	0.0392985	Non	3.22466	3.38223	3.4512	4.05266	3.303	3.752	0.183883	Non
ENSG00000065243	PKN2	1143.42	1609.21	2191.45	1357.11	4170.54	5685.7	5219.09	6053.96	-0.173899	0.676321	0.999994	1376.31	1774.28	0.366421	Non	3.64743	3.53323	2.38157	4.46093	3.59	3.421	-0.0695657	Non
ENSG00000065268	WDR18	657.093	409.121	519.996	512.878	1460.99	851.2	1164.26	942.349	-0.0808961	0.857423	0.999994	533.107	516.437	-0.0458328	Non	2.22341	2.08056	2.23898	1.83737	2.152	2.038	-0.078524	Non
ENSG00000065308	TRAM2	15886.7	13831.2	12863.9	15039.6	3678.37	2662.25	3475.57	3441.74	0.222311	0.504957	0.999994	14858.9	13951.8	-0.0908809	Non	0.231538	0.192482	0.27018	0.228844	0.212	0.25	0.237864	Non
ENSG00000065320	NTN1	834.114	630.625	680.104	933.202	642.419	445.387	579.262	540.677	-0.076883	0.851488	0.999994	732.369	806.653	0.139377	Non	0.770181	0.706263	0.851725	0.579378	0.738	0.716	-0.0436612	Non
ENSG00000065325	GLP2R	9.13966	3.71928	11.3351	9.71553	5.1808	2.87811	0	2.7079	-1.43186	0.467446	1	6.42947	10.5253	0.71109	Up	0.566848	0.773834	0	0.278719	0.67	0.139	-2.26908	Non
ENSG00000065328	MCM10	2605.77	3010.14	2639.66	2274.97	6279.13	6793.05	7214.97	6682.19	0.278967	0.351713	0.999994	2807.95	2457.31	-0.192437	Non	2.40971	2.25672	2.7333	2.93727	2.333	2.835	0.281162	Non
ENSG00000065357	DGKA	496.909	518.633	183.723	242.888	891.098	1010.94	361.322	399.866	-0.0636799	0.861457	0.999994	507.771	213.305	-1.25126	Down	1.79328	1.94923	1.96667	1.6463	1.871	1.806	-0.0510117	Non
ENSG00000065361	ERBB3	35.1155	30.5807	23.6147	37.8394	10.3616	25.1834	28.6763	18.9553	0.200247	0.830636	1	32.8481	30.7271	-0.0963008	Non	0.295072	0.823506	1.21434	0.50094	0.559	0.858	0.618129	Non
ENSG00000065413	ANKRD44	204.44	220.264	187.501	186.129	523.261	659.086	567.791	656.214	0.228635	0.528795	0.999994	212.352	186.815	-0.184846	Non	2.55949	2.99226	3.0282	3.52559	2.776	3.277	0.239368	Non
ENSG00000065427	KARS	5420.78	5527.68	5773.8	6286.97	5512.37	6309.53	6836.44	6728.23	0.0567421	0.842059	0.999994	5474.23	6030.39	0.139595	Non	1.0169	1.14144	1.18404	1.07019	1.079	1.127	0.0627927	Non
ENSG00000065457	ADAT1	711.931	814.109	801.956	861.614	316.029	295.006	355.587	342.098	0.0720422	0.835463	0.999994	763.02	831.785	0.12449	Non	0.443903	0.362367	0.443399	0.397043	0.403	0.42	0.0596095	Non
ENSG00000065485	PDIA5	334.319	300.435	269.208	344.134	637.238	758.381	711.173	749.185	0.106659	0.767287	0.999994	317.377	306.671	-0.0495058	Non	1.90608	2.52428	2.64172	2.17701	2.215	2.409	0.121128	Non
ENSG00000065491	TBC1D22B	809.582	843.45	752.838	930.646	347.114	521.657	562.056	370.982	0.0102282	0.980481	0.999994	826.516	841.742	0.0263352	Non	0.428757	0.61848	0.746583	0.398629	0.524	0.573	0.128968	Non
ENSG00000065518	NDUFB4	1990.04	2053.46	1677.59	2208.49	1808.1	1638.36	1703.37	1757.43	0.0681472	0.833156	0.999994	2021.75	1943.04	-0.0572861	Non	0.908574	0.797856	1.01537	0.795758	0.853	0.906	0.0869653	Non
ENSG00000065526	SPEN	1859.2	1360.02	2406.81	1449.15	3657.65	3953.8	4146.6	3803.7	-0.199615	0.615528	0.999994	1609.61	1927.98	0.260381	Non	1.96732	2.90717	1.72286	2.62478	2.437	2.174	-0.164754	Non
ENSG00000065534	MYLK	7092.38	6852.57	6101.1	6165.27	6310.21	7489.55	5523.06	5012.32	-0.207864	0.475453	0.999994	6972.47	6133.19	-0.185033	Non	0.889718	1.09296	0.905256	0.812993	0.991	0.859	-0.206227	Non
ENSG00000065548	ZC3H15	1726.91	2473.32	3837.39	2401.27	4921.76	7547.12	7214.97	8632.78	-0.226294	0.602257	0.999994	2100.12	3119.33	0.570767	Non	2.85003	3.05141	1.88017	3.59509	2.951	2.738	-0.108081	Non
ENSG00000065559	MAP2K4	866.344	1187.69	1524.1	1214.95	1134.6	1441.93	1863.96	1767.36	0.0695774	0.849212	0.999994	1027.02	1369.52	0.415215	Non	1.30964	1.21406	1.223	1.45467	1.262	1.339	0.0854441	Non
ENSG00000065600	TMEM206	298.723	302.915	276.292	315.499	347.114	282.774	298.234	385.424	0.198809	0.610646	0.999994	300.819	295.896	-0.023805	Non	1.16199	0.93351	1.07941	1.22163	1.048	1.151	0.135249	Non
ENSG00000065609	SNAP91	25.0138	24.7952	36.3667	31.7033	41.4464	32.3787	40.1469	56.8659	0.0774603	0.917051	0.999994	24.9045	34.035	0.450613	Non	1.65694	1.30585	1.10395	1.79369	1.481	1.449	-0.031514	Non
ENSG00000065613	SLK	888.471	1104.21	2753.95	768.038	6170.33	8859.53	9073.19	9603.11	-0.509131	0.388889	0.999994	996.342	1760.99	0.821677	Up	6.94489	8.02339	3.29461	12.5034	7.484	7.899	0.0778605	Non
ENSG00000065615	CYB5R4	672.968	984.783	761.811	467.88	533.622	1005.9	590.732	582.198	0.0166201	0.972989	0.999994	828.875	614.845	-0.430931	Non	0.792939	1.02144	0.775431	1.24433	0.907	1.01	0.155181	Non
ENSG00000065618	COL17A1	55.8	43.8049	32.116	23.5218	5.1808	22.3053	0	10.8316	-0.216752	0.847235	1	49.8024	27.8189	-0.84015	Down	0.0928458	0.509198	0	0.460492	0.301	0.23	-0.38813	Non
ENSG00000065621	GSTO2	13.469	16.9434	12.2797	11.7609	25.904	10.7929	5.73527	16.2474	0.0460072	0.969312	1	15.2062	12.0203	-0.339187	Non	1.92324	0.636998	0.467054	1.38147	1.28	0.924	-0.470179	Non
ENSG00000065665	SEC61A2	521.923	464.91	598.87	789.003	585.43	768.455	751.32	992.896	-0.128599	0.739334	0.999994	493.416	693.937	0.491998	Non	1.12168	1.65291	1.25456	1.25842	1.387	1.256	-0.143131	Non
ENSG00000065675	PRKCQ	148.64	156.21	100.126	96.644	243.498	202.907	189.264	148.934	0.21311	0.629095	0.999994	152.425	98.3852	-0.631584	Down	1.63817	1.29894	1.89025	1.54106	1.469	1.716	0.224215	Non
ENSG00000065717	TLE2	62.0535	36.7795	76.0395	82.3263	5.1808	15.1101	11.4705	13.5395	-0.638058	0.485225	0.999994	49.4165	79.1829	0.680196	Up	0.0834893	0.410828	0.15085	0.164461	0.247	0.158	-0.644586	Non
ENSG00000065802	ASB1	3652.98	3500.26	4785.29	5173.78	854.832	815.943	1147.05	1097.6	-0.0505842	0.863635	0.999994	3576.62	4979.53	0.477415	Non	0.23401	0.23311	0.239704	0.212147	0.234	0.226	-0.0501858	Non
ENSG00000065809	FAM107B	1420.01	1808.4	2306.69	1750.84	414.464	469.131	384.263	450.414	-0.406882	0.276031	0.999994	1614.21	2028.76	0.329777	Non	0.291873	0.259418	0.166586	0.257256	0.276	0.212	-0.380604	Non
ENSG00000065833	ME1	706.64	861.22	1636.5	1031.38	5439.84	6378.6	9468.93	8801.57	-0.14008	0.708189	0.999994	783.93	1333.94	0.766898	Up	7.69818	7.40648	5.78608	8.53378	7.552	7.16	-0.0768992	Non
ENSG00000065882	TBC1D1	3587.56	3953.59	3214.44	3226.58	1460.99	1347.67	1565.73	1571.48	0.391645	0.179298	0.999994	3770.58	3220.51	-0.227496	Non	0.407237	0.340873	0.487092	0.487043	0.374	0.487	0.380884	Non
ENSG00000065883	CDK13	1610.99	1638.96	1816.92	1564.71	1445.44	2156.42	2099.11	2407.32	0.258115	0.468224	0.999994	1624.97	1690.81	0.057302	Non	0.897242	1.31572	1.15531	1.53851	1.106	1.347	0.284398	Non
ENSG00000065911	MTHFD2	2783.27	3444.05	1782.91	1679.25	1694.12	2028.35	1215.88	1065.11	0.127085	0.697988	0.999994	3113.66	1731.08	-0.846937	Down	0.608681	0.588941	0.681961	0.634274	0.599	0.658	0.135532	Non
ENSG00000065923	SLC9A7	1195.37	1169.09	1062.66	1109.1	1041.34	1176.43	1164.26	1033.51	0.0945142	0.759797	0.999994	1182.23	1085.88	-0.122644	Non	0.871144	1.00627	1.09561	0.931846	0.939	1.014	0.110861	Non
ENSG00000065970	FOXJ2	1257.42	952.962	1115.09	1292.17	549.165	501.51	584.997	634.551	0.107222	0.762584	0.999994	1105.19	1203.63	0.123089	Non	0.436738	0.526264	0.52462	0.491076	0.482	0.508	0.0757954	Non
ENSG00000065978	YBX1	9568.74	8491.94	9905.91	10832.3	689.046	575.621	1296.17	588.517	0.35676	0.429562	0.999994	9030.34	10369.1	0.199439	Non	0.0720101	0.0677844	0.130848	0.0543298	0.07	0.093	0.409876	Non
ENSG00000065989	PDE4A	68.788	62.4013	36.3667	51.1344	15.5424	15.8296	0	18.9553	0.392899	0.682265	0.999994	65.5946	43.7505	-0.584277	Non	0.225946	0.253674	0	0.370696	0.24	0.185	-0.375509	Non
ENSG00000066027	PPP2R5A	243.885	350.852	810.458	719.461	518.08	648.294	1359.26	1249.24	-0.220872	0.557698	0.999994	297.368	764.959	1.36313	Up	2.12428	1.84777	1.67715	1.73636	1.986	1.707	-0.218403	Non
ENSG00000066032	CTNNA2	2.40517	2.47952	0.944589	2.04538	0	2.87811	0	2.7079	0.676856	0.824214	1	2.44235	1.49498	-0.70814	Down	0	1.16075	0	1.32391	0.58	0.662	0.190778	Non
ENSG00000066044	ELAVL1	1825.05	1683.59	2140.44	1529.43	7595.05	6096.55	5001.15	4932.89	-0.526127	0.124221	0.999994	1754.32	1834.93	0.0648166	Non	4.16157	3.62115	2.33651	3.22531	3.891	2.781	-0.484537	Non
ENSG00000066056	TIE1	494.023	354.985	224.34	319.079	714.95	523.096	298.234	368.274	-0.211713	0.630252	0.999994	424.504	271.709	-0.643713	Down	1.4472	1.47357	1.32938	1.15418	1.46	1.242	-0.233303	Non
ENSG00000066084	DIP2B	3457.68	3742.01	3241.36	3043.52	5175.62	5033.09	5264.97	4585.38	0.142535	0.62149	0.999994	3599.84	3142.44	-0.19605	Non	1.49685	1.34502	1.62431	1.5066	1.421	1.565	0.139256	Non
ENSG00000066117	SMARCD1	3659.71	3230.81	1451.36	1847.49	1953.16	2305.36	808.673	1152.66	-0.041633	0.908732	0.999994	3445.26	1649.42	-1.06265	Down	0.533693	0.713555	0.557182	0.623909	0.624	0.591	-0.0783879	Non
ENSG00000066135	KDM4A	938.98	884.775	1479.23	1039.56	2253.65	2780.97	3160.13	2864.05	-0.213427	0.544534	0.999994	911.878	1259.39	0.465818	Non	2.4001	3.14314	2.13634	2.75506	2.772	2.446	-0.180503	Non
ENSG00000066136	NFYC	3607.76	3198.99	2699.16	3372.31	1984.25	2540.65	1640.29	1710.49	-0.2733	0.412462	0.999994	3403.38	3035.74	-0.16492	Non	0.549994	0.794202	0.607702	0.507216	0.672	0.557	-0.270784	Non
ENSG00000066185	ZMYND12	6.25345	7.02531	10.3905	13.8063	5.1808	13.671	0	6.31843	-2.07715	0.193025	1	6.63938	12.0984	0.865694	Up	0.82847	1.94597	0	0.457649	1.387	0.229	-2.59855	Non
ENSG00000066248	NGEF	28.3811	26.035	13.2243	19.4311	10.3616	23.0249	28.6763	15.3448	0.789808	0.436542	1	27.208	16.3277	-0.736713	Down	0.365089	0.884382	2.16847	0.789703	0.625	1.479	1.24269	Non
ENSG00000066279	ASPM	1140.05	1913.78	1086.28	471.459	5869.85	11759.2	2850.43	4296.53	-0.330544	0.567397	0.999994	1526.91	778.868	-0.971168	Down	5.14875	6.14451	2.62403	9.11327	5.647	5.869	0.0556301	Non
ENSG00000066322	ELOVL1	1916.44	1754.26	1549.6	2235.6	1963.52	1860.7	1485.43	1766.45	-0.2707	0.442663	0.999994	1835.35	1892.6	0.0443108	Non	1.02457	1.06067	0.958593	0.790149	1.043	0.874	-0.255034	Non
ENSG00000066379	ZNRD1	387.233	420.279	316.91	423.393	409.283	297.884	349.851	278.914	-0.038035	0.927007	0.999994	403.756	370.151	-0.125368	Non	1.05694	0.708778	1.10395	0.658759	0.883	0.881	-0.00327142	Non
ENSG00000066382	MPPED2	9.13966	4.54579	4.25065	6.13613	15.5424	6.47574	11.4705	10.8316	0.624434	0.670078	1	6.84272	5.19339	-0.397894	Non	1.70054	1.42456	2.69853	1.76522	1.563	2.232	0.514019	Non
ENSG00000066422	ZBTB11	691.247	919.489	1009.29	664.747	1782.2	2378.76	1955.73	2132.02	-0.085001	0.831175	0.999994	805.368	837.02	0.0556149	Non	2.57823	2.58704	1.93772	3.20726	2.583	2.572	-0.006157	Non
ENSG00000066427	ATXN3	174.616	236.381	205.448	122.211	222.774	299.323	212.205	196.774	-0.062815	0.89947	0.999994	205.498	163.83	-0.326929	Non	1.2758	1.26627	1.03289	1.61011	1.271	1.322	0.0567581	Non
ENSG00000066455	GOLGA5	624.383	759.973	784.009	566.058	896.278	1470.71	1175.73	1440.6	0.171866	0.682566	0.999994	692.178	675.033	-0.0361843	Non	1.43546	1.93522	1.49964	2.54497	1.685	2.022	0.263034	Non
ENSG00000066557	LRRC40	229.935	317.792	315.965	193.799	1631.95	2783.85	1342.05	2132.02	-0.241158	0.623437	0.999994	273.863	254.882	-0.103625	Non	7.09746	8.75998	4.24747	11.0012	7.929	7.624	-0.0565908	Non
ENSG00000066583	ISOC1	617.168	762.039	480.796	451.517	1455.8	1814.65	1577.2	1761.94	0.591553	0.0795408	0.999994	689.603	466.156	-0.564953	Non	2.35885	2.3813	3.28039	3.90227	2.37	3.591	0.599499	Non
ENSG00000066629	EML1	317.483	372.341	455.764	390.155	305.667	407.972	498.968	444.998	0.0665606	0.86217	0.999994	344.912	422.96	0.294292	Non	0.962783	1.09569	1.09479	1.14057	1.029	1.118	0.119677	Non
ENSG00000066651	TRMT11	287.659	433.09	386.337	290.443	704.589	877.823	1003.67	789.804	0.250865	0.549098	0.999994	360.374	338.39	-0.0908079	Non	2.44939	2.02688	2.59792	2.71931	2.238	2.659	0.248674	Non
ENSG00000066654	THUMPD1	780.238	1111.24	1410.27	908.658	803.024	1236.87	1026.61	916.172	-0.382371	0.384758	0.999994	945.738	1159.46	0.293946	Non	1.0292	1.11305	0.727954	1.00827	1.071	0.868	-0.303192	Non
ENSG00000066697	MSANTD3	1540.75	1781.54	1200.1	1128.54	419.645	480.644	401.469	334.877	0.181554	0.596955	0.999994	1661.14	1164.32	-0.512692	Non	0.272363	0.269792	0.334529	0.296736	0.271	0.316	0.221632	Non
ENSG00000066735	KIF26A	133.247	60.7482	112.406	103.291	15.5424	38.8544	34.4116	43.3264	0.206494	0.786644	0.999994	96.9974	107.849	0.152992	Non	0.116644	0.639598	0.306136	0.419458	0.378	0.363	-0.0584167	Non
ENSG00000066739	ATG2B	519.037	559.132	860.521	525.15	927.363	1158.44	1158.52	1186.96	-0.200642	0.613913	0.999994	539.084	692.836	0.362002	Non	1.7867	2.07185	1.34631	2.26023	1.929	1.803	-0.0974537	Non
ENSG00000066777	ARFGEF1	1326.69	2149.33	2719.95	1687.43	2776.91	4185.49	3412.48	4064.56	-0.241636	0.594704	0.999994	1738.01	2203.69	0.342483	Non	2.0931	1.94734	1.25461	2.40872	2.02	1.832	-0.140936	Non
ENSG00000066827	ZFAT	490.655	454.992	537.471	629.464	341.933	279.896	298.234	277.108	-0.398672	0.283145	0.999994	472.824	583.468	0.303351	Non	0.69689	0.615167	0.554883	0.440229	0.656	0.498	-0.39755	Non
ENSG00000066855	MTFR1	842.773	1075.7	862.882	789.515	1036.16	1299.47	1244.55	999.215	0.137225	0.700916	0.999994	959.236	826.199	-0.215397	Non	1.22947	1.20802	1.44232	1.26561	1.219	1.354	0.15153	Non
ENSG00000066923	STAG3	1.92414	4.13253	7.08442	5.62478	0	0.719527	0	11.7342	2.1308	0.363345	1	3.02834	6.3546	1.06928	Up	0	0.174113	0	2.08617	0.087	1.043	3.58358	Non
ENSG00000066926	FECH	1116.48	1159.18	1097.61	1101.95	870.374	931.068	539.115	876.457	-0.270353	0.466853	0.999994	1137.83	1099.78	-0.0490692	Non	0.779569	0.803215	0.49117	0.795372	0.791	0.643	-0.298859	Non
ENSG00000066933	MYO9A	1377.68	2030.31	2492.3	1424.6	1300.38	1903.15	1628.82	1900.04	-0.065668	0.88499	0.999994	1704	1958.45	0.200789	Non	0.943889	0.937367	0.653539	1.33373	0.941	0.994	0.0790511	Non
ENSG00000067057	PFKP	10473.1	8655.59	5215.08	5773.07	26940.2	24207	18800.2	15763.6	0.23391	0.450289	0.999994	9564.34	5494.07	-0.799789	Down	2.57232	2.79669	3.60497	2.73054	2.685	3.168	0.23865	Non
ENSG00000067064	IDI1	1072.23	1536.89	2218.84	1724.25	1429.9	2439.2	2993.81	3653.86	0.177952	0.677716	0.999994	1304.56	1971.55	0.595766	Up	1.33358	1.5871	1.34927	2.1191	1.46	1.734	0.248136	Non
ENSG00000067066	SP100	839.406	1055.45	1178.85	865.705	1761.47	1999.56	1835.29	2008.36	-0.0791764	0.822974	0.999994	947.427	1022.28	0.109698	Non	2.09848	1.89452	1.55685	2.31991	1.996	1.938	-0.0425431	Non
ENSG00000067082	KLF6	2249.32	2701.02	2339.75	2119.01	1642.31	1334.72	894.702	1054.28	-0.441922	0.185419	0.999994	2475.17	2229.38	-0.150887	Non	0.730138	0.494154	0.382392	0.497532	0.612	0.44	-0.476028	Non
ENSG00000067113	PPAP2A	245.809	282.665	301.796	452.539	388.56	348.97	659.556	630.94	0.302599	0.449814	0.999994	264.237	377.168	0.513374	Non	1.58074	1.23457	2.18543	1.39422	1.408	1.79	0.346312	Non
ENSG00000067141	NEO1	2793.37	2392.74	2230.18	2897.79	2662.93	3385.37	3033.96	3092.42	0.0306389	0.928025	0.999994	2593.05	2563.98	-0.0162664	Non	0.953305	1.41485	1.36041	1.06717	1.184	1.214	0.0360993	Non
ENSG00000067167	TRAM1	1480.14	2107.59	2360.06	2256.05	2756.19	3244.35	3423.95	4689.18	0.0731309	0.842659	0.999994	1793.87	2308.05	0.363602	Non	1.86211	1.53936	1.45079	2.07849	1.701	1.765	0.053285	Non
ENSG00000067177	PHKA1	1201.14	1282.74	1230.33	1203.19	2020.51	2330.55	2397.34	2425.37	0.173605	0.557553	0.999994	1241.94	1216.76	-0.0295523	Non	1.68216	1.81685	1.94854	2.01578	1.75	1.982	0.179602	Non
ENSG00000067182	TNFRSF1A	2758.73	2227.02	2084.71	2999.54	1093.15	904.445	1009.41	1166.2	0.110289	0.767589	0.999994	2492.88	2542.13	0.0282229	Non	0.39625	0.406123	0.484196	0.388793	0.401	0.436	0.120726	Non
ENSG00000067191	CACNB1	372.321	347.959	213.477	295.557	56.9888	33.8178	40.1469	28.8843	0.160164	0.781578	0.999994	360.14	254.517	-0.500797	Non	0.153064	0.0971888	0.188062	0.0977283	0.125	0.143	0.194087	Non
ENSG00000067208	EVI5	619.092	814.522	1196.79	696.45	761.578	1205.93	1026.61	1335.9	-0.14373	0.756277	0.999994	716.807	946.623	0.401204	Non	1.23015	1.48053	0.857802	1.91815	1.355	1.388	0.0347147	Non
ENSG00000067221	STOML1	486.807	370.688	472.295	517.991	378.198	284.933	504.703	476.59	0.38634	0.319319	0.999994	428.748	495.143	0.207716	Non	0.776896	0.768658	1.06862	0.920074	0.773	0.994	0.362777	Non
ENSG00000067225	PKM	265587	238639	208374	277779	329214	293943	311161	278855	-0.0261838	0.934697	0.999994	252113	243076	-0.0526591	Non	1.23957	1.23175	1.49329	1.00387	1.236	1.249	0.0150947	Non
ENSG00000067248	DHX29	447.362	606.243	1204.82	605.431	2175.94	3669.59	3974.54	4130.45	-0.313977	0.516569	0.999994	526.803	905.127	0.780859	Up	4.86392	6.053	3.29886	6.82233	5.458	5.061	-0.10895	Non
ENSG00000067334	DNTTIP2	1151.6	1687.73	2525.83	1220.58	5424.3	9877.66	8086.73	9442.44	-0.205358	0.687616	0.999994	1419.66	1873.2	0.399961	Non	4.71024	5.85264	3.20161	7.73605	5.281	5.469	0.0504659	Non
ENSG00000067365	METTL22	601.293	581.034	578.089	709.745	414.464	436.033	510.439	430.556	-0.00188564	0.995763	0.999994	591.164	643.917	0.123317	Non	0.689287	0.750443	0.882976	0.606635	0.72	0.745	0.0492435	Non
ENSG00000067369	TP53BP1	2003.51	2057.59	2146.58	2034.64	2963.42	3985.46	3596.01	3298.22	-0.060641	0.849658	0.999994	2030.55	2090.61	0.0420528	Non	1.47911	1.93696	1.67523	1.62104	1.708	1.648	-0.0515917	Non
ENSG00000067445	TRO	1443.59	1314.56	716.471	813.548	1077.61	1058.42	372.792	640.869	-0.180957	0.640105	0.999994	1379.07	765.01	-0.850148	Down	0.746479	0.805155	0.520317	0.787746	0.776	0.654	-0.246766	Non
ENSG00000067533	RRP15	681.626	933.953	1122.17	659.633	4087.65	6041.87	5115.86	5331.85	-0.0990709	0.818166	0.999994	807.789	890.903	0.141289	Non	5.99691	6.46914	4.55889	8.08305	6.233	6.321	0.0202261	Non
ENSG00000067560	RHOA	12045.6	11724.4	7208.63	7618.51	11195.7	9907.16	7387.02	5881.56	0.00964628	0.974619	0.999994	11885	7413.57	-0.680901	Down	0.929445	0.845003	1.02475	0.772009	0.887	0.898	0.0177813	Non
ENSG00000067596	DHX8	3627.96	3577.95	2742.14	3016.93	5465.74	5479.92	4811.89	4378.67	0.069361	0.806388	0.999994	3602.96	2879.54	-0.323345	Non	1.50656	1.53158	1.75479	1.45137	1.519	1.603	0.0776526	Non
ENSG00000067601	PMS2P4	38.9638	43.3916	26.9208	37.8394	51.808	40.2935	28.6763	50.5474	0.308173	0.679686	0.999994	41.1777	32.3801	-0.346755	Non	1.32964	0.928601	1.06521	1.33584	1.129	1.201	0.0891907	Non
ENSG00000067606	PRKCZ	64.4587	60.335	42.9788	55.2251	10.3616	23.0249	17.2058	22.5658	0.456509	0.579998	0.999994	62.3968	49.102	-0.345692	Non	0.160748	0.381617	0.400332	0.408615	0.271	0.404	0.576062	Non
ENSG00000067704	IARS2	2651.94	3230.81	3218.22	2502.01	8423.98	11023.1	11935.1	12026.7	0.340083	0.319535	0.999994	2941.38	2860.11	-0.0404221	Non	3.17653	3.41188	3.7086	4.80682	3.294	4.258	0.370335	Non
ENSG00000067715	SYT1	27.419	35.5398	22.6701	10.7382	56.9888	115.844	17.2058	33.3974	-0.781493	0.359739	0.999994	31.4794	16.7042	-0.914198	Down	2.07844	3.25955	0.758963	3.11014	2.669	1.935	-0.463966	Non
ENSG00000067798	NAV3	2242.1	2635.32	2164.05	2030.03	1543.88	2396.02	1904.11	1877.48	0.147294	0.683505	0.999994	2438.71	2097.04	-0.217761	Non	0.688585	0.909198	0.87988	0.924849	0.799	0.902	0.174932	Non
ENSG00000067829	IDH3G	1776.46	1524.49	1560.46	1895.55	2212.2	1588	2988.07	2252.07	0.399989	0.279925	0.999994	1650.48	1728.01	0.0662261	Non	1.24529	1.04166	1.91487	1.18808	1.143	1.551	0.440373	Non
ENSG00000067836	ROGDI	885.585	760.386	581.395	713.325	243.498	165.491	86.029	137.2	-0.37175	0.406069	0.999994	822.986	647.36	-0.3463	Non	0.274957	0.217641	0.14797	0.192339	0.246	0.17	-0.533124	Non
ENSG00000067840	PDZD4	999.59	778.156	887.442	1015.02	129.52	195.711	97.4995	148.934	-0.480863	0.278145	0.999994	888.873	951.23	0.097816	Non	0.129573	0.251506	0.109866	0.146731	0.191	0.128	-0.577429	Non
ENSG00000067842	ATP2B3	1.4431	0	0	0.511344	0	3.59763	0	0.902633	0.321722	0.947834	1	0.721552	0.255672	-1.49681	Down	0	Inf		1.76522	Inf	1.765	#NAME?	Non
ENSG00000067900	ROCK1	883.18	1238.52	1908.07	815.593	2580.04	4822.99	3854.1	4524.9	-0.184483	0.731619	0.999994	1060.85	1361.83	0.360328	Non	2.92131	3.89415	2.01989	5.54798	3.408	3.784	0.150987	Non
ENSG00000067955	CBFB	2084.8	2666.72	2214.12	2059.69	2517.87	2855.8	3142.93	2484.05	0.211364	0.528542	0.999994	2375.76	2136.91	-0.152869	Non	1.20772	1.0709	1.41949	1.20603	1.139	1.313	0.205099	Non
ENSG00000067992	PDK3	419.943	493.011	357.055	367.145	787.482	778.528	625.144	898.12	0.318766	0.383981	0.999994	456.477	362.1	-0.334156	Non	1.87521	1.57913	1.75084	2.44623	1.727	2.099	0.281434	Non
ENSG00000068001	HYAL2	697.5	567.397	816.125	1104.5	113.978	82.026	80.2937	158.863	-0.123556	0.801233	0.999994	632.449	960.314	0.602558	Up	0.163409	0.144566	0.0983841	0.143833	0.154	0.121	-0.347923	Non
ENSG00000068024	HDAC4	831.228	602.11	698.524	645.827	466.272	258.31	338.381	190.456	-0.377792	0.446668	0.999994	716.669	672.176	-0.0924691	Non	0.560944	0.429008	0.484423	0.294902	0.495	0.39	-0.343954	Non
ENSG00000068028	RASSF1	557.519	474.415	349.026	366.122	621.696	605.122	447.351	441.388	0.0644851	0.850585	0.999994	515.967	357.574	-0.529037	Non	1.11511	1.27551	1.28171	1.20557	1.195	1.244	0.0579759	Non
ENSG00000068078	FGFR3	48.5845	26.8615	59.0368	57.2705	20.7232	15.1101	68.8232	32.4948	0.82833	0.323147	0.999994	37.723	58.1537	0.624426	Up	0.426539	0.562518	1.16577	0.567391	0.495	0.867	0.808603	Non
ENSG00000068079	IFI35	806.214	805.844	838.323	1029.85	1030.98	734.637	1462.49	1046.15	0.298041	0.437658	0.999994	806.029	934.085	0.212721	Non	1.27879	0.911636	1.74455	1.01583	1.095	1.38	0.333737	Non
ENSG00000068097	HEATR6	1161.7	1169.09	845.88	985.359	1217.49	1373.58	1124.11	1258.27	0.227438	0.472413	0.999994	1165.4	915.62	-0.348	Non	1.04802	1.17491	1.32893	1.27697	1.111	1.303	0.229978	Non
ENSG00000068120	COASY	3661.64	3134.53	2753.95	3354.93	2854.62	1942	1898.37	1712.29	-0.250925	0.487249	0.999994	3398.08	3054.44	-0.153813	Non	0.779602	0.619552	0.689327	0.510382	0.7	0.6	-0.222392	Non
ENSG00000068137	PLEKHH3	532.024	391.764	599.342	710.257	424.826	278.457	367.057	326.753	-0.493373	0.24319	0.999994	461.894	654.799	0.50349	Non	0.798508	0.710777	0.612433	0.460049	0.755	0.536	-0.494244	Non
ENSG00000068305	MEF2A	1397.41	1838.56	1597.77	1198.08	2491.96	2279.46	1967.2	2165.42	0.00823173	0.981334	0.999994	1617.99	1397.93	-0.210911	Non	1.78328	1.2398	1.23121	1.80741	1.512	1.519	0.00666373	Non
ENSG00000068308	OTUD5	2237.77	1925.76	2338.33	2798.07	813.386	958.41	1238.82	937.836	-0.0301425	0.931289	0.999994	2081.77	2568.2	0.30295	Non	0.36348	0.497678	0.529787	0.335172	0.431	0.432	0.00334344	Non
ENSG00000068323	TFE3	3509.15	2961.79	3046.3	3719	891.098	901.567	774.261	941.446	-0.114754	0.731431	0.999994	3235.47	3382.65	0.0641805	Non	0.253936	0.3044	0.254164	0.253145	0.279	0.254	-0.135437	Non
ENSG00000068354	TBC1D25	739.35	558.305	340.052	444.869	440.368	278.457	223.675	203.092	0.00103587	0.998144	0.999994	648.828	392.461	-0.725288	Down	0.595615	0.498754	0.657768	0.456522	0.547	0.557	0.0261365	Non
ENSG00000068366	ACSL4	1589.82	2241.9	2667.52	1701.24	8361.81	11060.6	12089.9	11679.2	0.100849	0.801083	0.999994	1915.86	2184.38	0.189232	Non	5.2596	4.93357	4.53228	6.86509	5.097	5.699	0.16106	Non
ENSG00000068383	INPP5A	1074.63	1036.03	1298.34	1470.62	580.25	489.998	866.025	744.672	0.203842	0.538442	0.999994	1055.33	1384.48	0.391653	Non	0.539952	0.472959	0.667026	0.506365	0.506	0.587	0.214223	Non
ENSG00000068394	GPKOW	807.176	830.226	775.98	875.421	1212.31	964.166	797.202	970.33	-0.287755	0.397955	0.999994	818.701	825.7	0.0122814	Non	1.50191	1.16133	1.02735	1.10842	1.332	1.068	-0.318682	Non
ENSG00000068400	GRIPAP1	2227.67	1972.05	1767.33	2039.75	2621.48	2308.96	2013.08	2100.43	-0.114619	0.708802	0.999994	2099.86	1903.54	-0.141608	Non	1.17678	1.17085	1.13905	1.02975	1.174	1.084	-0.115068	Non
ENSG00000068438	FTSJ1	1431.56	1129.42	1245.91	1196.54	2160.39	1962.87	1869.7	1859.42	-0.0739493	0.815243	0.999994	1280.49	1221.23	-0.0683628	Non	1.50912	1.73794	1.50066	1.55399	1.624	1.527	-0.0888516	Non
ENSG00000068489	PRR11	4972.94	5992.17	2091.32	2623.7	1683.76	2136.99	1078.23	1141.83	0.430438	0.208309	0.999994	5482.56	2357.51	-1.21758	Down	0.338585	0.356631	0.515574	0.435198	0.348	0.475	0.44884	Non
ENSG00000068615	REEP1	581.09	721.54	743.864	703.609	176.147	231.688	235.146	296.966	0.220513	0.577545	0.999994	651.315	723.737	0.152109	Non	0.303132	0.321101	0.316114	0.422061	0.312	0.369	0.242075	Non
ENSG00000068650	ATP11A	1294.95	1069.91	2211.28	2318.94	740.854	584.975	1559.99	1400.89	0.236154	0.480088	0.999994	1182.43	2265.11	0.93783	Up	0.572112	0.54675	0.705469	0.604105	0.559	0.655	0.228647	Non
ENSG00000068654	POLR1A	5841.69	5056.15	6033.09	6487.42	5445.02	4688.44	5827.03	5259.64	-0.0698762	0.816185	0.999994	5448.92	6260.26	0.200251	Non	0.932098	0.927273	0.965845	0.810745	0.93	0.888	-0.066671	Non
ENSG00000068697	LAPTM4A	4837.77	5086.32	4261.04	6261.4	19479.8	18263.7	21037	26633.1	0.253196	0.470637	0.999994	4962.04	5261.22	0.0844637	Non	4.02661	3.59076	4.93704	4.25353	3.809	4.595	0.270653	Non
ENSG00000068724	TTC7A	813.911	603.35	634.764	690.825	212.413	169.089	223.675	155.253	0.0597133	0.888909	0.999994	708.63	662.795	-0.0964711	Non	0.260978	0.28025	0.352376	0.224735	0.271	0.289	0.0927766	Non
ENSG00000068745	IP6K2	1174.21	1193.06	1167.98	1418.98	2751.01	3301.91	4186.74	4282.09	0.352931	0.257581	0.999994	1183.63	1293.48	0.128037	Non	2.34286	2.76759	3.58459	3.01773	2.555	3.301	0.36958	Non
ENSG00000068784	SRBD1	829.304	1201.33	723.556	544.581	2595.58	3473.88	1818.08	2011.97	0.0133657	0.972636	0.999994	1015.32	634.068	-0.679218	Down	3.12983	2.8917	2.5127	3.69453	3.011	3.104	0.0438858	Non
ENSG00000068793	CYFIP1	1079.92	1062.06	1348.4	1351.48	3061.85	3190.38	4272.77	3958.05	0.0599451	0.832244	0.999994	1070.99	1349.94	0.333949	Non	2.83525	3.00395	3.16877	2.92867	2.92	3.049	0.0623678	Non
ENSG00000068796	KIF2A	1455.61	1979.9	2279.77	1526.87	4626.45	6866.44	5425.56	6253.44	-0.126438	0.757209	0.999994	1717.75	1903.32	0.147994	Non	3.17836	3.46808	2.37988	4.09559	3.323	3.238	-0.0373833	Non
ENSG00000068831	RASGRP2	2.88621	3.71928	0.944589	2.04538	0	1.43905	0	2.7079	1.82972	0.54738	1	3.30274	1.49498	-1.14354	Down	0	0.386917	0	1.32391	0.193	0.662	1.77823	Non
ENSG00000068878	PSME4	3662.6	4763.16	6333	4187.91	8434.34	10235.3	12646.3	13285	0.15283	0.680662	0.999994	4212.88	5260.45	0.320381	Non	2.30283	2.14884	1.99688	3.17222	2.226	2.585	0.215711	Non
ENSG00000068885	IFT80	113.524	180.178	177.583	86.9284	25.904	50.3669	17.2058	22.5658	-0.842795	0.268768	0.999994	146.851	132.256	-0.151027	Non	0.22818	0.279539	0.0968889	0.259591	0.254	0.178	-0.512951	Non
ENSG00000068903	SIRT2	2284.92	1978.24	5242.47	6694.51	1036.16	925.311	2810.28	2776.5	0.0311858	0.923212	0.999994	2131.58	5968.49	1.48544	Up	0.453479	0.467744	0.53606	0.414742	0.461	0.475	0.0431608	Non
ENSG00000068912	ERLEC1	1055.87	1379.03	1254.41	1185.29	1051.7	1427.54	1221.61	1646.4	0.206531	0.583602	0.999994	1217.45	1219.85	0.00284826	Non	0.996052	1.03518	0.97385	1.38902	1.016	1.181	0.217109	Non
ENSG00000068971	PPP2R5B	702.792	523.179	754.255	847.297	243.498	114.405	246.616	229.269	0.125252	0.795928	0.999994	612.985	800.776	0.385546	Non	0.346472	0.218672	0.326967	0.270589	0.283	0.299	0.0793434	Non
ENSG00000068976	PYGM	26.9379	14.4639	22.1979	24.5445	5.1808	2.87811	11.4705	7.22106	1.14779	0.393793	1	20.7009	23.3712	0.175036	Non	0.192324	0.198986	0.516741	0.294203	0.196	0.405	1.04707	Non
ENSG00000069011	PITX1	185.679	123.15	176.166	175.902	113.978	30.9396	34.4116	46.9369	-0.744475	0.310494	0.999994	154.414	176.034	0.189047	Non	0.613841	0.251236	0.195336	0.266835	0.433	0.231	-0.906474	Non
ENSG00000069020	MAST4	2616.83	2516.3	2304.8	2270.88	2036.05	2293.13	1881.17	1652.72	-0.136827	0.645319	0.999994	2566.56	2287.84	-0.165854	Non	0.778062	0.911311	0.816196	0.727789	0.845	0.772	-0.13035	Non
ENSG00000069188	SDK2	155.855	113.645	281.96	323.169	98.4352	76.2698	137.646	155.253	-0.337874	0.483369	0.999994	134.75	302.565	1.16696	Up	0.631581	0.671125	0.488177	0.480407	0.651	0.484	-0.42765	Non
ENSG00000069248	NUP133	1136.69	1437.71	1341.79	1231.83	5009.83	7257.87	5431.3	6474.59	-0.0440715	0.902757	0.999994	1287.2	1286.81	-0.000435569	Non	4.40741	5.04822	4.0478	5.25608	4.728	4.652	-0.0233789	Non
ENSG00000069275	NUCKS1	13202	18701.8	8998.16	7971.85	14542.5	20864.8	8964.22	9353.08	-0.0408443	0.91144	0.999994	15951.9	8485	-0.91074	Down	1.10154	1.11566	0.996228	1.17326	1.109	1.085	-0.0315643	Non
ENSG00000069329	VPS35	3712.15	4893.33	3297.56	2854.83	14050.3	16423.2	14533.2	15033.4	0.440056	0.173728	0.999994	4302.74	3076.2	-0.484107	Non	3.78496	3.35624	4.40725	5.26593	3.571	4.837	0.437784	Non
ENSG00000069345	DNAJA2	2159.37	2495.64	2648.63	2593.02	7812.65	9984.15	9337.01	9364.82	-0.101504	0.742806	0.999994	2327.5	2620.83	0.17124	Non	3.61803	4.00064	3.52523	3.61154	3.809	3.568	-0.0942967	Non
ENSG00000069399	BCL3	153.931	86.37	98.7096	160.051	41.4464	10.7929	28.6763	19.8579	0.0785407	0.927324	0.999994	120.151	129.38	0.106773	Non	0.269253	0.124961	0.290512	0.124073	0.197	0.207	0.0714351	Non
ENSG00000069424	KCNAB2	155.374	137.2	98.2373	117.098	62.1696	67.6355	57.3527	48.7422	0.0815995	0.882097	0.999994	146.287	107.668	-0.44222	Non	0.400128	0.49297	0.583818	0.416252	0.447	0.5	0.161653	Non
ENSG00000069431	ABCC9	57.7242	62.4013	25.5039	16.8743	77.712	59.0012	91.7643	37.9106	1.30428	0.0761395	0.999994	60.0627	21.1891	-1.50315	Down	1.34626	0.945513	3.59805	2.24664	1.146	2.922	1.35035	Non
ENSG00000069482	GAL	64.9397	69.0133	103.905	107.382	103.616	88.5018	120.441	111.926	-0.362337	0.472878	0.999994	66.9765	105.644	0.657477	Up	1.59557	1.28239	1.15914	1.04232	1.439	1.101	-0.386252	Non
ENSG00000069493	CLEC2D	12.5069	21.4892	18.8918	6.13613	20.7232	10.7929	5.73527	13.5395	0.078743	0.951896	1	16.998	12.514	-0.44183	Non	1.65694	0.502248	0.303585	2.20652	1.08	1.255	0.216656	Non
ENSG00000069509	FUNDC1	364.143	472.762	413.73	372.258	1170.86	1435.46	1124.11	1065.11	-0.171746	0.62424	0.999994	418.453	392.994	-0.090556	Non	3.21538	3.03632	2.71702	2.8612	3.126	2.789	-0.16457	Non
ENSG00000069667	RORA	7483.46	10114.8	40400.1	17676.1	19210.4	20025.1	54628.4	46899.9	-0.351022	0.455105	0.999994	8799.12	29038.1	1.72252	Up	2.56705	1.97979	1.35219	2.65329	2.273	2.003	-0.182435	Non
ENSG00000069702	TGFBR3	118.816	154.557	142.161	112.496	113.978	123.759	108.97	101.095	-0.107033	0.830753	0.999994	136.686	127.328	-0.102316	Non	0.959282	0.800732	0.766527	0.898656	0.88	0.833	-0.079187	Non
ENSG00000069712	KIAA1107	37.0397	70.6663	107.211	34.7714	191.69	466.253	338.381	404.38	-0.248315	0.728348	0.999994	53.853	70.9911	0.398612	Non	5.17525	6.59796	3.15622	11.6297	5.887	7.393	0.328627	Non
ENSG00000069849	ATP1B3	1648.51	1683.18	1717.26	1698.17	4937.3	6528.99	5368.21	8002.74	0.186677	0.60579	0.999994	1665.84	1707.72	0.035817	Non	2.99502	3.87896	3.12603	4.71256	3.437	3.919	0.189336	Non
ENSG00000069869	NEDD4	7545.51	10657.4	18573.5	10772.5	19837.3	24235.1	34583.7	37103.6	0.0125857	0.975589	0.999994	9101.45	14673	0.688993	Up	2.62902	2.27402	1.86199	3.4443	2.452	2.653	0.113666	Non
ENSG00000069943	PIGB	518.074	693.439	619.178	718.438	1269.3	1293.71	1215.88	1479.42	-0.0623847	0.859612	0.999994	605.757	668.808	0.142854	Non	2.45003	1.86564	1.96369	2.05921	2.158	2.011	-0.101782	Non
ENSG00000069956	MAPK6	3270.56	4871.84	6625.35	4583.69	2818.36	2025.47	3877.04	2136.53	-0.151283	0.746867	0.999994	4071.2	5604.52	0.461136	Non	0.861736	0.41575	0.585183	0.466117	0.639	0.526	-0.280753	Non
ENSG00000069966	GNB5	3384.08	3406.03	2889.5	2976.02	4869.95	4626.56	4140.86	3932.77	-0.0232413	0.933269	0.999994	3395.06	2932.76	-0.211177	Non	1.43908	1.35834	1.43307	1.32149	1.399	1.377	-0.0228674	Non
ENSG00000069974	RAB27A	1509.49	1918.32	998.903	803.832	1818.46	2181.61	1290.44	1193.28	0.230931	0.504589	0.999994	1713.9	901.368	-0.927099	Down	1.20469	1.13725	1.29185	1.48449	1.171	1.388	0.245266	Non
ENSG00000069998	CECR5	748.971	686.001	675.854	729.176	632.058	402.935	430.145	417.919	-0.222589	0.564647	0.999994	717.486	702.515	-0.0304214	Non	0.843901	0.587368	0.636447	0.573139	0.716	0.605	-0.243024	Non
ENSG00000070010	UFD1L	1742.31	1852.61	1801.8	2045.89	2647.39	3173.83	3406.75	3175.46	0.0733047	0.810436	0.999994	1797.46	1923.85	0.0980321	Non	1.51947	1.71316	1.89074	1.55212	1.616	1.721	0.0908199	Non
ENSG00000070018	LRP6	1115.52	1326.54	1875.95	1612.78	880.736	1131.82	1439.55	1871.16	0.200041	0.57476	0.999994	1221.03	1744.37	0.514603	Non	0.78953	0.853207	0.76737	1.16021	0.821	0.964	0.231651	Non
ENSG00000070047	PHRF1	2727.47	1685.66	2558.42	2508.65	2352.08	1799.54	2213.81	2113.97	-0.134849	0.726305	0.999994	2206.56	2533.54	0.199351	Non	0.862369	1.06756	0.865305	0.84267	0.965	0.854	-0.176293	Non
ENSG00000070061	IKBKAP	1288.21	1468.29	1826.84	1707.38	3870.06	4418.61	5878.65	5608.06	0.109203	0.712208	0.999994	1378.25	1767.11	0.358551	Non	3.00421	3.00936	3.21794	3.2846	3.007	3.251	0.112559	Non
ENSG00000070081	NUCB2	2980.49	4180.06	4073.07	2635.47	10579.2	16385.1	9187.9	14064.8	-0.119336	0.792208	0.999994	3580.27	3354.27	-0.0940724	Non	3.54948	3.91982	2.25577	5.33675	3.735	3.796	0.0233717	Non
ENSG00000070087	PFN2	6128.86	7450.54	6330.64	7160.86	12998.6	15459	11241.1	12531.3	-0.250276	0.424053	0.999994	6789.7	6745.75	-0.00937026	Non	2.12089	2.07489	1.77567	1.74997	2.098	1.763	-0.250982	Non
ENSG00000070159	PTPN3	1417.13	1524.49	902.083	927.066	823.747	817.382	447.351	636.356	0.120895	0.726329	0.999994	1470.81	914.575	-0.685438	Down	0.581279	0.536167	0.495909	0.686419	0.559	0.591	0.0803098	Non
ENSG00000070182	SPTB	6.73449	2.06627	1.41688	4.60209	0	2.87811	0	1.80527	0.0797426	0.977083	1	4.40038	3.00949	-0.548108	Non	0	1.3929	0	0.392271	0.696	0.196	-1.82823	Non
ENSG00000070190	DAPP1	0	2.47952	0	0	0	3.59763	5.73527	0.902633	4.06118	0.311657	1	1.23976	0	#NAME?	Down		1.45094	Inf	Inf	1.451	Inf	Inf	Non
ENSG00000070214	SLC44A1	770.137	973.212	283.377	246.979	1005.08	1009.5	315.44	314.116	0.0378837	0.914913	0.999994	871.674	265.178	-1.71683	Down	1.30506	1.03728	1.11315	1.27183	1.171	1.192	0.0256432	Non
ENSG00000070269	TMEM260	104.385	114.884	129.881	120.166	72.5312	97.8556	68.8232	81.237	-0.396208	0.450483	0.999994	109.634	125.023	0.189497	Non	0.694846	0.851775	0.529894	0.676041	0.773	0.603	-0.35831	Non
ENSG00000070366	SMG6	6188.99	4992.51	5135.26	5446.83	5237.79	5805.86	7140.41	6528.74	0.384814	0.206329	0.999994	5590.75	5291.05	-0.0794895	Non	0.846307	1.16291	1.39047	1.19863	1.005	1.295	0.365757	Non
ENSG00000070367	EXOC5	643.625	1021.98	1654.92	889.738	1207.13	1444.81	1347.79	1674.38	-0.422167	0.365563	0.999994	832.8	1272.33	0.61143	Up	1.87551	1.41374	0.814412	1.88188	1.645	1.348	-0.287267	Non
ENSG00000070371	CLTCL1	186.641	169.434	170.026	130.393	813.386	755.503	441.616	465.759	-0.535722	0.148318	0.999994	178.038	150.209	-0.245208	Non	4.35801	4.45898	2.59734	3.57197	4.408	3.085	-0.514854	Non
ENSG00000070404	FSTL3	257.354	194.642	153.496	208.117	113.978	105.051	126.176	74.0159	0.0929897	0.860636	0.999994	225.998	180.806	-0.321864	Non	0.442883	0.539713	0.822015	0.355646	0.491	0.589	0.262545	Non
ENSG00000070413	DGCR2	1553.74	1067.02	1666.26	2069.92	932.544	615.915	1508.38	1243.83	0.332394	0.418819	0.999994	1310.38	1868.09	0.511576	Non	0.600192	0.577229	0.905248	0.600907	0.589	0.753	0.354382	Non
ENSG00000070423	RNF126	741.756	427.717	661.685	681.621	502.538	333.141	349.851	417.919	-0.278239	0.54379	0.999994	584.736	671.653	0.19993	Non	0.677498	0.778881	0.528728	0.613125	0.728	0.571	-0.350448	Non
ENSG00000070444	MNT	1607.62	1100.08	1338.96	1631.7	580.25	400.057	751.32	516.306	0.24072	0.576223	0.999994	1353.85	1485.33	0.133713	Non	0.360937	0.363661	0.561124	0.316423	0.362	0.439	0.278231	Non
ENSG00000070476	ZXDC	1347.38	1184.8	1456.08	1617.38	1937.62	2084.47	3228.96	2320.67	0.175443	0.604944	0.999994	1266.09	1536.73	0.279489	Non	1.43807	1.75935	2.21756	1.43483	1.599	1.826	0.191517	Non
ENSG00000070495	JMJD6	1786.56	1621.61	1583.13	1666.98	2994.5	2575.91	2988.07	2900.16	0.151734	0.609567	0.999994	1704.08	1625.06	-0.0685073	Non	1.67612	1.58849	1.88744	1.73977	1.632	1.814	0.152533	Non
ENSG00000070501	POLB	563.773	670.71	775.036	803.321	243.498	409.411	315.44	428.751	-0.186568	0.658479	0.999994	617.241	789.178	0.354516	Non	0.431907	0.610414	0.407	0.533723	0.521	0.47	-0.148623	Non
ENSG00000070540	WIPI1	443.995	420.692	592.73	485.265	492.176	546.121	997.936	658.922	0.324208	0.403562	0.999994	432.344	538.998	0.318101	Non	1.10852	1.29815	1.68363	1.35786	1.203	1.521	0.338384	Non
ENSG00000070601	FRMPD1	251.581	239.687	423.176	522.082	93.2544	96.4166	281.028	231.977	0.453521	0.278372	0.999994	245.634	472.629	0.944198	Up	0.370673	0.40226	0.664093	0.44433	0.386	0.554	0.521285	Non
ENSG00000070610	GBA2	1520.55	1349.69	1118.39	1355.57	637.238	423.082	389.998	367.372	-0.243974	0.523548	0.999994	1435.12	1236.98	-0.214344	Non	0.419084	0.313467	0.348713	0.271008	0.366	0.31	-0.239575	Non
ENSG00000070614	NDST1	7123.64	5517.35	6959.74	8290.42	1284.84	827.456	2190.87	1526.35	0.552541	0.173441	0.999994	6320.49	7625.08	0.270714	Non	0.180363	0.149974	0.314792	0.18411	0.165	0.249	0.59368	Non
ENSG00000070669	ASNS	282.848	294.65	345.72	384.019	600.973	783.565	969.26	1058.79	0.198937	0.567232	0.999994	288.749	364.869	0.337564	Non	2.12472	2.65931	2.8036	2.75712	2.392	2.78	0.216867	Non
ENSG00000070718	AP3M2	916.371	1013.3	849.186	890.25	549.165	779.247	573.527	627.33	-0.0133375	0.970155	0.999994	964.834	869.718	-0.149734	Non	0.599282	0.769022	0.675384	0.704667	0.684	0.69	0.0126	Non
ENSG00000070731	ST6GALNAC2	10.5828	7.85181	55.7308	51.6457	0	0.719527	0	9.92896	0.668455	0.681083	1	9.21729	53.6882	2.54219	Up	0	0.0916383	0	0.192251	0.046	0.096	1.0614	Non
ENSG00000070756	PABPC1	34936.1	34869.1	47495.4	40294.4	16930.9	18576	15083.8	13701.1	-0.634497	0.0288139	0.999994	34902.6	43894.9	0.330719	Non	0.484623	0.532736	0.317584	0.340024	0.509	0.329	-0.629578	Down
ENSG00000070759	TESK2	258.797	240.513	107.211	129.37	119.158	70.5136	28.6763	46.9369	0.00165366	0.99768	0.999994	249.655	118.29	-1.0776	Down	0.460432	0.29318	0.267476	0.362811	0.377	0.315	-0.259213	Non
ENSG00000070761	C16orf80	1931.35	2017.5	1806.06	2309.74	1492.07	2095.26	1542.79	2155.49	-0.0154704	0.967499	0.999994	1974.43	2057.9	0.0597358	Non	0.772551	1.03854	0.85423	0.933217	0.906	0.894	-0.0192362	Non
ENSG00000070770	CSNK2A2	3483.17	3729.2	4550.09	3697.02	5818.04	6019.56	6819.23	7438.6	0.075503	0.801196	0.999994	3606.19	4123.55	0.193414	Non	1.67033	1.61417	1.4987	2.01205	1.642	1.755	0.0960169	Non
ENSG00000070778	PTPN21	808.619	743.443	1536.37	1115.75	264.221	228.09	447.351	366.469	-0.047439	0.90201	0.999994	776.031	1326.06	0.772963	Up	0.326755	0.306802	0.291173	0.32845	0.317	0.31	-0.0322146	Non
ENSG00000070785	EIF2B3	621.978	713.275	794.4	834.002	2823.54	2175.85	3217.48	2921.82	0.0146024	0.96419	0.999994	667.627	814.201	0.286343	Non	4.53961	3.0505	4.05021	3.50338	3.795	3.777	-0.0068591	Non
ENSG00000070808	CAMK2A	67.8259	61.988	96.3481	117.098	10.3616	10.7929	0	17.15	-0.440836	0.622634	0.999994	64.907	106.723	0.717425	Up	0.152768	0.174113	0	0.146459	0.163	0.073	-1.1589	Non
ENSG00000070814	TCOF1	3931.5	2929.97	3521.43	3354.42	3989.22	3568.13	3097.04	2761.15	-0.371309	0.25471	0.999994	3430.73	3437.92	0.00302063	Non	1.01468	1.21781	0.879485	0.82314	1.116	0.851	-0.391106	Non
ENSG00000070831	CDC42	5923.94	7530.3	5335.99	6780.42	1802.92	1654.19	2018.81	1465.88	0.155182	0.667266	0.999994	6727.12	6058.2	-0.1511	Non	0.304344	0.219671	0.378339	0.216193	0.262	0.297	0.180896	Non
ENSG00000070882	OSBPL3	3006.47	3656.88	3758.05	3144.76	5678.16	7304.64	6939.67	7506.3	0.101533	0.759263	0.999994	3331.67	3451.41	0.0509376	Non	1.88865	1.99751	1.84662	2.38692	1.943	2.117	0.123735	Non
ENSG00000070950	RAD18	855.761	1101.73	732.529	571.171	2144.85	3689.73	1623.08	2510.22	0.0904223	0.839942	0.999994	978.747	651.85	-0.586396	Down	2.50637	3.34903	2.21572	4.39487	2.928	3.305	0.174735	Non
ENSG00000070961	ATP2B1	4559.73	6394.68	5238.69	3302.77	16091.6	22339.1	12743.8	15640.8	-0.0782485	0.850626	0.999994	5477.21	4270.73	-0.358957	Non	3.52906	3.49339	2.43262	4.73567	3.511	3.584	0.0296886	Non
ENSG00000071051	NCK2	1328.14	1238.11	1805.58	1670.05	181.328	217.297	281.028	273.498	-0.00310976	0.992871	0.999994	1283.12	1737.82	0.437617	Non	0.136528	0.175507	0.155644	0.163766	0.156	0.16	0.0365259	Non
ENSG00000071054	MAP4K4	16567.8	16905.8	15936.2	14270.1	14371.5	15895.1	13334.5	12584.5	-0.0765092	0.785945	0.999994	16736.8	15103.1	-0.148176	Non	0.867438	0.940215	0.836744	0.881881	0.904	0.859	-0.0736646	Non
ENSG00000071073	MGAT4A	129.398	197.535	350.443	230.105	56.9888	100.734	206.47	255.445	0.636418	0.240876	0.999994	163.467	290.274	0.828417	Up	0.440414	0.509954	0.589168	1.11013	0.475	0.85	0.839535	Non
ENSG00000071082	RPL31	4652.57	4846.22	5455	4551.47	9460.14	7457.18	8935.55	8469.41	-0.0326848	0.916992	0.999994	4749.4	5003.24	0.0751181	Non	2.03332	1.53876	1.63805	1.86081	1.786	1.749	-0.0302018	Non
ENSG00000071127	WDR1	15148.3	13483.6	17436.2	19054.7	25121.7	22948.6	33941.3	27687.4	0.00828887	0.978087	0.999994	14315.9	18245.4	0.349913	Non	1.65839	1.70196	1.9466	1.45305	1.68	1.7	0.0170735	Non
ENSG00000071189	SNX13	857.204	1252.98	1847.14	1239.5	968.81	1157.72	1422.35	1565.17	-0.0619157	0.877767	0.999994	1055.09	1543.32	0.548667	Non	1.1302	0.923969	0.770024	1.26274	1.027	1.016	-0.0155358	Non
ENSG00000071205	ARHGAP10	1306.49	1398.86	1399.88	1408.75	1797.74	2190.24	2219.55	2089.6	0.0487841	0.873203	0.999994	1352.68	1404.32	0.0540516	Non	1.37601	1.56573	1.58553	1.4833	1.471	1.534	0.0605012	Non
ENSG00000071242	RPS6KA2	124.107	129.762	360.833	407.03	10.3616	20.1467	126.176	48.7422	0.505615	0.442838	0.999994	126.934	383.931	1.59677	Up	0.0834893	0.15526	0.349679	0.119751	0.119	0.235	0.981699	Non
ENSG00000071243	ING3	310.267	404.575	373.113	314.476	1077.61	1388.69	1227.35	1594.05	0.250256	0.50951	0.999994	357.421	343.795	-0.0560783	Non	3.47315	3.43246	3.28948	5.0689	3.453	4.179	0.275307	Non
ENSG00000071246	VASH1	132.285	112.405	159.636	179.482	5.1808	6.47574	0	2.7079	-1.90987	0.0849803	0.999994	122.345	169.559	0.470832	Non	0.0391641	0.0576108	0	0.0150873	0.048	0.008	-2.58496	Non
ENSG00000071282	LMCD1	252.543	272.334	108.155	109.939	378.198	436.033	143.382	125.466	-0.377002	0.35324	0.999994	262.439	109.047	-1.26703	Down	1.49756	1.6011	1.3257	1.14123	1.549	1.233	-0.329164	Non
ENSG00000071462	WBSCR22	1618.2	1437.3	1502.37	1760.05	2932.33	2857.24	3584.54	3170.95	0.125893	0.680115	0.999994	1527.75	1631.21	0.0945336	Non	1.81209	1.98793	2.38593	1.80163	1.9	2.094	0.140262	Non
ENSG00000071537	SEL1L	879.813	1050.49	1397.99	1326.94	2222.56	2378.76	3355.13	3526.59	0.0825381	0.784391	0.999994	965.151	1362.46	0.497392	Non	2.52618	2.26442	2.39996	2.65769	2.395	2.529	0.0785414	Non
ENSG00000071539	TRIP13	3335.5	3654.4	2508.36	2428.37	5336.22	6075.68	3945.86	4399.43	0.0506293	0.862812	0.999994	3494.95	2468.36	-0.501715	Non	1.59983	1.66257	1.57309	1.81168	1.631	1.692	0.0529728	Non
ENSG00000071553	ATP6AP1	2799.14	2059.24	3039.69	4416.99	3403.79	2599.65	4037.63	4717.16	-0.0681824	0.860414	0.999994	2429.19	3728.34	0.618057	Up	1.21601	1.26243	1.3283	1.06796	1.239	1.198	-0.0485483	Non
ENSG00000071564	TCF3	4500.56	3152.3	3507.26	3743.04	647.6	406.533	590.732	472.98	0.10754	0.793035	0.999994	3826.43	3625.15	-0.0779585	Non	0.143893	0.128964	0.168431	0.126363	0.136	0.147	0.11221	Non
ENSG00000071575	TRIB2	645.549	685.587	1402.24	1460.4	466.272	424.521	1003.67	943.251	0.0311432	0.921554	0.999994	665.568	1431.32	1.10469	Up	0.722288	0.619207	0.715762	0.645887	0.671	0.681	0.021342	Non
ENSG00000071626	DAZAP1	4767.54	3868.05	2981.6	3362.09	4284.52	3927.18	3206.01	2924.53	0.0225352	0.942095	0.999994	4317.79	3171.84	-0.444974	Non	0.898687	1.01529	1.07527	0.869856	0.957	0.973	0.0239209	Non
ENSG00000071655	MBD3	2385.45	1460.85	1631.31	1428.69	46.6272	53.9645	68.8232	16.2474	-0.405288	0.52801	0.999994	1923.15	1530	-0.32994	Non	0.0195465	0.0369405	0.042189	0.0113722	0.028	0.027	-0.0524674	Non
ENSG00000071794	HLTF	1859.2	2920.05	2673.19	1606.64	10833.1	18352.2	11791.7	13035.8	-0.0748689	0.872132	0.999994	2389.62	2139.92	-0.15923	Non	5.82673	6.28491	4.4111	8.11371	6.056	6.262	0.0482583	Non
ENSG00000071859	FAM50A	1914.04	1719.96	2519.22	2607.34	5693.7	4631.59	7232.17	5776.85	-0.162993	0.610725	0.999994	1817	2563.28	0.496434	Non	2.97471	2.69285	2.8708	2.21561	2.834	2.543	-0.156308	Non
ENSG00000071889	FAM3A	714.337	540.949	757.088	943.429	300.486	164.052	194.999	233.782	-0.454848	0.327043	0.999994	627.643	850.259	0.437959	Non	0.420651	0.303267	0.257564	0.2478	0.362	0.253	-0.516852	Non
ENSG00000071894	CPSF1	4119.1	2930.79	3716.49	3987.97	3258.72	1947.04	2362.93	2264.71	-0.290742	0.468035	0.999994	3524.95	3852.23	0.128092	Non	0.791125	0.664339	0.635797	0.567884	0.728	0.602	-0.274175	Non
ENSG00000071909	MYO3B	28.8621	26.8615	8.02901	9.71553	0	27.342	22.9411	7.22106	1.1678	0.37041	1	27.8618	8.87227	-1.65091	Down	0	1.01789	2.85727	0.743249	0.509	1.8	1.82226	Non
ENSG00000071967	CYBRD1	1547.97	1988.16	1866.51	2035.66	885.917	919.555	1336.32	1315.14	0.409225	0.207136	0.999994	1768.07	1951.08	0.142104	Non	0.572309	0.462515	0.715945	0.646049	0.517	0.681	0.397491	Non
ENSG00000071994	PDCD2	3784.78	4268.08	3155.87	3396.86	1393.64	1439.77	1451.02	1210.43	0.195657	0.525143	0.999994	4026.43	3276.37	-0.297406	Non	0.368221	0.337335	0.459785	0.356338	0.353	0.408	0.208901	Non
ENSG00000072041	SLC6A15	350.674	449.206	223.395	183.061	771.939	1117.43	378.528	500.961	-0.117683	0.77702	0.999994	399.94	203.228	-0.976684	Down	2.2013	2.48755	1.69443	2.73658	2.344	2.216	-0.0810147	Non
ENSG00000072042	RDH11	1011.62	1200.09	1064.55	1115.24	1678.58	1295.87	1181.46	1372	-0.182075	0.591039	0.999994	1105.85	1089.9	-0.020967	Non	1.6593	1.07981	1.10982	1.23023	1.37	1.17	-0.227667	Non
ENSG00000072062	PRKACA	3436.99	2747.31	2563.62	3546.17	4289.7	4490.57	5465.71	5248.81	0.303639	0.37158	0.999994	3092.15	3054.89	-0.0174891	Non	1.2481	1.63453	2.13203	1.48014	1.441	1.806	0.325728	Non
ENSG00000072071	LPHN1	387.233	278.12	303.686	345.157	36.2656	33.8178	40.1469	42.4237	0.31647	0.559319	0.999994	332.676	324.421	-0.0362504	Non	0.0936532	0.121594	0.132199	0.122911	0.108	0.128	0.245112	Non
ENSG00000072110	ACTN1	3563.51	2574.16	3356.6	2574.62	16614.8	13455.1	14556.1	11771.2	-0.142688	0.697653	0.999994	3068.83	2965.61	-0.0493614	Non	4.66249	5.22702	4.33656	4.57204	4.945	4.454	-0.150869	Non
ENSG00000072121	ZFYVE26	1568.17	1448.87	1557.63	1855.67	865.194	735.356	1038.08	1003.73	0.183286	0.571041	0.999994	1508.52	1706.65	0.178031	Non	0.551721	0.507539	0.666451	0.540899	0.53	0.604	0.188556	Non
ENSG00000072133	RPS6KA6	151.045	263.656	191.279	143.688	124.339	253.993	68.8232	111.926	-0.740651	0.219914	0.999994	207.35	167.483	-0.308051	Non	0.823194	0.963351	0.359805	0.778957	0.893	0.569	-0.650232	Non
ENSG00000072134	EPN2	681.626	643.849	423.176	459.187	295.306	288.53	160.587	185.942	-0.13049	0.72364	0.999994	662.738	441.181	-0.587066	Down	0.433237	0.448134	0.379481	0.404939	0.441	0.392	-0.169925	Non
ENSG00000072135	PTPN18	1800.99	1513.33	553.057	828.377	186.509	136.71	108.97	60.4764	0.225287	0.644066	0.999994	1657.16	690.717	-1.26255	Down	0.103559	0.090337	0.197032	0.0730059	0.097	0.135	0.476903	Non
ENSG00000072163	LIMS2	123.145	80.9977	110.989	180.504	15.5424	28.0615	40.1469	39.7159	0.180888	0.797277	0.999994	102.071	145.747	0.513887	Non	0.126212	0.346449	0.361718	0.220027	0.236	0.291	0.302232	Non
ENSG00000072195	SPEG	1368.54	995.527	625.791	785.935	279.763	269.823	166.323	190.456	0.150488	0.709324	0.999994	1182.04	705.863	-0.743814	Down	0.204424	0.271035	0.26578	0.24233	0.238	0.254	0.0938669	Non
ENSG00000072201	LNX1	37.0397	38.0193	94.9312	81.3037	10.3616	38.1349	68.8232	55.0606	-0.211088	0.772343	0.999994	37.5295	88.1175	1.2314	Up	0.279743	1.00304	0.72498	0.677222	0.641	0.701	0.12909	Non
ENSG00000072210	ALDH3A2	1106.38	1213.31	1279.45	1202.17	1305.56	1667.14	1663.23	1957.81	0.18343	0.576014	0.999994	1159.85	1240.81	0.0973465	Non	1.18003	1.37404	1.29996	1.62857	1.277	1.464	0.197157	Non
ENSG00000072274	TFRC	7178	8325.4	10587.4	10358.8	32162.4	37885.2	59153.5	66241.5	0.405782	0.172841	0.999994	7751.7	10473.1	0.434106	Non	4.48069	4.55056	5.58715	6.39471	4.516	5.991	0.407751	Non
ENSG00000072310	SREBF1	1478.22	829.813	753.31	934.225	2305.46	1580.8	1124.11	1214.04	-0.272385	0.53524	0.999994	1154.02	843.768	-0.451746	Non	1.55962	1.90501	1.49223	1.29952	1.732	1.396	-0.31114	Non
ENSG00000072364	AFF4	4316.33	5508.25	7080.17	5019.35	3445.23	4974.09	4961.01	5539.46	0.0153618	0.968083	0.999994	4912.29	6049.76	0.300482	Non	0.798186	0.903024	0.70069	1.10362	0.851	0.902	0.0839683	Non
ENSG00000072401	UBE2D1	376.169	481.853	429.316	375.838	1315.92	2070.08	1818.08	2188.88	0.328077	0.404879	0.999994	429.011	402.577	-0.0917517	Non	3.49822	4.29607	4.23483	5.82402	3.897	5.029	0.367908	Non
ENSG00000072415	MPP5	703.273	945.11	839.268	575.773	1440.26	2083.75	1387.93	1599.47	-0.0222183	0.956759	0.999994	824.192	707.52	-0.220208	Non	2.04794	2.20477	1.65374	2.77794	2.126	2.216	0.0598163	Non
ENSG00000072422	RHOBTB1	920.701	1050.08	1662.01	1400.06	937.725	872.786	2231.02	1454.14	0.381314	0.306093	0.999994	985.389	1531.03	0.63574	Up	1.01849	0.831164	1.34237	1.03863	0.925	1.19	0.363436	Non
ENSG00000072501	SMC1A	4556.84	4466.44	4466.02	2828.24	13874.2	17149.2	11545.1	11077.1	-0.149669	0.681283	0.999994	4511.64	3647.13	-0.306891	Non	3.04469	3.83957	2.5851	3.91661	3.442	3.251	-0.0823635	Non
ENSG00000072506	HSD17B10	2207.95	1895.18	1925.55	2244.8	5491.65	4580.51	4490.71	4715.35	-0.149965	0.631636	0.999994	2051.56	2085.17	0.023442	Non	2.48722	2.41692	2.33218	2.10057	2.452	2.216	-0.146001	Non
ENSG00000072518	MARK2	2936.24	2264.22	2704.83	3477.14	1046.52	1083.61	1743.52	1593.15	0.392987	0.252512	0.999994	2600.23	3090.98	0.24943	Non	0.356416	0.47858	0.644595	0.458178	0.417	0.551	0.402005	Non
ENSG00000072571	HMMR	1666.3	2629.94	1430.11	749.119	7076.97	15466.2	4387.48	5877.04	-0.155922	0.774499	0.999994	2148.12	1089.61	-0.979261	Down	4.24711	5.88082	3.06793	7.84528	5.064	5.457	0.107831	Non
ENSG00000072609	CHFR	551.747	476.068	588.007	505.208	222.774	194.992	292.499	188.65	0.0685797	0.870027	0.999994	513.907	546.607	0.0889963	Non	0.403762	0.409588	0.497441	0.373411	0.407	0.435	0.0959866	Non
ENSG00000072682	P4HA2	6203.91	5572.72	3319.29	4501.87	13573.7	12792.5	7232.17	10383.9	0.0111886	0.975187	0.999994	5888.31	3910.58	-0.590472	Down	2.18793	2.29555	2.17883	2.30657	2.242	2.243	0.000643342	Non
ENSG00000072736	NFATC3	2230.56	2339.43	1667.2	1781.01	1212.31	1151.96	1009.41	982.065	0.159884	0.590163	0.999994	2284.99	1724.11	-0.406342	Non	0.5435	0.492412	0.60545	0.551409	0.518	0.578	0.158117	Non
ENSG00000072756	TRNT1	315.559	417.386	340.997	212.719	1372.91	1669.3	1038.08	1149.95	-0.0722151	0.859923	0.999994	366.472	276.858	-0.404559	Non	4.35073	3.99942	3.04426	5.40598	4.175	4.225	0.0171751	Non
ENSG00000072778	ACADVL	8928.01	8089.85	7206.27	8204.51	12516.8	10096.4	11768.8	10183.5	0.100633	0.747352	0.999994	8508.93	7705.39	-0.143109	Non	1.40197	1.24803	1.63313	1.24121	1.325	1.437	0.117068	Non
ENSG00000072786	STK10	1435.41	1250.5	819.431	974.11	1098.33	954.092	693.967	668.851	-0.00321354	0.992268	0.999994	1342.96	896.771	-0.582601	Non	0.765169	0.762966	0.846889	0.686628	0.764	0.767	0.00565394	Non
ENSG00000072803	FBXW11	3689.54	4298.66	3562.99	3521.11	8765.91	6566.4	6876.58	5709.15	-0.111122	0.737443	0.999994	3994.1	3542.05	-0.173285	Non	2.37588	1.52755	1.93	1.62141	1.952	1.776	-0.136321	Non
ENSG00000072818	ACAP1	38.4828	16.5301	8.02901	21.9878	51.808	26.6225	0	21.6632	-0.487831	0.685424	1	27.5065	15.0084	-0.874001	Down	1.34626	1.61054	0	0.985238	1.478	0.493	-1.58399	Non
ENSG00000072832	CRMP1	146.716	155.383	108.628	104.825	113.978	143.186	86.029	98.387	0.0111496	0.981597	0.999994	151.049	106.727	-0.501101	Non	0.776861	0.921501	0.791961	0.938579	0.849	0.865	0.0269356	Non
ENSG00000072840	EVC	4602.54	3724.65	2959.87	3708.27	528.442	546.121	344.116	383.619	-0.230229	0.509386	0.999994	4163.6	3334.07	-0.320547	Non	0.114815	0.146623	0.11626	0.10345	0.131	0.11	-0.252063	Non
ENSG00000072849	DERL2	1509.97	1786.08	1845.73	2379.28	2652.57	2674.48	3573.07	4181	0.186052	0.571715	0.999994	1648.02	2112.51	0.358217	Non	1.75671	1.4974	1.93586	1.75725	1.627	1.847	0.18297	Non
ENSG00000072858	SIDT1	1.92414	1.23976	1.88918	0	10.3616	5.03669	0	3.61053	-0.770372	0.767936	1	1.58195	0.944589	-0.743944	Down	5.38506	4.06263	0	Inf	4.724	Inf	Inf	Non
ENSG00000072864	NDE1	1010.65	953.789	647.044	693.894	1082.79	1154.84	940.584	870.138	0.235571	0.446737	0.999994	982.221	670.469	-0.550878	Non	1.07137	1.21079	1.45366	1.25399	1.141	1.354	0.246929	Non
ENSG00000072952	MRVI1	12.0259	7.02531	4.72295	6.13613	0	9.35385	0	3.61053	-0.394915	0.843545	1	9.52559	5.42954	-0.810979	Down	0	1.33145	0	0.588406	0.666	0.294	-1.17971	Non
ENSG00000072954	TMEM38A	129.879	98.7676	102.96	150.335	5.1808	10.7929	11.4705	24.3711	0.972647	0.226306	0.999994	114.323	126.648	0.147699	Non	0.0398893	0.109276	0.111407	0.162112	0.075	0.137	0.869213	Non
ENSG00000072958	AP1M1	2979.53	2555.56	2055.43	2315.88	6294.67	5450.42	6371.88	4462.62	0.221545	0.522637	0.999994	2767.54	2185.65	-0.340543	Non	2.11264	2.13277	3.10003	1.92697	2.123	2.513	0.243306	Non
ENSG00000073008	PVR	1840.92	1612.93	2436.57	3190.79	999.894	592.171	1112.64	1278.13	-0.0869614	0.829562	0.999994	1726.92	2813.68	0.704252	Up	0.543149	0.36714	0.456643	0.400569	0.455	0.429	-0.0848889	Non
ENSG00000073009	IKBKG	157.779	132.654	132.243	149.312	414.464	236.005	200.734	252.737	-0.399155	0.405257	0.999994	145.217	140.777	-0.0447927	Non	2.62686	1.7791	1.51793	1.69267	2.203	1.605	-0.456896	Non
ENSG00000073050	XRCC1	1499.39	1309.6	922.864	1123.93	1062.06	666.282	659.556	544.288	-0.0563544	0.887079	0.999994	1404.49	1023.4	-0.456681	Non	0.708333	0.508767	0.714684	0.48427	0.609	0.599	-0.0238862	Non
ENSG00000073060	SCARB1	2519.66	1669.96	2372.81	3094.65	3087.76	2765.14	3458.37	4958.16	0.145299	0.716302	0.999994	2094.81	2733.73	0.384053	Non	1.22547	1.65582	1.4575	1.60217	1.441	1.53	0.0864613	Non
ENSG00000073111	MCM2	9598.57	8118.78	7070.72	7671.69	29520.2	24358.1	26617.4	21999	0.116823	0.712311	0.999994	8858.67	7371.21	-0.265189	Non	3.07548	3.00022	3.76445	2.86755	3.038	3.316	0.126322	Non
ENSG00000073150	PANX2	634.966	318.618	424.121	402.428	72.5312	77.7089	97.4995	46.0343	-0.0496889	0.93338	0.999994	476.792	413.274	-0.206261	Non	0.114229	0.243893	0.229886	0.114391	0.179	0.172	-0.057551	Non
ENSG00000073169	SELO	537.797	359.117	441.123	466.857	1020.62	846.163	894.702	637.259	-0.314047	0.4397	0.999994	448.457	453.99	0.017691	Non	1.89778	2.35623	2.02823	1.365	2.127	1.697	-0.325833	Non
ENSG00000073282	TP63	0.96207	5.78555	2.83377	1.53403	5.1808	3.59763	0	0.902633	-1.47951	0.57702	1	3.37381	2.1839	-0.627471	Down	5.38506	0.621831	0	0.588406	3.003	0.294	-3.35252	Non
ENSG00000073331	ALPK1	429.564	544.255	263.54	237.775	751.216	806.589	567.791	472.077	0.352527	0.330824	0.999994	486.909	250.658	-0.957935	Down	1.74879	1.48201	2.15448	1.9854	1.615	2.07	0.358097	Non
ENSG00000073350	LLGL2	70.7121	40.4988	41.0896	38.3508	46.6272	46.7692	45.8821	32.4948	0.139569	0.849478	0.999994	55.6055	39.7202	-0.485353	Non	0.659395	1.15483	1.11664	0.847304	0.907	0.982	0.11462	Non
ENSG00000073417	PDE8A	1212.69	1348.03	2133.36	1805.04	808.205	859.115	1233.08	1229.39	-0.063179	0.840907	0.999994	1280.36	1969.2	0.621059	Up	0.666457	0.63731	0.578001	0.681084	0.652	0.63	-0.0495201	Non
ENSG00000073464	CLCN4	394.449	425.651	780.703	878.489	253.859	201.467	653.82	494.643	0.333395	0.378988	0.999994	410.05	829.596	1.01661	Up	0.64358	0.473316	0.837476	0.563061	0.558	0.7	0.32709	Non
ENSG00000073536	NLE1	1533.54	1439.77	1423.5	1591.81	393.741	373.434	395.733	368.274	-0.0294248	0.928777	0.999994	1486.66	1507.65	0.0202345	Non	0.256753	0.25937	0.278001	0.231355	0.258	0.255	-0.0168738	Non
ENSG00000073578	SDHA	2204.1	2014.61	1810.31	2028.5	5496.83	3986.9	5012.62	4533.93	0.148371	0.654267	0.999994	2109.36	1919.4	-0.136145	Non	2.49391	1.97899	2.76894	2.23511	2.236	2.502	0.162162	Non
ENSG00000073584	SMARCE1	1424.82	1787.73	1350.76	1286.54	98.4352	105.77	63.0879	117.342	0.236472	0.58733	0.999994	1606.28	1318.65	-0.284659	Non	0.0690858	0.0591645	0.0467054	0.0912076	0.064	0.069	0.108524	Non
ENSG00000073605	GSDMB	56.7621	56.6157	36.3667	44.9983	0	12.232	11.4705	14.4421	1.03607	0.304122	0.999994	56.6889	40.6825	-0.478659	Non	0	0.216052	0.315413	0.320949	0.108	0.318	1.558	Non
ENSG00000073614	KDM5A	2730.35	3337.43	4163.28	3350.84	5522.73	6240.46	7031.44	6686.7	-0.0884593	0.781949	0.999994	3033.89	3757.06	0.308432	Non	2.02272	1.86984	1.68892	1.99553	1.946	1.842	-0.0792386	Non
ENSG00000073670	ADAM11	298.242	208.28	340.524	527.195	82.8928	74.8308	189.264	140.811	0.266926	0.601549	0.999994	253.261	433.86	0.776607	Up	0.277938	0.35928	0.555801	0.267094	0.319	0.411	0.365582	Non
ENSG00000073711	PPP2R3A	968.804	1420.77	1066.91	699.518	2129.31	2948.62	1972.93	2214.16	0.155075	0.710801	0.999994	1194.78	883.216	-0.435912	Non	2.19787	2.07538	1.8492	3.16526	2.137	2.507	0.230375	Non
ENSG00000073712	FERMT2	383.866	569.876	1683.26	1308.02	1227.85	1516.76	4616.89	4791.18	0.122136	0.745035	0.999994	476.871	1495.64	1.64909	Up	3.19864	2.66156	2.74283	3.66293	2.93	3.203	0.128523	Non
ENSG00000073737	DHRS9	0.96207	2.89277	0.472295	2.04538	0	2.87811	0	2.7079	0.595701	0.856127	1	1.92742	1.25883	-0.614583	Down	0	0.99493	0	1.32391	0.497	0.662	0.413585	Non
ENSG00000073792	IGF2BP2	1131.87	1157.94	1258.67	1006.84	761.578	753.344	476.027	535.261	-0.554089	0.0988566	0.999994	1144.91	1132.75	-0.015398	Non	0.672846	0.650593	0.3782	0.531627	0.662	0.455	-0.540965	Non
ENSG00000073803	MAP3K13	892.801	1147.6	1116.5	1185.81	300.486	277.018	321.175	237.392	-0.257282	0.499855	0.999994	1020.2	1151.16	0.174227	Non	0.336566	0.241388	0.287661	0.200195	0.289	0.244	-0.244188	Non
ENSG00000073849	ST6GAL1	680.664	662.858	493.548	735.312	139.882	146.783	206.47	157.961	0.417936	0.335887	0.999994	671.761	614.43	-0.1287	Non	0.205508	0.22144	0.418337	0.214821	0.213	0.317	0.573629	Non
ENSG00000073861	TBX21	12.5069	12.8109	8.50131	6.13613	10.3616	5.75621	0	9.02633	0.618747	0.692441	1	12.6589	7.31872	-0.790487	Down	0.82847	0.449323	0	1.47101	0.639	0.736	0.20389	Non
ENSG00000073905	VDAC1P1	5.29138	6.1988	1.41688	6.64747	5.1808	41.013	0	27.079	-0.12897	0.937004	1	5.74509	4.03218	-0.510771	Non	0.979101	6.61628	0	4.07358	3.798	2.037	-0.898794	Non
ENSG00000073910	FRY	84.6621	101.247	177.583	174.368	103.616	121.6	200.734	201.287	-0.117547	0.794894	0.999994	92.9546	175.976	0.920777	Up	1.22388	1.20102	1.13037	1.15438	1.212	1.142	-0.085827	Non
ENSG00000073921	PICALM	6899	9111	9374.11	7907.42	6336.12	9169.65	8534.08	9971.39	0.143484	0.696344	0.999994	8005	8640.76	0.110258	Non	0.918411	1.00644	0.910388	1.26102	0.962	1.086	0.174915	Non
ENSG00000073969	NSF	2688.5	3213.04	3160.12	2876.31	3253.54	3531.44	3951.6	3709.82	0.139663	0.642762	0.999994	2950.77	3018.22	0.0326028	Non	1.21017	1.09909	1.25046	1.28979	1.155	1.27	0.136936	Non
ENSG00000074047	GLI2	10.5828	2.47952	4.72295	2.55672	5.1808	0.719527	0	9.02633	2.52291	0.270046	1	6.53114	3.63983	-0.843463	Down	0.489551	0.290188	0	3.53043	0.39	1.765	2.17812	Non
ENSG00000074054	CLASP1	3675.11	3827.55	3736.8	3565.09	7082.15	8547.26	7645.11	7722.02	0.0129493	0.96451	0.999994	3751.33	3650.94	-0.039133	Non	1.92706	2.23309	2.0459	2.16601	2.08	2.106	0.0179219	Non
ENSG00000074071	MRPS34	1551.82	1161.66	1310.15	1354.55	5077.18	2352.13	3435.42	2546.33	-0.283834	0.546811	0.999994	1356.74	1332.35	-0.0261702	Non	3.27176	2.02481	2.62217	1.87983	2.648	2.251	-0.234337	Non
ENSG00000074181	NOTCH3	817.759	398.376	274.403	357.941	616.515	614.476	177.793	256.348	-0.520823	0.301221	0.999994	608.068	316.172	-0.943523	Down	0.753908	1.54245	0.647927	0.716174	1.148	0.682	-0.751279	Non
ENSG00000074201	CLNS1A	3266.71	3749.03	2749.23	2987.78	7040.71	9796.36	6589.82	7262.58	0.00741228	0.982209	0.999994	3507.87	2868.5	-0.290297	Non	2.15529	2.61303	2.39697	2.43076	2.384	2.414	0.0180414	Non
ENSG00000074211	PPP2R2C	601.293	581.447	700.413	765.482	191.69	138.869	166.323	141.713	-0.379104	0.344035	0.999994	591.37	732.947	0.309647	Non	0.318795	0.238833	0.237464	0.18513	0.279	0.211	-0.403022	Non
ENSG00000074219	TEAD2	3356.18	2954.76	2487.1	3050.68	637.238	514.462	762.79	630.94	0.467536	0.178671	0.999994	3155.47	2768.89	-0.188547	Non	0.18987	0.174113	0.306698	0.20682	0.182	0.257	0.49783	Non
ENSG00000074266	EED	769.175	984.37	721.194	735.312	3310.53	4718.66	3819.69	4218	0.26631	0.451956	0.999994	876.772	728.253	-0.267762	Non	4.30401	4.79358	5.29634	5.73634	4.549	5.516	0.278073	Non
ENSG00000074317	SNCB	123.626	104.14	88.3191	118.12	82.8928	74.8308	103.235	74.9185	0.269653	0.623605	0.999994	113.883	103.22	-0.141832	Non	0.670513	0.71856	1.16888	0.634256	0.695	0.902	0.376114	Non
ENSG00000074319	TSG101	5558.36	5968.62	5802.61	6596.85	8885.07	11832.6	10765.1	13090	0.0975963	0.767406	0.999994	5763.49	6199.73	0.105263	Non	1.59851	1.98247	1.85522	1.98428	1.79	1.92	0.101147	Non
ENSG00000074356	C17orf85	1356.04	1400.52	1365.88	1222.62	1740.75	2021.87	1691.9	2619.44	0.293832	0.419093	0.999994	1378.28	1294.25	-0.0907492	Non	1.2837	1.44366	1.23869	2.14248	1.364	1.691	0.310033	Non
ENSG00000074370	ATP2A3	273.228	197.948	99.1819	91.5305	20.7232	23.0249	11.4705	11.7342	0.360161	0.611384	0.999994	235.588	95.3562	-1.30487	Down	0.0758459	0.116317	0.115651	0.1282	0.096	0.122	0.345775	Non
ENSG00000074410	CA12	356.447	283.079	60.926	65.9633	98.4352	87.7823	57.3527	18.9553	0.692065	0.272775	0.999994	319.763	63.4447	-2.33343	Down	0.276157	0.310099	0.941349	0.287361	0.293	0.614	1.06734	Non
ENSG00000074416	MGLL	23367.7	20929.6	18324.1	21208.5	8558.68	8162.31	6526.73	7627.25	-0.0740885	0.80403	0.999994	22148.7	19766.3	-0.164178	Non	0.366261	0.389988	0.356183	0.359632	0.378	0.358	-0.0784266	Non
ENSG00000074527	NTN4	386.271	479.374	322.577	253.627	678.685	810.187	504.703	582.198	0.134593	0.72146	0.999994	432.822	288.102	-0.587196	Down	1.75702	1.69009	1.5646	2.29549	1.724	1.93	0.162841	Non
ENSG00000074582	BCS1L	1281.48	1168.68	884.136	1177.62	1144.96	1090.08	1112.64	1279.93	0.356718	0.295052	0.999994	1225.08	1030.88	-0.248998	Non	0.893467	0.932747	1.25845	1.08688	0.913	1.173	0.361516	Non
ENSG00000074590	NUAK1	4658.82	4931.35	4971.37	5126.73	2403.89	2068.64	3515.72	2428.08	0.332009	0.329414	0.999994	4795.09	5049.05	0.074456	Non	0.515987	0.419487	0.707193	0.473612	0.468	0.59	0.334206	Non
ENSG00000074603	DPP8	1345.45	2070.4	1541.57	1117.8	1766.65	2583.82	1519.85	1829.64	-0.0180166	0.96603	0.999994	1707.93	1329.68	-0.361163	Non	1.31305	1.24798	0.985908	1.63682	1.281	1.311	0.0333972	Non
ENSG00000074621	SLC24A1	639.776	562.851	311.242	367.145	77.712	105.051	22.9411	54.158	-0.241231	0.635429	0.999994	601.314	339.194	-0.826009	Down	0.121467	0.186641	0.0737081	0.147511	0.154	0.111	-0.472371	Non
ENSG00000074657	ZNF532	2458.57	2324.96	2726.09	2599.16	279.763	377.752	447.351	305.09	-0.0438294	0.907056	0.999994	2391.77	2662.62	0.154772	Non	0.113791	0.162476	0.1641	0.11738	0.138	0.141	0.0310269	Non
ENSG00000074660	SCARF1	26.9379	13.2241	45.3403	60.3386	5.1808	12.232	5.73527	20.7606	-0.756951	0.487208	1	20.081	52.8394	1.39578	Up	0.192324	0.924974	0.126494	0.344068	0.559	0.235	-1.25019	Non
ENSG00000074695	LMAN1	4319.21	5302.04	3618.25	2769.95	12698.1	19733	8895.4	11763.1	-0.059737	0.880192	0.999994	4810.63	3194.1	-0.590815	Down	2.93992	3.72178	2.45848	4.24669	3.331	3.353	0.00949713	Non
ENSG00000074696	PTPLAD1	4743.48	5918.61	4449.49	5238.72	8154.58	8486.1	8012.17	9489.38	0.212075	0.505384	0.999994	5331.05	4844.1	-0.13819	Non	1.71911	1.4338	1.80069	1.81139	1.576	1.806	0.19653	Non
ENSG00000074755	ZZEF1	3002.14	2631.6	3946.49	4224.72	2264.01	2449.27	3636.16	3320.79	0.0206025	0.944379	0.999994	2816.87	4085.61	0.536459	Non	0.754132	0.930716	0.921364	0.786037	0.842	0.854	0.0204158	Non
ENSG00000074800	ENO1	75548.9	68558.7	55669.9	65364.1	144228	178724	137291	154000	0.102842	0.740383	0.999994	72053.8	60517	-0.251736	Non	1.90907	2.60687	2.46616	2.35604	2.258	2.411	0.0945862	Non
ENSG00000074842	C19orf10	1141.98	948.003	1122.64	1283.47	1201.95	1302.34	1301.91	1516.42	-0.0297417	0.927625	0.999994	1044.99	1203.06	0.203218	Non	1.05251	1.37378	1.15968	1.1815	1.213	1.171	-0.0508385	Non
ENSG00000074855	ANO8	99.0932	64.8808	169.082	215.276	134.701	87.0627	154.852	102.9	-1.00438	0.0735285	0.999994	81.987	192.179	1.22898	Up	1.35934	1.34189	0.915844	0.477992	1.351	0.697	-0.954797	Non
ENSG00000074935	TUBE1	248.214	274.813	244.176	277.66	450.73	479.205	395.733	392.645	-0.241677	0.502119	0.999994	261.514	260.918	-0.00329	Non	1.81589	1.74375	1.62069	1.41412	1.78	1.517	-0.230656	Non
ENSG00000074964	ARHGEF10L	497.871	388.045	587.062	552.251	186.509	99.2947	131.911	184.137	-0.0551835	0.909137	0.999994	442.958	569.657	0.362923	Non	0.374613	0.255885	0.224697	0.33343	0.315	0.279	-0.175087	Non
ENSG00000074966	TXK	7.21552	12.8109	18.8918	17.897	0	2.15858	0	1.80527	-1.06846	0.579931	1	10.0132	18.3944	0.877366	Up	0	0.168496	0	0.10087	0.084	0.05	-0.748461	Non
ENSG00000075089	ACTR6	140.462	215.305	193.641	156.471	621.696	1050.51	739.849	956.791	0.0361215	0.937767	0.999994	177.884	175.056	-0.0231167	Non	4.42608	4.87917	3.82073	6.11481	4.653	4.968	0.094504	Non
ENSG00000075131	TIPIN	696.538	870.725	956.397	760.88	1922.08	2949.34	2374.4	2314.35	-0.195296	0.608801	0.999994	783.632	858.638	0.131875	Non	2.75947	3.38722	2.48265	3.04168	3.073	2.762	-0.153934	Non
ENSG00000075142	SRI	636.89	688.48	1082.03	1022.69	1720.03	1818.24	3378.07	2989.52	0.17518	0.557213	0.999994	662.685	1052.36	0.667229	Up	2.70066	2.64095	3.12198	2.9232	2.671	3.023	0.178601	Non
ENSG00000075151	EIF4G3	2759.22	2959.31	3497.81	2688.13	3709.45	4171.82	4272.77	4787.57	0.0875937	0.784365	0.999994	2859.26	3092.97	0.113352	Non	1.34439	1.40973	1.22156	1.781	1.377	1.501	0.124395	Non
ENSG00000075188	NUP37	724.438	837.251	528.97	544.07	3232.82	5613.75	3578.81	4964.48	0.489648	0.23393	0.999994	780.845	536.52	-0.541404	Non	4.46252	6.70497	6.76561	9.12471	5.584	7.945	0.508748	Non
ENSG00000075213	SEMA3A	210.693	288.038	770.313	544.07	782.301	1197.29	2139.25	2902.87	-0.0585931	0.892092	0.999994	249.365	657.191	1.39805	Up	3.71299	4.15672	2.77712	5.33547	3.935	4.056	0.043694	Non
ENSG00000075218	GTSE1	7065.92	6215.33	3046.3	3416.29	10226.9	9597.05	5069.98	5636.04	0.152515	0.603612	0.999994	6640.63	3231.29	-1.03921	Down	1.44736	1.54409	1.66431	1.64976	1.496	1.657	0.147463	Non
ENSG00000075223	SEMA3C	151.526	172.327	103.905	67.4974	445.549	669.16	338.381	316.824	0.120771	0.790283	0.999994	161.926	85.7011	-0.917952	Down	2.94041	3.88309	3.25664	4.69387	3.412	3.975	0.220337	Non
ENSG00000075234	TTC38	1294.46	1152.15	1453.72	1668.51	1652.68	1483.66	2884.84	2475.92	0.421872	0.179988	0.999994	1223.31	1561.12	0.351793	Non	1.27673	1.28773	1.98445	1.48391	1.282	1.734	0.435708	Non
ENSG00000075239	ACAT1	1839	2318.76	2512.61	2453.43	5419.12	7860.11	7209.23	9446.96	0.0696822	0.850048	0.999994	2078.88	2483.02	0.256288	Non	2.94678	3.38978	2.86922	3.85051	3.168	3.36	0.0848889	Non
ENSG00000075240	GRAMD4	833.152	607.482	1252.53	1132.63	507.718	389.264	1015.14	682.391	0.194723	0.633113	0.999994	720.317	1192.58	0.727377	Up	0.609395	0.640782	0.810476	0.602485	0.625	0.706	0.175812	Non
ENSG00000075275	CELSR1	103.422	59.5085	58.0923	49.089	62.1696	69.0746	17.2058	28.8843	-0.776719	0.279007	0.999994	81.4655	53.5906	-0.604208	Down	0.601123	1.16075	0.296181	0.588406	0.881	0.442	-0.995096	Non
ENSG00000075292	ZNF638	1923.66	2637.38	3417.05	1787.15	5864.67	9733.76	6314.53	8123.7	-0.302575	0.528521	0.999994	2280.52	2602.1	0.190313	Non	3.04871	3.69069	1.84795	4.54562	3.37	3.197	-0.0760298	Non
ENSG00000075303	SLC25A40	240.517	334.322	182.306	168.232	481.814	675.636	281.028	313.214	-0.256144	0.542276	0.999994	287.42	175.269	-0.713589	Down	2.00324	2.02091	1.54152	1.86179	2.012	1.702	-0.241399	Non
ENSG00000075336	TIMM21	978.425	1186.86	992.291	839.626	2647.39	2621.24	2093.37	2271.93	-0.027189	0.931664	0.999994	1082.64	915.959	-0.241204	Non	2.70577	2.20854	2.10964	2.70588	2.457	2.408	-0.0290625	Non
ENSG00000075340	ADD2	3046.87	2858.06	1740.88	2052.02	652.781	885.737	464.557	410.698	-0.209912	0.548521	0.999994	2952.47	1896.45	-0.638619	Down	0.214246	0.309909	0.266852	0.200143	0.262	0.233	-0.169237	Non
ENSG00000075391	RASAL2	1207.4	1436.47	1151.45	890.25	1466.17	1817.52	1296.17	1150.86	-0.0638208	0.855742	0.999994	1321.93	1020.85	-0.372875	Non	1.21432	1.26527	1.12568	1.29274	1.24	1.209	-0.0365259	Non
ENSG00000075399	VPS9D1	308.343	231.835	256.456	366.122	77.712	52.5255	45.8821	45.1316	-0.620467	0.262107	0.999994	270.089	311.289	0.204819	Non	0.252031	0.226564	0.178908	0.123269	0.239	0.151	-0.662462	Non
ENSG00000075407	ZNF37A	659.98	1106.28	2406.34	979.735	305.667	397.179	866.025	734.743	0.228537	0.67636	0.999994	883.129	1693.04	0.938918	Up	0.463146	0.359022	0.359893	0.749941	0.411	0.555	0.433349	Non
ENSG00000075413	MARK3	1452.24	1626.15	1959.55	1621.98	1258.93	1253.42	1330.58	1410.82	-0.0893025	0.776341	0.999994	1539.2	1790.77	0.218399	Non	0.866889	0.770786	0.679024	0.869809	0.819	0.774	-0.0815299	Non
ENSG00000075415	SLC25A3	7114.99	6851.74	6667.86	7248.81	16609.6	16003.7	16144.8	17395.5	0.0462354	0.867134	0.999994	6983.36	6958.33	-0.00518021	Non	2.33446	2.33571	2.42128	2.39978	2.335	2.411	0.0462091	Non
ENSG00000075420	FNDC3B	2766.43	3039.07	6563.95	3924.56	6610.7	7576.62	9807.31	10001.2	-0.372627	0.32054	0.999994	2902.75	5244.26	0.853319	Up	2.38961	2.49307	1.49412	2.54835	2.441	2.021	-0.272403	Non
ENSG00000075426	FOSL2	20123.6	17417	9868.6	11685.2	2611.12	1753.49	1089.7	1389.15	0.00291031	0.993714	0.999994	18770.3	10776.9	-0.800507	Down	0.129754	0.100677	0.110421	0.118881	0.115	0.115	0	Non
ENSG00000075461	CACNG4	23.0897	16.1169	14.1688	17.897	5.1808	2.15858	0	4.51316	0.60576	0.708542	1	19.6033	16.0329	-0.290056	Non	0.224377	0.133933	0	0.252174	0.179	0.126	-0.506536	Non
ENSG00000075539	FRYL	2833.78	3994.92	5150.85	3382.54	1590.51	2221.9	2013.08	2107.65	-0.215166	0.597546	0.999994	3414.35	4266.69	0.321508	Non	0.561267	0.556181	0.390825	0.623096	0.559	0.507	-0.140863	Non
ENSG00000075568	TMEM131	2645.69	2577.87	3199.8	3018.46	3175.83	4157.43	3492.78	4701.82	-0.0909943	0.78942	0.999994	2611.78	3109.13	0.251476	Non	1.20038	1.61273	1.09156	1.55769	1.407	1.325	-0.08663	Non
ENSG00000075618	FSCN1	1844.29	1217.03	2396.9	2720.86	2870.16	2302.49	5666.44	3742.32	0.121176	0.765305	0.999994	1530.66	2558.88	0.741358	Up	1.55625	1.89189	2.36408	1.37542	1.724	1.87	0.117278	Non
ENSG00000075624	ACTB	203427	169202	105637	129254	318816	278182	200287	171438	-0.0177719	0.955583	0.999994	186315	117446	-0.665749	Down	1.56722	1.64408	1.89599	1.32637	1.606	1.611	0.0044846	Non
ENSG00000075643	MOCOS	951.487	955.029	718.36	823.263	725.312	744.71	831.614	768.141	0.419822	0.18758	0.999994	953.258	770.812	-0.306487	Non	0.762293	0.779778	1.15766	0.933043	0.771	1.045	0.4387	Non
ENSG00000075651	PLD1	214.542	247.539	174.749	190.22	393.741	551.877	338.381	312.311	-0.236173	0.553908	0.999994	231.04	182.484	-0.34037	Non	1.83527	2.22946	1.93638	1.64184	2.032	1.789	-0.183747	Non
ENSG00000075702	WDR62	1383.46	940.565	730.168	839.115	937.725	956.971	825.878	590.322	0.124436	0.751388	0.999994	1162.01	784.641	-0.566518	Non	0.677813	1.01744	1.13108	0.703505	0.848	0.917	0.112857	Non
ENSG00000075711	DLG1	3545.23	4709.02	5378.96	3520.09	4730.07	6063.45	5448.5	6470.98	0.0340141	0.930612	0.999994	4127.12	4449.53	0.108515	Non	1.33421	1.28762	1.01293	1.8383	1.311	1.426	0.121306	Non
ENSG00000075785	RAB7A	20194.3	20034.9	17355.4	20615.3	35602.5	29458.9	42853.9	35802	0.357176	0.252882	0.999994	20114.6	18985.4	-0.0833566	Non	1.76299	1.47037	2.4692	1.73667	1.617	2.103	0.379129	Non
ENSG00000075790	BCAP29	539.721	757.08	715.054	551.74	3165.47	7485.96	2294.11	6796.83	-0.193271	0.756636	0.999994	648.401	633.397	-0.0337752	Non	5.86501	9.88793	3.2083	12.3189	7.876	7.764	-0.020663	Non
ENSG00000075826	SEC31B	84.1811	68.1868	46.2849	72.6108	5.1808	7.91479	0	5.4158	-0.378982	0.728009	0.999994	76.1839	59.4479	-0.357862	Non	0.0615435	0.116075	0	0.0745867	0.089	0.037	-1.26628	Non
ENSG00000075856	SART3	2962.69	2889.47	2475.3	2803.7	5559	6025.32	5540.27	5045.72	0.0160965	0.955638	0.999994	2926.08	2639.5	-0.148706	Non	1.87633	2.08527	2.23822	1.79967	1.981	2.019	0.027412	Non
ENSG00000075914	EXOSC7	592.154	651.701	689.078	712.302	2517.87	1790.18	3171.6	2105.84	0.120466	0.753626	0.999994	621.927	700.69	0.172031	Non	4.25205	2.74694	4.60268	2.95639	3.499	3.78	0.111444	Non
ENSG00000075945	KIFAP3	185.679	222.744	231.897	160.562	1217.49	2373	1284.7	1570.58	-0.279534	0.547438	0.999994	204.211	196.229	-0.0575234	Non	6.55694	10.6535	5.53997	9.78178	8.605	7.661	-0.167642	Non
ENSG00000075975	MKRN2	962.07	974.451	1074.47	1022.18	2144.85	1550.58	2041.76	1796.24	-0.0539956	0.872365	0.999994	968.26	1048.32	0.114617	Non	2.22941	1.59123	1.90024	1.75727	1.91	1.829	-0.0625176	Non
ENSG00000076003	MCM6	3694.83	4107.33	3815.67	3427.54	13993.3	15996.5	17182.9	15938.7	0.24947	0.393532	0.999994	3901.08	3621.6	-0.107244	Non	3.78728	3.89463	4.50324	4.65019	3.841	4.577	0.25292	Non
ENSG00000076043	REXO2	2099.24	2577.46	2215.06	2658.48	1906.53	2356.45	1674.7	1848.59	-0.336575	0.31636	0.999994	2338.35	2436.77	0.0594797	Non	0.908204	0.914252	0.75605	0.695358	0.911	0.726	-0.327482	Non
ENSG00000076053	RBM7	420.424	619.88	491.659	377.883	751.216	834.651	2764.4	869.236	1.43997	0.0135019	0.999994	520.152	434.771	-0.258678	Non	1.7868	1.34647	5.6226	2.30028	1.567	3.961	1.33786	Up
ENSG00000076067	RBMS2	864.901	779.809	417.981	598.784	119.158	55.4036	51.6174	39.7159	-0.145645	0.791926	0.999994	822.355	508.382	-0.693847	Down	0.137771	0.0710476	0.123492	0.0663276	0.104	0.095	-0.130584	Non
ENSG00000076108	BAZ2A	5230.77	4457.35	3651.31	3854.51	3212.1	2934.95	2208.08	1974.96	-0.18913	0.529805	0.999994	4844.06	3752.91	-0.368207	Non	0.614077	0.658452	0.604736	0.512377	0.636	0.559	-0.186178	Non
ENSG00000076201	PTPN23	1585.01	861.22	1035.74	1345.86	1751.11	1468.55	1519.85	1412.62	-0.0943621	0.825754	0.999994	1223.11	1190.8	-0.0386292	Non	1.10479	1.7052	1.4674	1.04961	1.405	1.259	-0.158292	Non
ENSG00000076242	MLH1	1743.27	1939.4	1519.37	1696.64	1844.36	2501.07	2311.31	2285.47	0.268049	0.41629	0.999994	1841.33	1608.01	-0.195479	Non	1.05799	1.28961	1.52123	1.34706	1.174	1.434	0.288613	Non
ENSG00000076248	UNG	2315.22	2127.43	2852.19	3035.85	3341.62	3009.78	6291.59	6025.08	0.55107	0.0548295	0.999994	2221.32	2944.02	0.406366	Non	1.44333	1.41475	2.20588	1.98464	1.429	2.095	0.551944	Non
ENSG00000076258	FMO4	39.9259	47.1109	71.3165	68.5201	67.3504	137.43	194.999	170.598	0.0279081	0.960194	0.999994	43.5184	69.9183	0.684045	Up	1.68689	2.91715	2.73428	2.48975	2.302	2.612	0.182267	Non
ENSG00000076321	KLHL20	183.755	221.917	323.994	181.527	782.301	1036.12	739.849	766.335	-0.598077	0.176431	0.999994	202.836	252.761	0.317457	Non	4.2573	4.66894	2.28353	4.2216	4.463	3.253	-0.456243	Non
ENSG00000076351	SLC46A1	925.511	713.275	913.89	1169.44	202.051	125.198	303.969	181.429	0.23498	0.620474	0.999994	819.393	1041.67	0.346266	Non	0.218313	0.175525	0.33261	0.155142	0.197	0.244	0.308686	Non
ENSG00000076356	PLXNA2	149.121	91.7422	85.4853	134.995	82.8928	52.5255	22.9411	72.2106	-0.109173	0.878795	0.999994	120.432	110.24	-0.127564	Non	0.555877	0.572533	0.268363	0.534914	0.564	0.402	-0.4885	Non
ENSG00000076382	SPAG5	5780.11	6152.1	3161.07	3510.38	9299.54	11210.2	6113.79	6723.71	0.162707	0.587071	0.999994	5966.11	3335.72	-0.838791	Down	1.60888	1.82218	1.93409	1.91538	1.716	1.925	0.165809	Non
ENSG00000076513	ANKRD13A	5186.04	5871.5	3201.69	3286.92	2124.13	2824.86	2179.4	1863.94	0.465481	0.155921	0.999994	5528.77	3244.3	-0.76905	Down	0.409586	0.481114	0.680704	0.567077	0.445	0.624	0.487741	Non
ENSG00000076554	TPD52	708.083	848.822	1713.96	886.67	543.984	1122.46	688.232	926.101	-0.796226	0.129304	0.999994	778.453	1300.31	0.740178	Up	0.768249	1.32238	0.401546	1.04447	1.045	0.723	-0.531435	Non
ENSG00000076555	ACACB	657.575	524.419	570.532	625.373	357.475	436.753	539.115	466.661	0.287672	0.43493	0.999994	590.997	597.953	0.0168818	Non	0.543627	0.832832	0.944934	0.746212	0.688	0.846	0.298249	Non
ENSG00000076604	TRAF4	1756.74	1504.66	2066.76	2610.41	305.667	241.041	476.027	361.956	0.100404	0.791705	0.999994	1630.7	2338.59	0.520147	Non	0.173997	0.160197	0.230325	0.138659	0.167	0.184	0.139858	Non
ENSG00000076641	PAG1	1129.47	1216.62	1304.48	941.384	709.77	832.492	716.908	905.341	0.140485	0.703345	0.999994	1173.04	1122.93	-0.0629876	Non	0.62841	0.684268	0.549575	0.961713	0.656	0.756	0.20469	Non
ENSG00000076650	GPATCH1	391.562	397.963	383.503	429.529	466.272	542.523	693.967	630.038	0.326344	0.341164	0.999994	394.763	406.516	0.0423268	Non	1.1908	1.36325	1.80955	1.46681	1.277	1.638	0.359177	Non
ENSG00000076662	ICAM3	287.178	246.299	305.102	411.632	191.69	155.418	172.058	202.19	-0.254891	0.560346	0.999994	266.738	358.367	0.426013	Non	0.667495	0.631013	0.563935	0.491191	0.649	0.528	-0.297681	Non
ENSG00000076685	NT5C2	2313.78	2921.7	2984.43	2842.56	4357.05	5012.94	5465.71	6502.57	0.198845	0.535597	0.999994	2617.74	2913.5	0.15443	Non	1.88309	1.71576	1.83141	2.28757	1.799	2.059	0.194749	Non
ENSG00000076706	MCAM	19851.8	16192.1	15199.4	21101.1	15464.7	14163.9	14464.3	16234.8	0.0417907	0.901803	0.999994	18022	18150.3	0.0102337	Non	0.779006	0.874741	0.95164	0.769379	0.827	0.861	0.0581259	Non
ENSG00000076716	GPC4	186.16	158.276	144.05	166.187	1160.5	1123.9	1095.44	1105.73	0.09916	0.767583	0.999994	172.218	155.118	-0.150869	Non	6.23387	7.10089	7.60456	6.65351	6.667	7.129	0.096662	Non
ENSG00000076770	MBNL3	216.947	330.603	176.638	102.78	67.3504	107.209	51.6174	32.4948	-0.293245	0.643026	0.999994	273.775	139.709	-0.970562	Down	0.310447	0.324285	0.292221	0.316158	0.317	0.304	-0.0604115	Non
ENSG00000076826	CAMSAP3	19.7224	11.5711	17.9472	17.897	0	13.671	34.4116	21.6632	1.24605	0.289757	1	15.6468	17.9221	0.195877	Non	0	1.18148	1.91738	1.21043	0.591	1.564	1.40401	Non
ENSG00000076864	RAP1GAP	56.2811	54.1362	40.6173	66.986	67.3504	46.0497	28.6763	37.008	-0.602681	0.3998	0.999994	55.2086	53.8017	-0.0372423	Non	1.19668	0.850627	0.706012	0.552473	1.024	0.629	-0.703084	Non
ENSG00000076924	XAB2	2066.53	1419.94	1925.55	2255.03	3491.86	2574.47	3739.39	3105.96	-0.0858492	0.821116	0.999994	1743.23	2090.29	0.261936	Non	1.68972	1.81308	1.94199	1.37735	1.751	1.66	-0.0769958	Non
ENSG00000076928	ARHGEF1	1353.15	1047.6	968.676	1062.57	1326.28	887.176	888.966	827.714	-0.113048	0.765082	0.999994	1200.37	1015.62	-0.241117	Non	0.980146	0.846868	0.917712	0.778972	0.914	0.848	-0.10813	Non
ENSG00000076944	STXBP2	109.195	56.6157	32.116	42.4415	253.859	159.735	143.382	104.705	0.411075	0.501071	0.999994	82.9053	37.2788	-1.15311	Down	2.32483	2.82139	4.46449	2.46705	2.573	3.466	0.42982	Non
ENSG00000076984	MAP2K7	1356.52	947.177	926.642	1088.14	1512.79	1076.41	934.849	920.686	-0.276666	0.47418	0.999994	1151.85	1007.39	-0.193326	Non	1.1152	1.13644	1.00886	0.84611	1.126	0.927	-0.280566	Non
ENSG00000077044	DGKD	1425.79	1166.61	2118.71	2159.4	1134.6	1223.91	1995.87	1859.42	-0.0207462	0.946889	0.999994	1296.2	2139.06	0.722688	Up	0.795768	1.04912	0.942021	0.861082	0.922	0.902	-0.0316393	Non
ENSG00000077063	CTTNBP2	7.69656	9.50483	23.6147	20.9651	20.7232	13.671	40.1469	33.3974	-0.181886	0.848513	1	8.60069	22.2899	1.37387	Up	2.69253	1.43832	1.70008	1.593	2.065	1.647	-0.326301	Non
ENSG00000077092	RARB	6.73449	7.02531	14.1688	6.64747	0	10.0734	5.73527	3.61053	-1.29259	0.463619	1	6.8799	10.4082	0.597256	Up	0	1.43387	0.40478	0.543144	0.717	0.474	-0.597086	Non
ENSG00000077097	TOP2B	2341.68	3327.93	4693.66	2275.48	7729.75	12052.8	9205.1	10760.3	-0.285236	0.555226	0.999994	2834.8	3484.57	0.297733	Non	3.30095	3.62171	1.96118	4.7288	3.461	3.345	-0.0491827	Non
ENSG00000077147	TM9SF3	2806.36	4137.49	2927.28	2157.87	6294.67	7723.4	4794.68	4937.4	-0.0780632	0.835244	0.999994	3471.92	2542.58	-0.449444	Non	2.24301	1.86669	1.63793	2.28809	2.055	1.963	-0.0660782	Non
ENSG00000077150	NFKB2	3148.37	2308.02	3469.95	4159.27	4968.39	4648.86	5695.12	5575.56	-0.254199	0.442507	0.999994	2728.2	3814.61	0.483588	Non	1.57808	2.01422	1.64127	1.34051	1.796	1.491	-0.268507	Non
ENSG00000077152	UBE2T	1742.31	1882.78	987.568	1080.47	3859.7	4174.69	3068.37	2985.01	0.399102	0.168245	0.999994	1812.55	1034.02	-0.809754	Down	2.21528	2.2173	3.10699	2.76269	2.216	2.935	0.405403	Non
ENSG00000077157	PPP1R12B	905.788	983.13	835.489	871.33	155.424	260.469	235.146	194.969	0.0866528	0.831925	0.999994	944.459	853.41	-0.14625	Non	0.17159	0.264938	0.281447	0.22376	0.218	0.253	0.214809	Non
ENSG00000077232	DNAJC10	1325.25	1986.51	2431.85	1652.15	2336.54	3352.99	2787.34	4100.66	-0.0267239	0.951871	0.999994	1655.88	2042	0.302384	Non	1.76309	1.68788	1.14618	2.48201	1.725	1.814	0.0725781	Non
ENSG00000077235	GTF3C1	7203.98	5620.25	7040.97	7921.74	9221.82	8419.18	11436.1	9826.97	0.0465506	0.883649	0.999994	6412.11	7481.35	0.2225	Non	1.2801	1.49801	1.62423	1.24051	1.389	1.432	0.0439849	Non
ENSG00000077238	IL4R	1715.85	1472.83	1093.83	1469.6	533.622	285.652	258.087	315.922	-0.128397	0.77526	0.999994	1594.34	1281.72	-0.314883	Non	0.310996	0.193947	0.235947	0.214971	0.252	0.225	-0.163499	Non
ENSG00000077254	USP33	1248.29	1860.05	1554.79	1169.44	4667.9	7883.85	4232.63	5629.72	-0.158198	0.71996	0.999994	1554.17	1362.12	-0.190291	Non	3.73945	4.23851	2.72231	4.81402	3.989	3.768	-0.0822282	Non
ENSG00000077264	PAK3	31.2673	45.0446	12.752	8.69284	15.5424	12.9515	0	13.5395	1.32764	0.264644	1	38.1559	10.7224	-1.83128	Down	0.497082	0.287526	0	1.55754	0.392	0.779	0.99077	Non
ENSG00000077312	SNRPA	2630.78	2329.92	1516.07	2140.49	922.182	899.408	848.819	750.088	0.244999	0.487908	0.999994	2480.35	1828.28	-0.440061	Non	0.350536	0.386025	0.559883	0.350429	0.368	0.455	0.306161	Non
ENSG00000077348	EXOSC5	826.418	740.963	751.421	941.384	875.555	686.429	820.143	717.593	-0.127201	0.721436	0.999994	783.691	846.402	0.11106	Non	1.05946	0.9264	1.09146	0.762275	0.993	0.927	-0.0992244	Non
ENSG00000077380	DYNC1I2	2194.48	2714.25	3201.21	2402.8	4590.19	6143.32	6056.44	5522.31	-0.0854321	0.811151	0.999994	2454.36	2802.01	0.191112	Non	2.0917	2.26336	1.89192	2.29828	2.178	2.095	-0.0560537	Non
ENSG00000077420	APBB1IP	1047.69	998.833	919.086	1003.77	3440.05	4301.33	2793.07	3105.96	-0.303475	0.331592	0.999994	1023.26	961.427	-0.089929	Non	3.28345	4.30635	3.03897	3.0943	3.795	3.067	-0.307272	Non
ENSG00000077454	LRCH4	1408.47	939.738	836.434	1097.34	243.498	156.137	194.999	142.616	0.047153	0.919955	0.999994	1174.1	966.889	-0.280138	Non	0.172881	0.16615	0.233131	0.129965	0.17	0.182	0.0984037	Non
ENSG00000077458	FAM76B	272.747	411.187	449.625	265.387	310.848	348.97	246.616	324.045	-0.256921	0.596503	0.999994	341.967	357.506	0.0641107	Non	1.13969	0.84869	0.548494	1.22103	0.994	0.885	-0.167568	Non
ENSG00000077463	SIRT6	470.933	340.521	414.202	495.492	248.678	165.491	229.411	215.729	-0.00975865	0.982445	0.999994	405.727	454.847	0.164873	Non	0.528055	0.485994	0.553861	0.435384	0.507	0.495	-0.0345572	Non
ENSG00000077514	POLD3	1283.4	1543.91	1227.97	1167.91	2072.32	1794.5	1835.29	2109.45	0.277423	0.384684	0.999994	1413.66	1197.94	-0.23888	Non	1.61471	1.16231	1.49457	1.80618	1.389	1.65	0.248419	Non
ENSG00000077522	ACTN2	34.1535	23.5554	97.765	67.4974	46.6272	62.5988	229.411	231.977	0.485057	0.394909	0.999994	28.8545	82.6312	1.51789	Up	1.36523	2.65751	2.34655	3.43682	2.011	2.892	0.524154	Non
ENSG00000077549	CAPZB	3277.77	3155.19	3594.64	3819.74	11169.8	10774.9	11418.9	13538.6	-0.0177956	0.950731	0.999994	3216.48	3707.19	0.204842	Non	3.40774	3.41498	3.17666	3.54438	3.411	3.361	-0.0213042	Non
ENSG00000077585	GPR137B	367.992	307.874	355.166	408.564	124.339	143.905	97.4995	166.084	-0.132456	0.772947	0.999994	337.933	381.865	0.176326	Non	0.337886	0.467417	0.274519	0.406508	0.403	0.341	-0.241008	Non
ENSG00000077616	NAALAD2	34.1535	49.5904	23.1424	21.4764	103.616	103.612	34.4116	83.0422	0.240283	0.727766	0.999994	41.8719	22.3094	-0.908329	Down	3.03384	2.08935	1.48695	3.86667	2.562	2.677	0.0633467	Non
ENSG00000077684	PHF17	1017.87	1167.44	1092.89	775.197	1305.56	1268.53	1192.94	1018.17	0.000234577	0.999475	0.999994	1092.66	934.044	-0.226276	Non	1.28264	1.08659	1.09154	1.31343	1.185	1.202	0.0205498	Non
ENSG00000077713	SLC25A43	227.048	206.627	150.19	110.45	82.8928	97.8556	63.0879	38.8132	-0.278958	0.613217	0.999994	216.838	130.32	-0.734556	Down	0.365089	0.473587	0.420055	0.351409	0.419	0.386	-0.118349	Non
ENSG00000077721	UBE2A	2437.88	2397.28	1736.63	1939.53	6455.28	7004.59	5368.21	5263.25	0.0537438	0.849787	0.999994	2417.58	1838.08	-0.395368	Non	2.6479	2.92189	3.09117	2.71368	2.785	2.902	0.0593702	Non
ENSG00000077782	FGFR1	7225.62	5748.35	3304.17	4233.42	2880.53	1983.02	1818.08	1877.48	0.39555	0.28389	0.999994	6486.99	3768.79	-0.783446	Down	0.398654	0.344971	0.550237	0.44349	0.372	0.497	0.417943	Non
ENSG00000077809	GTF2I	660.942	732.285	1001.74	687.757	2927.15	6435.45	3670.57	3550.06	-0.658103	0.162701	0.999994	696.613	844.747	0.278162	Non	4.42876	8.78817	3.66421	5.16178	6.608	4.413	-0.582454	Non
ENSG00000077942	FBLN1	2614.42	1692.69	950.257	1213.93	5999.37	5037.41	2328.52	2552.65	-0.180842	0.633376	0.999994	2153.55	1082.09	-0.992895	Down	2.29472	2.97598	2.45041	2.10279	2.635	2.277	-0.210669	Non
ENSG00000077984	CST7	49.5466	31.8205	12.752	17.897	72.5312	56.8426	5.73527	14.4421	-0.954857	0.281647	0.999994	40.6835	15.3245	-1.40861	Down	1.4639	1.78635	0.449756	0.806957	1.625	0.628	-1.3716	Non
ENSG00000078018	MAP2	16.3552	16.9434	7.08442	3.57941	10.3616	15.8296	0	9.02633	0.537402	0.712014	1	16.6493	5.33191	-1.64273	Down	0.633536	0.934263	0	2.52174	0.784	1.261	0.685643	Non
ENSG00000078043	PIAS2	915.89	855.848	1449.94	1110.13	911.821	1297.31	1410.88	1752.91	-0.0204214	0.956562	0.999994	885.869	1280.04	0.531019	Non	0.995557	1.51581	0.973055	1.57902	1.256	1.276	0.0227919	Non
ENSG00000078053	AMPH	514.226	487.226	425.538	403.45	1409.18	1532.59	1066.76	927.907	-0.301444	0.340188	0.999994	500.726	414.494	-0.27267	Non	2.74039	3.14555	2.50685	2.29993	2.943	2.403	-0.292451	Non
ENSG00000078061	ARAF	2636.55	1778.64	1311.09	1673.63	834.109	608	521.909	403.477	-0.0800565	0.847006	0.999994	2207.6	1492.36	-0.564882	Non	0.316364	0.341834	0.398073	0.241079	0.329	0.32	-0.0400157	Non
ENSG00000078070	MCCC1	705.678	798.819	1087.69	1053.37	1388.45	2293.85	2615.28	2642.91	-0.00713632	0.984798	0.999994	752.248	1070.53	0.509046	Non	1.96755	2.87155	2.40443	2.50901	2.42	2.457	0.0218908	Non
ENSG00000078081	LAMP3	29.8242	17.7699	10.8628	9.20419	31.0848	43.1716	22.9411	26.1764	0.618178	0.501404	1	23.797	10.0335	-1.24596	Down	1.04227	2.42948	2.1119	2.84396	1.736	2.478	0.513409	Non
ENSG00000078114	NEBL	1.92414	3.71928	1.88918	2.55672	10.3616	3.59763	0	1.80527	-1.64044	0.483372	1	2.82171	2.22295	-0.344095	Non	5.38506	0.967293	0	0.706087	3.176	0.353	-3.16947	Non
ENSG00000078124	ACER3	432.931	567.397	636.653	614.635	207.232	266.225	298.234	324.045	0.0453969	0.90772	0.999994	500.164	625.644	0.322941	Non	0.478672	0.469204	0.46844	0.527216	0.474	0.498	0.0712587	Non
ENSG00000078140	UBE2K	2688.98	3484.55	4020.64	3449.53	3683.55	5207.93	5849.97	7051.37	0.259746	0.474953	0.999994	3086.77	3735.09	0.275044	Non	1.36987	1.49458	1.45498	2.04416	1.432	1.75	0.289323	Non
ENSG00000078142	PIK3C3	1133.32	1540.2	1236.47	1129.56	4616.09	6825.43	5540.27	5776.85	0.157711	0.668371	0.999994	1336.76	1183.01	-0.176271	Non	4.07308	4.43154	4.48072	5.11426	4.252	4.797	0.173991	Non
ENSG00000078177	N4BP2	610.433	920.728	1265.28	460.209	1663.04	2421.93	1554.26	1887.41	-0.420925	0.449782	0.999994	765.581	862.743	0.172377	Non	2.72436	2.63045	1.22839	4.10119	2.677	2.665	-0.00648161	Non
ENSG00000078237	C12orf5	427.159	506.649	594.619	520.548	3181.01	4703.55	5264.97	6241.71	0.286154	0.430507	0.999994	466.904	557.584	0.256063	Non	7.4469	9.28365	8.85437	11.9906	8.365	10.423	0.317333	Non
ENSG00000078246	TULP3	2284.43	2250.16	1740.41	2252.98	2409.07	3270.25	3234.69	3417.37	0.40655	0.235744	0.999994	2267.3	1996.69	-0.183362	Non	1.05456	1.45334	1.85858	1.51682	1.254	1.688	0.428778	Non
ENSG00000078269	SYNJ2	2063.16	1960.06	1926.49	2027.99	1217.49	1051.23	1066.76	1047.05	-0.0694532	0.818927	0.999994	2011.61	1977.24	-0.0248624	Non	0.590109	0.536324	0.553732	0.516302	0.563	0.535	-0.073596	Non
ENSG00000078295	ADCY2	142.386	126.042	1045.66	1170.98	51.808	56.1231	539.115	477.493	0.148403	0.710759	0.999994	134.214	1108.32	3.04576	Up	0.363855	0.445272	0.515574	0.407773	0.405	0.462	0.189971	Non
ENSG00000078304	PPP2R5C	1225.2	1519.95	1153.82	1056.44	1248.57	1399.48	946.319	949.57	-0.174334	0.591594	0.999994	1372.57	1105.13	-0.312669	Non	1.01908	0.920743	0.820165	0.898843	0.97	0.86	-0.173648	Non
ENSG00000078319	PMS2P1	82.738	97.1145	94.4589	93.0646	5.1808	38.8544	51.6174	54.158	0.838277	0.255239	0.999994	89.9263	93.7618	0.0602571	Non	0.062617	0.400089	0.546453	0.58194	0.231	0.564	1.2878	Non
ENSG00000078328	RBFOX1	939.461	1061.65	1731.43	1793.79	486.995	502.23	808.673	890.899	-0.0319115	0.91998	0.999994	1000.55	1762.61	0.816916	Up	0.518377	0.473066	0.467054	0.496656	0.496	0.482	-0.041307	Non
ENSG00000078369	GNB1	14907.3	15242	13102.4	15159.8	13920.8	10051.1	11826.1	9822.45	-0.0533141	0.873944	0.999994	15074.6	14131.1	-0.0932498	Non	0.933827	0.659431	0.902592	0.647927	0.797	0.775	-0.0403834	Non
ENSG00000078399	HOXA9	298.242	305.394	260.234	233.173	77.712	64.0379	63.0879	68.6001	0.267208	0.573793	0.999994	301.818	246.704	-0.2909	Non	0.260567	0.209689	0.242427	0.294203	0.235	0.268	0.189572	Non
ENSG00000078401	EDN1	95.2449	75.6254	196.002	194.822	93.2544	135.991	200.734	323.143	-0.0204992	0.967157	0.999994	85.4351	195.412	1.19362	Up	0.979101	1.79821	1.02414	1.65866	1.389	1.341	-0.0507374	Non
ENSG00000078403	MLLT10	1163.14	1434.4	1114.62	1026.78	450.73	608	539.115	539.775	0.279798	0.435032	0.999994	1298.77	1070.7	-0.278598	Non	0.38751	0.42387	0.483678	0.525697	0.406	0.505	0.314804	Non
ENSG00000078487	ZCWPW1	90.9156	82.2374	51.0078	77.7243	36.2656	56.1231	28.6763	30.6895	-0.285482	0.679654	0.999994	86.5765	64.366	-0.427676	Non	0.398893	0.682452	0.562195	0.394851	0.541	0.479	-0.175603	Non
ENSG00000078596	ITM2A	1.92414	3.71928	0	2.04538	0	14.3905	5.73527	3.61053	0.509143	0.833859	1	2.82171	1.02269	-1.4642	Down	0	3.86917	Inf	1.76522	1.935	Inf	Inf	Non
ENSG00000078618	NRD1	2481.18	3236.19	3878.01	3594.75	4740.43	5648.28	6830.7	6629.84	-0.0149666	0.962791	0.999994	2858.68	3736.38	0.386291	Non	1.91056	1.74535	1.76139	1.84431	1.828	1.803	-0.0198667	Non
ENSG00000078668	VDAC3	3520.21	4130.47	4986.02	5180.94	6465.64	8114.82	10489.8	14433.1	0.363057	0.289886	0.999994	3825.34	5083.48	0.410227	Non	1.83672	1.96463	2.10384	2.78581	1.901	2.445	0.363076	Non
ENSG00000078674	PCM1	2202.66	3283.3	5104.56	2368.54	11092.1	16111.6	15169.8	16141.8	-0.243708	0.615962	0.999994	2742.98	3736.55	0.445965	Non	5.03578	4.90715	2.97181	6.81507	4.971	4.893	-0.0228168	Non
ENSG00000078687	TNRC6C	917.814	865.766	895.943	769.061	642.419	691.465	487.498	565.951	-0.231688	0.489053	0.999994	891.79	832.502	-0.0992503	Non	0.699945	0.798675	0.544117	0.735898	0.749	0.64	-0.226894	Non
ENSG00000078699	CBFA2T2	1801.48	1580.69	1734.27	1948.22	1067.24	1012.37	940.584	1082.26	-0.15021	0.635197	0.999994	1691.08	1841.24	0.122731	Non	0.592428	0.640462	0.542353	0.555511	0.616	0.549	-0.166124	Non
ENSG00000078747	ITCH	2663.01	3352.31	3204.52	2715.24	2585.22	3670.31	2758.66	3221.5	-0.0445876	0.901669	0.999994	3007.66	2959.88	-0.0231039	Non	0.970789	1.09486	0.860866	1.18645	1.033	1.024	-0.0126245	Non
ENSG00000078804	TP53INP2	1060.2	716.168	983.79	845.763	134.701	103.612	103.235	90.2633	-0.318715	0.48145	0.999994	888.184	914.776	0.0425598	Non	0.127052	0.144675	0.104936	0.106724	0.136	0.106	-0.359542	Non
ENSG00000078808	SDF4	3675.59	2716.73	3992.31	5259.68	2807.99	2598.21	4163.8	3487.77	-0.0334699	0.924902	0.999994	3196.16	4625.99	0.533425	Non	0.763958	0.956375	1.04296	0.663115	0.86	0.853	-0.0117909	Non
ENSG00000078814	MYH7B	22.1276	16.1169	17.0026	20.9651	31.0848	29.5006	40.1469	18.9553	-0.202121	0.825635	1	19.1222	18.9839	-0.0104788	Non	1.4048	1.83042	2.36122	0.904136	1.618	1.633	0.0133132	Non
ENSG00000078900	TP73	1124.66	651.701	669.242	782.356	440.368	277.018	315.44	298.772	0.0997369	0.830438	0.999994	888.18	725.799	-0.291282	Non	0.391557	0.425069	0.471339	0.381887	0.408	0.427	0.0656669	Non
ENSG00000078902	TOLLIP	1932.8	1463.74	2437.04	2537.29	419.645	241.761	510.439	482.909	0.0922996	0.821961	0.999994	1698.27	2487.16	0.550436	Non	0.217118	0.165166	0.20945	0.190325	0.191	0.2	0.0664274	Non
ENSG00000078967	UBE2D4	2154.07	2312.98	2723.25	3185.67	56.9888	15.8296	45.8821	23.4685	-0.240675	0.701436	0.999994	2233.53	2954.46	0.403572	Non	0.0264563	0.00684381	0.0168483	0.00736688	0.017	0.012	-0.5025	Non
ENSG00000079134	THOC1	572.912	780.636	962.064	599.295	1963.52	2739.96	2701.31	2561.67	-0.0500464	0.904214	0.999994	676.774	780.68	0.206056	Non	3.42727	3.50991	2.80783	4.27448	3.469	3.541	0.029637	Non
ENSG00000079150	FKBP7	136.614	185.964	161.525	174.88	243.498	408.691	355.587	444.095	0.208296	0.65032	0.999994	161.289	168.202	0.0605489	Non	1.78238	2.19769	2.20144	2.53944	1.99	2.37	0.252119	Non
ENSG00000079156	OSBPL6	1197.78	1427.79	1312.98	1130.58	1481.71	1959.99	1559.99	1537.18	-0.0581116	0.864345	0.999994	1312.78	1221.78	-0.103644	Non	1.23705	1.37274	1.18813	1.35964	1.305	1.274	-0.0346845	Non
ENSG00000079215	SLC1A3	131.322	156.21	107.211	75.6789	181.328	250.395	137.646	153.448	0.0643288	0.895423	0.999994	143.766	91.4449	-0.652749	Down	1.38078	1.60294	1.28388	2.02761	1.492	1.656	0.150455	Non
ENSG00000079246	XRCC5	18444.8	22752.5	17815.4	17391.3	69117.1	89667.4	73738.3	78029.9	0.161345	0.612711	0.999994	20598.6	17603.4	-0.226698	Non	3.74724	3.94099	4.13901	4.48672	3.844	4.313	0.166083	Non
ENSG00000079257	LXN	8.65863	11.1578	6.13983	5.62478	51.808	28.7811	5.73527	13.5395	-0.990938	0.378795	1	9.90823	5.88231	-0.752246	Down	5.9834	2.57945	0.934108	2.40711	4.281	1.671	-1.35724	Non
ENSG00000079263	SP140	372.321	447.553	350.915	332.373	569.888	852.639	762.79	682.391	0.254821	0.506319	0.999994	409.937	341.644	-0.262908	Non	1.53064	1.90511	2.17372	2.05308	1.718	2.113	0.298563	Non
ENSG00000079277	MKNK1	1139.09	1093.47	1602.97	1854.13	927.363	1135.41	1336.32	1573.29	-0.138762	0.672256	0.999994	1116.28	1728.55	0.630865	Up	0.814126	1.03836	0.833652	0.848531	0.926	0.841	-0.138906	Non
ENSG00000079308	TNS1	261.202	169.434	30.6992	56.7592	160.605	85.6237	11.4705	22.5658	-0.272061	0.708271	0.999994	215.318	43.7292	-2.2998	Down	0.614869	0.505352	0.373643	0.397571	0.56	0.386	-0.536826	Non
ENSG00000079313	REXO1	1346.42	724.433	1090.53	1214.44	435.187	220.175	344.116	231.977	-0.326257	0.536447	0.999994	1035.42	1152.49	0.154525	Non	0.323219	0.303928	0.31555	0.191015	0.314	0.253	-0.311627	Non
ENSG00000079332	SAR1A	4946.96	6001.27	8782.79	8409.05	13392.4	15039.5	19150.1	20930.3	-0.155858	0.601364	0.999994	5474.11	8595.92	0.651027	Up	2.70719	2.50606	2.18041	2.48902	2.607	2.335	-0.158968	Non
ENSG00000079335	CDC14A	197.224	183.071	231.897	164.653	207.232	187.796	166.323	204.898	-0.103583	0.817612	0.999994	190.148	198.275	0.0603798	Non	1.05074	1.02581	0.717228	1.24442	1.038	0.981	-0.0814814	Non
ENSG00000079337	RAPGEF3	76.0035	54.1362	106.266	99.712	15.5424	7.19527	22.9411	9.92896	-0.120205	0.893387	0.999994	65.0698	102.989	0.662432	Up	0.204496	0.13291	0.215883	0.0995764	0.169	0.158	-0.0970987	Non
ENSG00000079387	SENP1	1808.21	2243.97	1704.04	1548.86	1165.68	1761.4	1611.61	1464.07	0.371942	0.311277	0.999994	2026.09	1626.45	-0.31697	Non	0.64466	0.78495	0.945759	0.945257	0.715	0.946	0.403897	Non
ENSG00000079393	DUSP13	1594.63	1505.9	2053.54	2396.16	331.571	205.065	326.91	244.614	-0.403805	0.319128	0.999994	1550.26	2224.85	0.521194	Non	0.20793	0.136175	0.159194	0.102086	0.172	0.131	-0.392842	Non
ENSG00000079432	CIC	4253.79	2389.02	2681.22	3216.86	953.267	721.685	562.056	504.572	-0.475105	0.267099	0.999994	3321.4	2949.04	-0.171548	Non	0.224098	0.302085	0.209627	0.156852	0.263	0.183	-0.523219	Non
ENSG00000079435	LIPE	69.269	42.1518	20.781	47.555	103.616	33.0982	5.73527	33.3974	-0.702489	0.478281	0.999994	55.7104	34.168	-0.705303	Down	1.49585	0.785214	0.275987	0.702291	1.141	0.489	-1.22239	Non
ENSG00000079459	FDFT1	3445.65	3214.28	3822.28	4357.16	13791.3	9531.57	24185.6	17674.5	0.548099	0.132721	0.999994	3329.97	4089.72	0.296494	Non	4.00252	2.96538	6.32754	4.05642	3.484	5.192	0.575546	Non
ENSG00000079462	PAFAH1B3	1357.48	1033.55	982.845	1196.03	1170.86	950.495	1181.46	864.722	0.0760441	0.841547	0.999994	1195.51	1089.44	-0.134045	Non	0.862525	0.919644	1.20209	0.722992	0.891	0.963	0.11211	Non
ENSG00000079482	OPHN1	454.578	510.781	520.941	516.457	492.176	672.038	521.909	527.138	-0.278155	0.439216	0.999994	482.68	518.699	0.103832	Non	1.08271	1.31571	1.00186	1.02068	1.199	1.011	-0.246049	Non
ENSG00000079557	AFM	0.96207	0.413253	1.41688	0	15.5424	0.719527	0	0	-4.15592	0.222479	1	0.687661	0.708442	0.0429514	Non	16.1552	1.74113	0		8.948	0	#NAME?	Non
ENSG00000079616	KIF22	4705	4328.42	2454.99	3300.21	1771.83	1789.46	1215.88	1455.04	0.243212	0.468083	0.999994	4516.71	2877.6	-0.650406	Down	0.376585	0.413422	0.495268	0.440894	0.395	0.468	0.244656	Non
ENSG00000079689	SCGN	1.4431	2.47952	19.3641	16.8743	0	6.47574	34.4116	34.3001	-0.40633	0.757348	1	1.96131	18.1192	3.20763	Up	0	2.61169	1.77708	2.03267	1.306	1.905	0.544636	Non
ENSG00000079691	LRRC16A	411.285	437.635	257.873	284.307	549.165	558.353	240.881	319.532	-0.295222	0.424512	0.999994	424.46	271.09	-0.646857	Down	1.33524	1.27584	0.934108	1.1239	1.306	1.029	-0.343912	Non
ENSG00000079739	PGM1	3410.06	3322.56	2569.76	2925.4	6859.38	7026.9	4766.01	4852.55	-0.236692	0.402475	0.999994	3366.31	2747.58	-0.293007	Non	2.01152	2.11491	1.85465	1.65877	2.063	1.757	-0.23163	Non
ENSG00000079785	DDX1	3551	4732.16	4978.93	3687.3	19039.4	25534.6	21610.5	25156.4	0.00378805	0.991848	0.999994	4141.58	4333.12	0.0652229	Non	5.36171	5.39596	4.34039	6.82244	5.379	5.581	0.0531857	Non
ENSG00000079805	DNM2	6929.31	5483.87	6399.59	6987.51	5227.43	4265.35	5603.36	4041.99	-0.0875952	0.804046	0.999994	6206.59	6693.55	0.108972	Non	0.754394	0.7778	0.87558	0.578459	0.766	0.727	-0.075389	Non
ENSG00000079819	EPB41L2	7984.22	8881.23	6632.43	5700.97	12402.8	14662.5	10673.3	11236	0.146057	0.627302	0.999994	8432.72	6166.7	-0.451499	Non	1.55342	1.65096	1.60926	1.97089	1.602	1.79	0.160085	Non
ENSG00000079841	RIMS1	1.92414	2.89277	8.9736	5.62478	0	0.719527	0	4.51316	0.359065	0.887199	1	2.40846	7.29919	1.59963	Up	0	0.248732	0	0.802372	0.124	0.401	1.69326	Non
ENSG00000079931	MOXD1	3886.28	4301.14	8210.37	9465.48	7724.57	8642.24	16511.8	18889.4	0.00236521	0.993696	0.999994	4093.71	8837.93	1.1103	Up	1.98765	2.00929	2.01109	1.99561	1.998	2.003	0.00360584	Non
ENSG00000079950	STX7	2524.95	3465.96	3460.5	2720.35	2450.52	4796.37	3544.39	3401.12	-0.112753	0.798842	0.999994	2995.45	3090.43	0.0450313	Non	0.970521	1.38385	1.02424	1.25025	1.177	1.137	-0.0498821	Non
ENSG00000079974	RABL2B	335.281	326.883	219.145	317.033	25.904	31.6592	74.5585	42.4237	1.09011	0.0580093	0.999994	331.082	268.089	-0.304478	Non	0.0772605	0.0968516	0.340225	0.133815	0.087	0.237	1.4458	Non
ENSG00000079999	KEAP1	2962.69	2551.01	3162.49	3282.32	5419.12	3886.88	4398.95	3630.39	-0.436925	0.202402	0.999994	2756.85	3222.4	0.225113	Non	1.82912	1.52366	1.39098	1.10605	1.676	1.249	-0.424249	Non
ENSG00000080031	PTPRH	67.3449	66.1205	238.981	304.761	5.1808	24.4639	57.3527	88.458	-0.062235	0.924253	0.999994	66.7327	271.871	2.02646	Up	0.0769294	0.36999	0.239988	0.290254	0.223	0.265	0.248949	Non
ENSG00000080189	SLC35C2	2267.12	2021.22	1452.78	1895.04	818.566	404.374	401.469	472.077	-0.0802165	0.85948	0.999994	2144.17	1673.91	-0.357198	Non	0.361061	0.200064	0.276345	0.249112	0.281	0.263	-0.0955073	Non
ENSG00000080200	CRYBG3	292.469	490.532	894.054	425.438	419.645	516.62	630.879	751.893	-0.193838	0.708861	0.999994	391.5	659.746	0.752897	Up	1.43483	1.05318	0.705639	1.76734	1.244	1.236	-0.00930774	Non
ENSG00000080298	RFX3	240.036	316.965	335.802	286.353	440.368	482.802	281.028	385.424	-0.601822	0.139281	0.999994	278.501	311.077	0.15959	Non	1.83459	1.5232	0.836887	1.34598	1.679	1.091	-0.621951	Non
ENSG00000080345	RIF1	2467.23	3890.37	6055.29	2494.33	13905.3	21233.2	16053	19639.5	-0.405078	0.443405	0.999994	3178.8	4274.81	0.42738	Non	5.63599	5.4579	2.65107	7.87364	5.547	5.262	-0.0760965	Non
ENSG00000080371	RAB21	411.285	527.725	1255.36	930.134	777.12	1218.16	2557.93	2235.82	0.0263191	0.948003	0.999994	469.505	1092.75	1.21875	Up	1.88949	2.30832	2.03761	2.40376	2.099	2.221	0.0815072	Non
ENSG00000080493	SLC4A4	63.0156	57.029	75.5672	60.3386	51.808	73.3917	74.5585	109.219	0.365885	0.540965	0.999994	60.0223	67.9529	0.179037	Non	0.822146	1.28692	0.986652	1.8101	1.055	1.398	0.406121	Non
ENSG00000080503	SMARCA2	1768.76	1789.39	1430.11	1167.4	4408.86	5392.85	3882.78	3420.98	0.0244346	0.939131	0.999994	1779.08	1298.75	-0.454001	Non	2.49262	3.0138	2.71502	2.93043	2.753	2.823	0.0362245	Non
ENSG00000080546	SESN1	1005.36	1241	534.638	630.487	632.058	1056.27	395.733	490.13	0.0125618	0.975958	0.999994	1123.18	582.562	-0.947107	Down	0.628686	0.851141	0.74019	0.777383	0.74	0.759	0.0365746	Non
ENSG00000080561	MID2	282.367	292.583	213.95	205.56	113.978	205.785	126.176	142.616	0.140422	0.765208	0.999994	287.475	209.755	-0.454734	Non	0.40365	0.703337	0.589746	0.693792	0.553	0.642	0.215294	Non
ENSG00000080573	COL5A3	474.781	259.523	990.402	1327.96	585.43	326.665	533.38	791.609	-1.07453	0.0373715	0.999994	367.152	1159.18	1.65866	Up	1.23305	1.25871	0.538549	0.596109	1.246	0.567	-1.13588	Down
ENSG00000080603	SRCAP	9618.77	5767.36	6137	6810.59	3098.12	2556.48	2437.49	2327.89	0.00420545	0.991242	0.999994	7693.07	6473.79	-0.248948	Non	0.322091	0.443266	0.397179	0.341805	0.383	0.369	-0.0537236	Non
ENSG00000080608	KIAA0020	844.216	1118.26	1589.74	976.155	2512.69	3750.89	4198.22	4774.03	0.128237	0.762348	0.999994	981.24	1282.95	0.386787	Non	2.97636	3.35421	2.64081	4.89064	3.165	3.766	0.250828	Non
ENSG00000080618	CPB2	1.4431	0.826507	0	1.53403	0	2.87811	11.4705	11.7342	3.02438	0.218954	1	1.13481	0.767016	-0.565117	Non	0	3.48225	Inf	7.64928	1.741	Inf	Inf	Non
ENSG00000080644	CHRNA3	42.3311	32.647	25.5039	35.2827	10.3616	33.0982	28.6763	49.6448	1.01335	0.24709	0.999994	37.489	30.3933	-0.302715	Non	0.244775	1.01382	1.12439	1.40706	0.629	1.266	1.00915	Non
ENSG00000080709	KCNN2	2.40517	2.47952	2.83377	4.60209	5.1808	17.9882	5.73527	15.3448	-0.75378	0.641359	1	2.44235	3.71793	0.606232	Up	2.15402	7.2547	2.0239	3.3343	4.704	2.679	-0.812193	Non
ENSG00000080802	CNOT4	686.918	634.757	667.825	701.564	481.814	505.108	607.938	522.624	0.123692	0.710793	0.999994	660.837	684.694	0.0511644	Non	0.701415	0.79575	0.910326	0.744942	0.749	0.828	0.144665	Non
ENSG00000080815	PSEN1	894.725	933.126	940.339	1045.7	766.758	642.537	682.497	907.146	0.0867577	0.803115	0.999994	913.925	993.018	0.119744	Non	0.856977	0.688586	0.725799	0.867503	0.773	0.797	0.0441113	Non
ENSG00000080819	CPOX	487.288	448.38	743.864	616.169	2336.54	2088.79	3131.46	4516.78	0.257588	0.468397	0.999994	467.834	680.017	0.539573	Non	4.79499	4.65852	4.20971	7.33041	4.727	5.77	0.287646	Non
ENSG00000080822	CLDND1	1567.69	1830.71	1102.34	1122.4	1388.45	1516.76	808.673	1049.76	-0.0200186	0.9518	0.999994	1699.2	1112.37	-0.611224	Down	0.885668	0.828509	0.733599	0.935284	0.857	0.834	-0.0392478	Non
ENSG00000080823	MOK	1526.8	1431.92	834.545	1049.28	248.678	281.335	154.852	179.624	6.62621e-05	0.999859	0.999994	1479.36	941.911	-0.651314	Down	0.162875	0.196474	0.185553	0.171188	0.18	0.178	-0.0161197	Non
ENSG00000080824	HSP90AA1	27003.4	37922.6	38882.1	21839	154564	178115	183024	157938	0.13201	0.751146	0.999994	32463	30360.6	-0.0965975	Non	5.72388	4.69679	4.70714	7.23194	5.21	5.97	0.196448	Non
ENSG00000080839	RBL1	1376.24	1839.8	1451.83	1083.03	6797.21	8635.04	6538.2	6628.03	0.112831	0.753572	0.999994	1608.02	1267.43	-0.343381	Non	4.93897	4.69346	4.50341	6.11992	4.816	5.312	0.14142	Non
ENSG00000080845	DLGAP4	2748.15	1975.76	3292.84	3486.34	1616.41	1808.89	1772.2	1928.93	-0.410432	0.22377	0.999994	2361.96	3389.59	0.521128	Non	0.588181	0.915539	0.538197	0.553281	0.752	0.546	-0.461832	Non
ENSG00000080854	IGSF9B	84.1811	52.0699	128.464	120.166	41.4464	28.7811	11.4705	36.1053	-1.05906	0.154845	0.999994	68.1255	124.315	0.867733	Up	0.492348	0.552739	0.0892898	0.300463	0.523	0.195	-1.42334	Non
ENSG00000080947	CROCCP3	24.0517	24.7952	37.7836	24.5445	0	0.719527	5.73527	4.51316	2.24049	0.172819	1	24.4235	31.164	0.351614	Non	0	0.0290188	0.151793	0.183877	0.015	0.168	3.48543	Non
ENSG00000080986	NDC80	1623.01	2570.44	1220.88	861.103	9216.64	15036	6337.47	7404.3	0.190092	0.665835	0.999994	2096.72	1040.99	-1.01018	Down	5.67873	5.84957	5.1909	8.59862	5.764	6.895	0.25848	Non
ENSG00000081014	AP4E1	1750	2775.82	3263.08	1896.57	3870.06	5528.84	4605.42	5135.08	-0.139218	0.757332	0.999994	2262.91	2579.83	0.189094	Non	2.21146	1.99179	1.41137	2.70756	2.102	2.059	-0.0298188	Non
ENSG00000081019	RSBN1	418.981	610.788	561.086	502.14	1108.69	1308.82	1273.23	1246.54	0.00659574	0.985636	0.999994	514.885	531.613	0.0461261	Non	2.64616	2.14284	2.26922	2.48245	2.394	2.376	-0.0108883	Non
ENSG00000081026	MAGI3	448.324	528.138	503.466	324.192	652.781	690.746	470.292	465.759	-0.287294	0.47136	0.999994	488.231	413.829	-0.238529	Non	1.45605	1.30789	0.934108	1.43668	1.382	1.185	-0.221871	Non
ENSG00000081041	CXCL2	43.2931	42.1518	15.1134	27.6126	0	5.75621	5.73527	0	-1.07028	0.529156	1	42.7225	21.363	-0.999881	Down	0	0.136559	0.379481	0	0.068	0.19	1.48239	Non
ENSG00000081051	AFP	5.77242	6.1988	5.19524	1.02269	5.1808	18.7077	11.4705	8.1237	0.384595	0.812853	1	5.98561	3.10896	-0.945064	Down	0.89751	3.01795	2.20789	7.94348	1.958	5.076	1.37431	Non
ENSG00000081052	COL4A4	0.481035	2.06627	20.3087	13.8063	0	2.15858	5.73527	22.5658	-0.535007	0.768535	1	1.27365	17.0575	3.74336	Up	0	1.04468	0.282405	1.63446	0.522	0.958	0.875976	Non
ENSG00000081059	TCF7	739.831	611.202	553.529	689.803	56.9888	48.2083	57.3527	57.7685	0.310798	0.510405	0.999994	675.517	621.666	-0.119851	Non	0.0770294	0.0788746	0.103613	0.0837464	0.078	0.094	0.269187	Non
ENSG00000081087	OSTM1	911.08	1160.83	2428.54	1352.5	2362.44	2555.76	3469.84	4795.69	-0.116921	0.785061	0.999994	1035.95	1890.52	0.867824	Up	2.59302	2.20167	1.42877	3.54578	2.397	2.487	0.0531766	Non
ENSG00000081138	CDH7	166.438	169.847	256.456	189.709	435.187	312.994	476.027	465.759	-0.0451305	0.912541	0.999994	168.143	223.082	0.407891	Non	2.61471	1.8428	1.85617	2.45513	2.229	2.156	-0.0480394	Non
ENSG00000081148	IMPG2	51.9518	54.1362	26.9208	21.4764	25.904	34.5373	40.1469	18.9553	0.815582	0.321972	0.999994	53.044	24.1986	-1.13226	Down	0.498616	0.63797	1.4913	0.882609	0.568	1.187	1.06336	Non
ENSG00000081154	PCNP	2011.69	2908.48	2599.98	1718.12	1476.53	2159.3	940.584	1804.36	-0.209432	0.667781	0.999994	2460.08	2159.05	-0.188311	Non	0.733975	0.742416	0.361765	1.0502	0.738	0.706	-0.0639526	Non
ENSG00000081177	EXD2	163.552	146.705	134.132	184.084	108.797	128.076	108.97	164.279	0.207223	0.679362	0.999994	155.128	159.108	0.0365413	Non	0.665213	0.873016	0.812411	0.892415	0.769	0.852	0.14787	Non
ENSG00000081181	ARG2	37.5207	57.8555	21.2533	38.3508	119.158	136.71	108.97	136.298	0.635702	0.303605	0.999994	47.6881	29.802	-0.678219	Down	3.1758	2.36296	5.12722	3.55397	2.769	4.341	0.648662	Non
ENSG00000081189	MEF2C	878.369	1149.67	1698.84	1282.96	1087.97	1017.41	1422.35	1255.56	-0.210864	0.556603	0.999994	1014.02	1490.9	0.5561	Non	1.23862	0.884958	0.837243	0.978644	1.062	0.908	-0.22602	Non
ENSG00000081277	PKP1	124.107	69.0133	42.5065	33.2373	113.978	94.258	40.1469	33.3974	-0.179203	0.788449	0.999994	96.5601	37.8719	-1.3503	Down	0.918382	1.36579	0.944487	1.00482	1.142	0.975	-0.228089	Non
ENSG00000081307	UBA5	745.123	1073.63	1305.89	921.442	6087.44	6802.41	8052.31	7396.17	-0.0323865	0.930636	0.999994	909.378	1113.67	0.292368	Non	8.16971	6.33588	6.16613	8.02674	7.253	7.096	-0.0315718	Non
ENSG00000081320	STK17B	1964.55	2911.78	1764.49	1396.99	3605.84	4542.37	3228.96	3084.3	0.253699	0.495914	0.999994	2438.16	1580.74	-0.625193	Down	1.83546	1.56	1.82996	2.20781	1.698	2.019	0.249804	Non
ENSG00000081377	CDC14B	782.644	1000.49	1058.88	865.705	103.616	87.0627	108.97	101.095	0.0578955	0.892418	0.999994	891.565	962.295	0.110139	Non	0.132392	0.0870204	0.10291	0.116778	0.11	0.11	0	Non
ENSG00000081386	ZNF510	404.069	524.832	646.099	434.131	300.486	345.373	367.057	361.053	-0.0610579	0.883971	0.999994	464.45	540.115	0.217742	Non	0.743651	0.658064	0.568113	0.831669	0.701	0.7	-0.00205952	Non
ENSG00000081479	LRP2	0	0.826507	6.13983	2.04538	5.1808	2.15858	0	1.80527	-4.36459	0.142174	1	0.413253	4.0926	3.30792	Up	Inf	2.61169	0	0.882609	Inf	0.441	#NAME?	Non
ENSG00000081665	ZNF506	237.15	356.638	294.24	241.354	186.509	269.823	194.999	245.516	0.085358	0.85599	0.999994	296.894	267.797	-0.148808	Non	0.786459	0.756573	0.662722	1.01724	0.772	0.84	0.121788	Non
ENSG00000081692	JMJD4	840.849	649.221	903.5	954.679	56.9888	42.4521	34.4116	57.7685	-0.162344	0.740256	0.999994	745.035	929.089	0.318509	Non	0.0677753	0.0653893	0.038087	0.0605109	0.067	0.049	-0.451379	Non
ENSG00000081721	DUSP12	433.893	477.721	486.464	456.63	782.301	705.856	539.115	663.435	-0.329702	0.33558	0.999994	455.807	471.547	0.0489774	Non	1.80298	1.47755	1.10823	1.45289	1.64	1.281	-0.356425	Non
ENSG00000081760	AACS	662.385	563.264	675.381	634.066	958.448	896.53	1055.29	878.262	-0.0436063	0.89552	0.999994	612.825	654.724	0.0954124	Non	1.44697	1.59167	1.56251	1.38513	1.519	1.474	-0.0433853	Non
ENSG00000081791	KIAA0141	1375.76	1331.09	1142.48	1248.19	1378.09	894.372	1141.32	1147.25	0.208591	0.563463	0.999994	1353.42	1195.34	-0.179198	Non	1.0017	0.67191	0.998982	0.919128	0.837	0.959	0.196303	Non
ENSG00000081803	CADPS2	38.0017	38.0193	30.2269	27.1012	77.712	76.9894	68.8232	74.0159	0.308687	0.616286	0.999994	38.0105	28.664	-0.407157	Non	2.04496	2.02501	2.27689	2.73109	2.035	2.504	0.299206	Non
ENSG00000081818	PCDHB4	114.486	122.736	150.19	182.55	471.453	462.656	952.054	778.07	0.391263	0.288713	0.999994	118.611	166.37	0.488152	Non	4.11799	3.76951	6.33901	4.26223	3.944	5.301	0.426605	Non
ENSG00000081853	PCDHGA2	3.84828	0.413253	3.77836	1.53403	0	11.5124	17.2058	2.7079	-0.117595	0.957252	1	2.13077	2.65619	0.317989	Non	0	27.858	4.55378	1.76522	13.929	3.159	-2.14055	Non
ENSG00000081870	HSPB11	681.145	749.228	456.709	419.813	3517.76	5797.95	2506.31	3654.76	0.111047	0.785122	0.999994	715.187	438.261	-0.706529	Down	5.16448	7.73856	5.48776	8.70568	6.452	7.097	0.137463	Non
ENSG00000081913	PHLPP1	1126.1	988.502	656.49	774.174	922.182	961.288	481.762	593.03	-0.227371	0.505565	0.999994	1057.3	715.332	-0.563703	Non	0.818915	0.972469	0.733846	0.766016	0.896	0.75	-0.256608	Non
ENSG00000081923	ATP8B1	116.891	111.165	184.667	181.016	145.062	171.967	235.146	246.419	-0.103124	0.806487	0.999994	114.028	182.841	0.681201	Up	1.241	1.54695	1.27335	1.36131	1.394	1.317	-0.0819752	Non
ENSG00000081985	IL12RB2	17.7983	27.2747	13.2243	13.8063	0	3.59763	0	4.51316	1.03515	0.531792	1	22.5365	13.5153	-0.737674	Down	0	0.131904	0	0.326892	0.066	0.163	1.30433	Non
ENSG00000082014	SMARCD3	1344.01	1192.24	2036.06	2427.35	901.459	730.32	1651.76	1207.72	-0.00558075	0.987574	0.999994	1268.12	2231.71	0.815452	Up	0.670723	0.612563	0.811251	0.497548	0.642	0.654	0.0267173	Non
ENSG00000082068	WDR70	1040.96	1224.88	1153.34	1136.21	2455.7	3249.38	3532.92	3096.93	0.193387	0.559178	0.999994	1132.92	1144.77	0.0150164	Non	2.35907	2.65281	3.0632	2.72568	2.506	2.894	0.207679	Non
ENSG00000082074	FYB	0	0	3.30606	1.02269	0	0.719527	0	4.51316	-2.97167	0.475404	1	0	2.16438	Inf	Up		Inf	0	4.41304	Inf	2.207	#NAME?	Non
ENSG00000082126	MPP4	2489.35	2638.21	2804.01	2549.56	3414.15	3999.85	3917.19	4208.98	0.0683422	0.817753	0.999994	2563.78	2676.79	0.0622286	Non	1.3715	1.51612	1.39699	1.65086	1.444	1.524	0.0777922	Non
ENSG00000082146	STRADB	461.793	562.851	320.688	366.122	145.062	153.259	114.705	94.7765	0.00591533	0.988936	0.999994	512.322	343.405	-0.57714	Non	0.314128	0.272291	0.357685	0.258866	0.293	0.308	0.0720297	Non
ENSG00000082153	BZW1	1613.39	2341.91	3102.5	2048.44	4393.32	8509.84	7513.2	7864.64	-0.130719	0.778914	0.999994	1977.65	2575.47	0.381052	Non	2.72303	3.63372	2.42166	3.83933	3.178	3.13	-0.0219565	Non
ENSG00000082212	ME2	1947.71	2595.64	1932.16	1763.62	3875.24	6403.79	4198.22	3760.37	-0.0766109	0.845102	0.999994	2271.68	1847.89	-0.297878	Non	1.98964	2.46713	2.17281	2.13218	2.228	2.152	-0.0500712	Non
ENSG00000082213	C5orf22	1471	1925.35	1573.69	1566.25	336.752	575.621	441.616	693.222	0.419264	0.339239	0.999994	1698.18	1569.97	-0.113253	Non	0.228927	0.29897	0.280625	0.442601	0.264	0.362	0.455452	Non
ENSG00000082258	CCNT2	703.273	1028.17	1039.99	690.825	549.165	826.017	906.172	917.075	0.388689	0.37322	0.999994	865.724	865.409	-0.000524005	Non	0.78087	0.803382	0.871325	1.32751	0.792	1.099	0.472619	Non
ENSG00000082269	FAM135A	141.424	207.453	126.103	80.281	233.136	323.787	80.2937	101.095	-0.842814	0.115762	0.999994	174.439	103.192	-0.757391	Down	1.64849	1.56077	0.636733	1.25926	1.605	0.948	-0.759614	Non
ENSG00000082293	COL19A1	889.433	1010.4	1050.38	974.621	1834	2190.96	1972.93	2378.44	0.0208117	0.948703	0.999994	949.919	1012.5	0.092049	Non	2.06199	2.1684	1.8783	2.44037	2.115	2.159	0.0297056	Non
ENSG00000082397	EPB41L3	3177.72	3741.18	3943.19	3398.39	7040.71	6699.51	7203.5	5867.11	-0.159395	0.61237	0.999994	3459.45	3670.79	0.0855481	Non	2.21565	1.79075	1.82682	1.72644	2.003	1.777	-0.172719	Non
ENSG00000082438	COBLL1	507.973	681.455	406.173	261.808	621.696	993.666	418.674	450.414	-0.0746794	0.869207	0.999994	594.714	333.991	-0.832387	Down	1.22388	1.45815	1.03078	1.7204	1.341	1.376	0.0371712	Non
ENSG00000082458	DLG3	272.266	299.195	197.891	165.675	145.062	185.638	68.8232	106.511	-0.202362	0.669032	0.999994	285.731	181.783	-0.652435	Down	0.532797	0.620457	0.347783	0.642888	0.577	0.495	-0.221143	Non
ENSG00000082497	SERTAD4	136.614	155.797	116.185	115.052	72.5312	59.0012	28.6763	30.6895	-0.730678	0.20506	0.999994	146.205	115.618	-0.338623	Non	0.530921	0.378707	0.246817	0.266744	0.455	0.257	-0.824098	Non
ENSG00000082512	TRAF5	260.721	306.634	375.002	317.033	611.334	546.84	1181.46	1060.59	0.670804	0.0536231	0.999994	283.677	346.018	0.286594	Non	2.34479	1.78336	3.15056	3.34537	2.064	3.248	0.654109	Non
ENSG00000082515	MRPL22	926.954	978.997	784.009	1068.2	2139.67	1781.55	2512.05	2214.16	0.312829	0.363629	0.999994	952.976	926.103	-0.0412663	Non	2.30828	1.81977	3.2041	2.0728	2.064	2.638	0.354002	Non
ENSG00000082516	GEMIN5	1772.61	1595.57	2182.95	1917.54	3942.59	4753.91	6050.71	5391.43	0.10746	0.729	0.999994	1684.09	2050.24	0.283824	Non	2.22417	2.97944	2.77181	2.81164	2.602	2.792	0.101678	Non
ENSG00000082556	OPRK1	3.36724	4.54579	2.83377	1.02269	31.0848	2.15858	5.73527	5.4158	-0.295121	0.877034	1	3.95652	1.92823	-1.03695	Down	9.23153	0.474853	2.0239	5.29565	4.853	3.66	-0.407033	Non
ENSG00000082641	NFE2L1	39636.8	33157.8	39220.8	52664.3	13185.1	12365.1	15703.2	16106.6	-0.0194347	0.951965	0.999994	36397.3	45942.5	0.336	Non	0.332649	0.372916	0.400379	0.305835	0.353	0.353	0	Non
ENSG00000082684	SEMA5B	6.25345	4.54579	95.8758	183.061	0	2.87811	137.646	92.0686	0.805226	0.445249	0.999994	5.39962	139.468	4.69094	Up	0	0.633137	1.43567	0.502939	0.317	0.969	1.61201	Non
ENSG00000082701	GSK3B	3170.5	3434.14	4541.59	3244.48	3269.09	3365.23	4530.86	3577.13	0.0479826	0.889596	0.999994	3302.32	3893.03	0.237415	Non	1.03109	0.979934	0.997638	1.10253	1.006	1.05	0.061759	Non
ENSG00000082781	ITGB5	3849.72	3146.51	3915.32	4713.57	2175.94	1555.62	2253.96	2362.19	0.0149753	0.965989	0.999994	3498.12	4314.45	0.302597	Non	0.565219	0.494394	0.575677	0.501147	0.53	0.538	0.0216138	Non
ENSG00000082805	ERC1	1759.14	1777.82	1388.55	928.089	3621.38	4641.67	2362.93	2293.59	-0.220809	0.542966	0.999994	1768.48	1158.32	-0.610479	Down	2.0586	2.61088	1.70173	2.4713	2.335	2.087	-0.161992	Non
ENSG00000082898	XPO1	8415.22	12865.8	8935.82	7645.61	22287.8	38114.1	22872.2	26321.7	0.0634825	0.880295	0.999994	10640.5	8290.71	-0.36	Non	2.64851	2.96243	2.55961	3.44272	2.805	3.001	0.0974425	Non
ENSG00000082996	RNF13	835.557	924.448	897.36	917.862	927.363	1335.44	1284.7	1715	0.357188	0.333237	0.999994	880.003	907.611	0.0445664	Non	1.10987	1.44458	1.43164	1.86848	1.277	1.65	0.369707	Non
ENSG00000083093	PALB2	702.311	901.306	941.283	699.518	626.877	822.419	860.29	817.785	0.159658	0.67623	0.999994	801.808	820.401	0.0330718	Non	0.892592	0.912475	0.913954	1.16907	0.903	1.042	0.206557	Non
ENSG00000083097	DOPEY1	246.29	378.54	483.158	356.407	430.006	643.976	894.702	866.528	0.262696	0.548893	0.999994	312.415	419.782	0.426177	Non	1.74594	1.70121	1.85178	2.43129	1.724	2.142	0.313199	Non
ENSG00000083099	LYRM2	931.283	1331.09	1341.79	895.874	699.408	1150.52	544.85	743.77	-0.506552	0.272309	0.999994	1131.19	1118.83	-0.0158432	Non	0.751015	0.864347	0.406063	0.830216	0.808	0.618	-0.386748	Non
ENSG00000083123	BCKDHB	1460.42	1828.65	1285.11	1071.78	2103.4	2280.9	1760.73	2113.97	0.306272	0.361257	0.999994	1644.53	1178.45	-0.480794	Non	1.44027	1.24732	1.37009	1.97239	1.344	1.671	0.314179	Non
ENSG00000083168	KAT6A	4317.77	4913.58	4450.43	4109.67	2046.42	2791.76	2225.28	2531.89	0.0805118	0.808652	0.999994	4615.68	4280.05	-0.108914	Non	0.473952	0.568173	0.500015	0.61608	0.521	0.558	0.0989817	Non
ENSG00000083223	ZCCHC6	819.683	1110.83	2042.67	1250.75	1388.45	1848.46	2259.7	2041.76	-0.368922	0.374432	0.999994	965.254	1646.71	0.770606	Up	1.69389	1.66405	1.10624	1.63243	1.679	1.369	-0.29448	Non
ENSG00000083290	ULK2	511.821	499.623	531.804	516.969	77.712	109.368	108.97	164.279	0.493545	0.259014	0.999994	505.722	524.386	0.0522848	Non	0.151834	0.218901	0.204907	0.317774	0.185	0.261	0.496525	Non
ENSG00000083312	TNPO1	4725.69	6986.05	8953.29	6944.56	16200.4	21026	24518.3	24956	-0.0311258	0.933241	0.999994	5855.87	7948.93	0.440877	Non	3.42815	3.00971	2.73846	3.5936	3.219	3.166	-0.0239513	Non
ENSG00000083444	PLOD1	7916.39	6237.65	5525.85	8529.73	5590.08	4386.23	4880.71	5281.31	0.0396769	0.916948	0.999994	7077.02	7027.79	-0.0100711	Non	0.706141	0.703188	0.883251	0.619165	0.705	0.751	0.0911897	Non
ENSG00000083457	ITGAE	331.433	403.335	317.854	286.353	637.238	921.714	389.998	584.004	-0.383142	0.359146	0.999994	367.384	302.103	-0.282247	Non	1.92268	2.28523	1.22697	2.03946	2.104	1.633	-0.36561	Non
ENSG00000083520	DIS3	826.418	1254.64	1405.55	885.136	3522.94	4621.52	3957.33	4486.09	-0.0876434	0.835016	0.999994	1040.53	1145.34	0.138464	Non	4.26291	3.68355	2.81551	5.06824	3.973	3.942	-0.011301	Non
ENSG00000083535	PIBF1	104.385	178.525	281.488	149.312	725.312	1295.87	1072.49	1368.39	-0.341631	0.522332	0.999994	141.455	215.4	0.606675	Up	6.94846	7.25873	3.8101	9.16462	7.104	6.487	-0.13108	Non
ENSG00000083544	TDRD3	226.567	335.562	461.432	335.953	217.594	371.995	464.557	516.306	0.190434	0.685416	0.999994	281.065	398.692	0.504375	Non	0.960393	1.10857	1.00677	1.53684	1.034	1.272	0.298862	Non
ENSG00000083635	NUFIP1	246.29	270.268	311.242	237.775	336.752	541.804	447.351	383.619	-0.217312	0.612699	0.999994	258.279	274.509	0.0879221	Non	1.3673	2.00469	1.43731	1.61337	1.686	1.525	-0.144795	Non
ENSG00000083642	PDS5B	734.54	897.173	925.225	554.808	2010.15	2619.8	2018.81	2320.67	0.0454188	0.911297	0.999994	815.857	740.017	-0.140758	Non	2.73661	2.92006	2.18197	4.18283	2.828	3.182	0.170152	Non
ENSG00000083720	OXCT1	1891.43	2532	1873.12	1466.02	7165.05	8878.96	5804.09	5819.27	-0.0607165	0.861795	0.999994	2211.72	1669.57	-0.405688	Non	3.78817	3.50669	3.09862	3.96943	3.647	3.534	-0.0454082	Non
ENSG00000083750	RRAGB	166.919	184.724	203.559	176.414	217.594	190.675	246.616	218.437	0.0789219	0.849054	0.999994	175.822	189.986	0.111783	Non	1.30359	1.03221	1.21152	1.23821	1.168	1.225	0.0687415	Non
ENSG00000083799	CYLD	742.718	990.568	2711.44	2067.36	1087.97	1250.54	4192.48	3833.48	0.308859	0.383115	0.999994	866.643	2389.4	1.46314	Up	1.46485	1.26244	1.54622	1.85429	1.364	1.7	0.317691	Non
ENSG00000083807	SLC27A5	12.0259	18.5964	9.44589	10.7382	5.1808	2.87811	0	4.51316	0.597959	0.726009	1	15.3111	10.0921	-0.601361	Down	0.430805	0.154767	0	0.42029	0.293	0.21	-0.480511	Non
ENSG00000083812	ZNF324	300.166	223.157	277.709	343.112	62.1696	31.6592	28.6763	31.5922	-0.635473	0.289176	0.999994	261.661	310.41	0.246477	Non	0.207118	0.14187	0.10326	0.0920754	0.174	0.098	-0.828234	Non
ENSG00000083814	ZNF671	126.031	128.522	221.506	222.435	129.52	103.612	189.264	144.421	-0.28502	0.531478	0.999994	127.276	221.97	0.802402	Up	1.02768	0.806181	0.85444	0.649275	0.917	0.752	-0.286189	Non
ENSG00000083817	ZNF416	285.254	326.883	321.633	352.316	202.051	199.309	263.822	235.587	0.160902	0.679314	0.999994	306.069	336.974	0.138784	Non	0.708321	0.609725	0.820259	0.668682	0.659	0.744	0.175024	Non
ENSG00000083828	ZNF586	236.188	236.381	205.448	219.366	119.158	125.917	120.441	96.5817	-0.0887105	0.842077	0.999994	236.284	212.407	-0.153691	Non	0.504506	0.532688	0.586233	0.440276	0.519	0.513	-0.0167757	Non
ENSG00000083838	ZNF446	240.998	178.939	203.087	176.414	62.1696	33.0982	17.2058	18.0527	-1.07832	0.0977694	0.999994	209.969	189.75	-0.146072	Non	0.257967	0.18497	0.0847214	0.102331	0.221	0.094	-1.23331	Non
ENSG00000083844	ZNF264	441.59	468.629	426.482	357.941	217.594	318.75	212.205	190.456	-0.265794	0.517665	0.999994	455.11	392.211	-0.214583	Non	0.49275	0.680176	0.49757	0.532087	0.586	0.515	-0.186328	Non
ENSG00000083845	RPS5	11042.2	10031.7	9205.5	11755.3	20008.3	14402	15502.4	13349.9	-0.245954	0.479351	0.999994	10536.9	10480.4	-0.00776354	Non	1.81199	1.43565	1.68404	1.13565	1.624	1.41	-0.203856	Non
ENSG00000083857	FAT1	8321.9	8774.2	13777.8	14010.8	8683.02	11436.2	17383.6	21998.1	0.267245	0.413033	0.999994	8548.05	13894.3	0.700826	Up	1.04339	1.30339	1.26171	1.57008	1.173	1.416	0.271618	Non
ENSG00000083896	YTHDC1	1566.73	1971.22	2414.84	1856.69	4129.1	5689.3	5362.47	5597.23	-0.11603	0.747021	0.999994	1768.97	2135.77	0.27184	Non	2.63549	2.88618	2.22063	3.01463	2.761	2.618	-0.0767258	Non
ENSG00000083937	CHMP2B	276.595	333.909	411.369	270.501	2181.12	2750.75	2540.72	2396.49	-0.163526	0.667002	0.999994	305.252	340.935	0.159496	Non	7.8856	8.23803	6.17627	8.85946	8.062	7.518	-0.100789	Non
ENSG00000084070	SMAP2	3802.58	3533.73	2167.36	2654.9	1507.61	1563.53	1043.82	1260.08	0.199809	0.533855	0.999994	3668.15	2411.13	-0.605346	Down	0.396471	0.442459	0.481608	0.474623	0.419	0.478	0.19006	Non
ENSG00000084072	PPIE	1187.19	1257.94	899.249	1062.57	2450.52	2649.3	1760.73	1801.66	-0.200938	0.508376	0.999994	1222.57	980.911	-0.317722	Non	2.06413	2.10605	1.958	1.69556	2.085	1.827	-0.190571	Non
ENSG00000084073	ZMPSTE24	894.244	1255.88	1502.84	1371.42	4186.09	5840.4	7702.46	8753.73	0.293823	0.421868	0.999994	1075.06	1437.13	0.418776	Non	4.68115	4.65045	5.12527	6.38295	4.666	5.754	0.302379	Non
ENSG00000084090	STARD7	12693.5	13537.8	13067.5	13622.2	4372.6	3719.95	6509.53	4385.89	0.401946	0.243713	0.999994	13115.7	13344.8	0.0249903	Non	0.344474	0.274783	0.498148	0.321967	0.31	0.41	0.403356	Non
ENSG00000084092	NOA1	416.576	421.518	442.068	457.653	538.803	613.756	693.967	693.222	0.1523	0.64378	0.999994	419.047	449.86	0.102364	Non	1.29341	1.45606	1.56982	1.51473	1.375	1.542	0.165371	Non
ENSG00000084093	REST	1083.29	1515.4	1626.58	947.009	3331.25	3222.76	3148.66	2573.41	-0.18436	0.657783	0.999994	1299.35	1286.8	-0.0140016	Non	3.07513	2.12667	1.93575	2.71741	2.601	2.327	-0.160595	Non
ENSG00000084112	SSH1	8265.14	7531.96	8590.57	9008.34	1201.95	1475.03	9566.43	1679.8	1.91224	0.0622023	0.999994	7898.55	8799.46	0.155827	Non	0.145424	0.195836	1.1136	0.186472	0.171	0.65	1.92644	Non
ENSG00000084207	GSTP1	13438.7	11437.2	13607.3	15730.5	11972.8	6176.42	11883.5	9724.06	0.0154866	0.970846	0.999994	12437.9	14668.9	0.238011	Non	0.890924	0.540029	0.873317	0.618168	0.715	0.746	0.0612324	Non
ENSG00000084234	APLP2	5134.57	4430.49	5045.52	6247.6	11957.3	11103.7	14280.8	17070.6	0.20471	0.518232	0.999994	4782.53	5646.56	0.239599	Non	2.32878	2.50621	2.83039	2.73235	2.417	2.781	0.202386	Non
ENSG00000084444	KIAA1467	720.59	669.47	505.828	657.077	1590.51	1228.23	1221.61	1236.61	0.0705208	0.840547	0.999994	695.03	581.452	-0.257415	Non	2.20723	1.83463	2.41508	1.88198	2.021	2.149	0.0885962	Non
ENSG00000084453	SLCO1A2	7.21552	21.9024	9.91819	5.11344	67.3504	83.4651	28.6763	37.9106	-0.190915	0.839055	0.999994	14.559	7.51581	-0.953908	Down	9.3341	3.81077	2.89129	7.41391	6.572	5.153	-0.35092	Non
ENSG00000084463	WBP11	3481.25	2965.09	2573.06	3020.51	2232.92	2966.61	1892.64	1975.86	-0.226884	0.497853	0.999994	3223.17	2796.78	-0.204711	Non	0.641415	1.00051	0.735559	0.654149	0.821	0.695	-0.240369	Non
ENSG00000084623	EIF3I	9921.34	10099.5	7339.93	9237.94	23044.2	24846.7	21765.3	23644.5	0.195576	0.514458	0.999994	10010.4	8288.93	-0.272244	Non	2.32269	2.46019	2.96533	2.5595	2.391	2.762	0.208099	Non
ENSG00000084628	NKAIN1	169.805	121.91	97.2927	134.995	15.5424	6.47574	28.6763	13.5395	1.39802	0.0969459	0.999994	145.858	116.144	-0.328648	Non	0.0915307	0.0531191	0.294743	0.100296	0.072	0.198	1.45943	Non
ENSG00000084636	COL16A1	37.0397	18.1831	19.8364	20.4538	20.7232	3.59763	0	13.5395	0.52098	0.706934	1	27.6114	20.1451	-0.454838	Non	0.559487	0.197855	0	0.661957	0.379	0.331	-0.195367	Non
ENSG00000084652	TXLNA	7436.8	6802.98	6626.29	7952.42	6279.13	6125.33	8602.9	7304.11	0.32355	0.286739	0.999994	7119.89	7289.36	0.0339371	Non	0.844333	0.90039	1.2983	0.918476	0.872	1.108	0.345558	Non
ENSG00000084676	NCOA1	5308.7	6330.22	7370.63	6953.76	1668.22	2069.36	1909.84	2022.8	-0.23149	0.462672	0.999994	5819.46	7162.2	0.299518	Non	0.314242	0.326902	0.259115	0.290893	0.321	0.275	-0.223142	Non
ENSG00000084693	AGBL5	2593.26	2545.23	1600.13	1968.67	559.526	559.072	395.733	324.948	-0.137173	0.686382	0.999994	2569.24	1784.4	-0.525901	Non	0.215762	0.219655	0.247313	0.165059	0.218	0.206	-0.0816838	Non
ENSG00000084710	EFR3B	404.55	355.811	665.463	701.564	336.752	477.046	693.967	732.938	-0.0688788	0.850429	0.999994	380.181	683.513	0.846284	Up	0.832411	1.34073	1.04283	1.04472	1.087	1.044	-0.0582302	Non
ENSG00000084731	KIF3C	5051.83	4612.73	5640.62	6775.31	1554.24	1106.63	1691.9	1382.83	-0.146979	0.677024	0.999994	4832.28	6207.96	0.361415	Non	0.307659	0.239908	0.29995	0.204099	0.274	0.252	-0.120752	Non
ENSG00000084733	RAB10	5807.53	7303.01	6699.97	6428.61	13428.6	12869.5	13896.6	13892.4	0.0778499	0.793136	0.999994	6555.27	6564.29	0.00198386	Non	2.31228	1.76221	2.07412	2.16103	2.037	2.118	0.0562566	Non
ENSG00000084754	HADHA	6376.12	6589.32	5363.38	6303.85	7019.98	7331.98	8115.4	7084.77	0.233127	0.428483	0.999994	6482.72	5833.61	-0.15221	Non	1.10098	1.11271	1.51311	1.12388	1.107	1.318	0.251695	Non
ENSG00000084764	MAPRE3	568.583	485.986	673.492	943.941	1533.52	1221.76	1559.99	1758.33	-0.337029	0.358953	0.999994	527.285	808.716	0.617052	Up	2.69708	2.51397	2.31627	1.86275	2.606	2.09	-0.318334	Non
ENSG00000084774	CAD	4484.21	3404.38	3323.54	3453.1	10599.9	10588.6	6647.17	6393.35	-0.481593	0.118526	0.999994	3944.29	3388.32	-0.219196	Non	2.36383	3.11027	2.00003	1.85148	2.737	1.926	-0.506988	Non
ENSG00000085063	CD59	3838.18	4144.1	2165.47	2469.28	3574.75	4176.13	2718.52	3094.23	0.36974	0.227409	0.999994	3991.14	2317.38	-0.784309	Down	0.931367	1.00773	1.25539	1.25309	0.97	1.254	0.370481	Non
ENSG00000085117	CD82	5491.01	4213.53	4946.34	6530.37	8154.58	4898.54	7777.02	6249.83	-0.136506	0.740357	0.999994	4852.27	5738.36	0.241977	Non	1.48508	1.16257	1.57228	0.957041	1.324	1.265	-0.0657657	Non
ENSG00000085185	BCORL1	1148.23	624.013	1182.63	818.15	1885.81	1970.06	1703.37	1852.2	-0.29146	0.503243	0.999994	886.121	1000.39	0.174984	Non	1.64236	3.15709	1.44033	2.26389	2.4	1.852	-0.37395	Non
ENSG00000085224	ATRX	553.19	900.066	2437.99	551.74	6491.54	11128.9	7937.61	9812.52	-1.03033	0.328412	0.999994	726.628	1494.86	1.04072	Up	11.7347	12.3646	3.25581	17.7847	12.05	10.52	-0.195898	Non
ENSG00000085231	TAF9	1641.29	1949.73	2714.75	2226.39	2725.1	3945.17	3005.28	3798.28	-0.43358	0.24134	0.999994	1795.51	2470.57	0.460451	Non	1.66034	2.02344	1.10702	1.70603	1.842	1.407	-0.388651	Non
ENSG00000085274	MYNN	384.828	485.986	795.817	634.578	347.114	507.266	470.292	606.569	-0.394374	0.337986	0.999994	435.407	715.197	0.715977	Up	0.901997	1.04379	0.590955	0.955863	0.973	0.773	-0.331971	Non
ENSG00000085276	MECOM	862.495	1010.4	804.318	607.476	1414.36	1545.54	992.201	1049.76	-0.128043	0.709134	0.999994	936.45	705.897	-0.407744	Non	1.63984	1.52963	1.23359	1.72807	1.585	1.481	-0.0979112	Non
ENSG00000085365	SCAMP1	646.992	977.344	924.281	596.738	2621.48	3180.31	2420.28	2842.39	-0.0458155	0.911747	0.999994	812.168	760.509	-0.0948119	Non	4.05181	3.25403	2.61856	4.76321	3.653	3.691	0.01493	Non
ENSG00000085377	PREP	704.716	585.993	793.455	474.016	5792.13	5439.62	5603.36	4015.81	-0.200414	0.621848	0.999994	645.355	633.735	-0.0262115	Non	8.21911	9.28274	7.06197	8.4719	8.751	7.767	-0.17209	Non
ENSG00000085382	HACE1	422.349	560.785	548.806	364.588	756.397	754.784	659.556	812.37	0.0800214	0.843671	0.999994	491.567	456.697	-0.106149	Non	1.79093	1.34594	1.2018	2.22818	1.568	1.715	0.129283	Non
ENSG00000085415	SEH1L	2883.8	3598.61	3498.29	3151.41	4377.78	5720.24	5534.53	5636.94	0.106043	0.74753	0.999994	3241.21	3324.85	0.0367579	Non	1.51806	1.58957	1.58207	1.7887	1.554	1.685	0.116762	Non
ENSG00000085433	WDR47	362.7	505.409	470.406	388.621	937.725	1690.17	1181.46	1622.03	0.102609	0.820377	0.999994	434.055	429.513	-0.0151732	Non	2.5854	3.34416	2.51159	4.17381	2.965	3.343	0.173111	Non
ENSG00000085449	WDFY1	1245.4	1753.85	1556.21	1241.54	2802.81	2164.34	2598.08	1806.17	-0.0761324	0.848876	0.999994	1499.62	1398.88	-0.100331	Non	2.25053	1.23405	1.66949	1.45478	1.742	1.562	-0.15735	Non
ENSG00000085491	SLC25A24	1627.34	2311.74	1876.9	1258.93	4553.92	5695.77	4358.8	5592.71	0.286867	0.475348	0.999994	1969.54	1567.91	-0.329012	Non	2.79838	2.46385	2.32234	4.44244	2.631	3.382	0.362265	Non
ENSG00000085511	MAP3K4	3430.74	3776.31	3963.03	3530.32	3279.45	4143.03	4966.74	4873.32	0.345995	0.263971	0.999994	3603.52	3746.67	0.0562007	Non	0.955901	1.09711	1.25327	1.38042	1.027	1.317	0.358819	Non
ENSG00000085514	PILRA	4.32931	2.06627	2.36147	6.13613	0	6.47574	0	8.1237	-0.115365	0.95982	1	3.19779	4.2488	0.40998	Non	0	3.13403	0	1.32391	1.567	0.662	-1.2431	Non
ENSG00000085552	IGSF9	24.5328	18.1831	6.61213	5.11344	31.0848	12.232	5.73527	9.02633	0.646681	0.601818	1	21.358	5.86278	-1.86512	Down	1.26707	0.672708	0.867386	1.76522	0.97	1.316	0.440103	Non
ENSG00000085563	ABCB1	20.2035	20.6627	23.1424	13.2949	15.5424	66.1965	5.73527	76.7238	0.228061	0.83884	0.999994	20.4331	18.2187	-0.165486	Non	0.769294	3.20367	0.247825	5.7709	1.986	3.009	0.599418	Non
ENSG00000085644	ZNF213	442.071	239.274	319.744	486.799	77.712	61.1598	51.6174	56.8659	-0.520007	0.373187	0.999994	340.672	403.271	0.243366	Non	0.175791	0.255606	0.161434	0.116816	0.216	0.139	-0.635946	Non
ENSG00000085662	AKR1B1	2141.09	2254.3	1730.49	1988.1	2958.24	2506.83	2672.63	2737.69	0.23181	0.444566	0.999994	2197.69	1859.3	-0.241232	Non	1.38165	1.11202	1.54444	1.37703	1.247	1.461	0.228495	Non
ENSG00000085719	CPNE3	3933.9	5349.56	4634.16	4001.78	9480.86	13015.5	10839.7	11954.5	0.122339	0.731494	0.999994	4641.73	4317.97	-0.104312	Non	2.41004	2.43301	2.33908	2.98729	2.422	2.663	0.136854	Non
ENSG00000085721	RRN3	793.226	896.76	962.064	728.665	2403.89	2899.69	2133.52	2526.47	-0.186923	0.58884	0.999994	844.993	845.365	0.000634233	Non	3.03052	3.23352	2.21765	3.46726	3.132	2.842	-0.140178	Non
ENSG00000085733	CTTN	7825.95	6921.58	7889.68	7906.4	6496.72	6813.92	7232.17	6447.51	-0.0617081	0.829388	0.999994	7373.77	7898.04	0.0990928	Non	0.830151	0.984445	0.916662	0.81548	0.907	0.866	-0.0667355	Non
ENSG00000085741	WNT11	0.96207	1.65301	0.944589	4.09075	0	0	17.2058	2.7079	3.65496	0.178803	1	1.30754	2.51767	0.945232	Up	0	0	18.2151	0.661957	0	9.439	Inf	Non
ENSG00000085760	MTIF2	1344.97	1944.77	2007.72	1289.61	2357.26	3424.23	2861.9	2743.1	-0.0533826	0.899161	0.999994	1644.87	1648.67	0.00332486	Non	1.75265	1.76074	1.42544	2.12708	1.757	1.776	0.0155174	Non
ENSG00000085788	DDHD2	1568.65	1924.11	1368.71	1240.52	782.301	1349.83	974.995	915.27	0.224037	0.573426	0.999994	1746.38	1304.62	-0.420744	Non	0.498708	0.701537	0.712346	0.737811	0.6	0.725	0.273018	Non
ENSG00000085831	TTC39A	17.3173	22.3157	29.7546	33.7487	5.1808	17.9882	17.2058	16.2474	-0.458385	0.658141	1	19.8165	31.7516	0.680131	Up	0.29917	0.806077	0.578257	0.481423	0.553	0.53	-0.0612871	Non
ENSG00000085832	EPS15	1355.07	1588.96	2471.05	1912.94	1310.74	1886.6	1881.17	2212.35	-0.224451	0.54506	0.999994	1472.02	2191.99	0.574448	Non	0.967284	1.18732	0.761284	1.15652	1.077	0.959	-0.167416	Non
ENSG00000085840	ORC1	1578.76	1614.17	1312.51	1355.06	3890.78	3320.62	4444.83	3657.47	0.426863	0.164832	0.999994	1596.46	1333.78	-0.259353	Non	2.46446	2.05717	3.38652	2.69912	2.261	3.043	0.428533	Non
ENSG00000085871	MGST2	560.406	521.112	357.527	424.415	647.6	786.443	584.997	626.427	0.216734	0.533636	0.999994	540.759	390.971	-0.467923	Non	1.15559	1.50916	1.63623	1.47598	1.332	1.556	0.224248	Non
ENSG00000085872	CHERP	1644.66	852.955	1049.91	1146.43	1440.26	1015.25	871.761	922.491	-0.255951	0.568682	0.999994	1248.81	1098.17	-0.185446	Non	0.875722	1.19028	0.830318	0.804662	1.033	0.817	-0.338432	Non
ENSG00000085978	ATG16L1	1019.79	996.767	1375.32	1327.45	1093.15	1279.32	1863.96	2046.27	0.292986	0.337094	0.999994	1008.28	1351.39	0.422542	Non	1.07193	1.28347	1.35529	1.54151	1.178	1.448	0.297722	Non
ENSG00000085982	USP40	1683.62	1961.71	1977.03	1831.12	1233.03	1483.66	1353.52	1354.85	-0.0760246	0.810023	0.999994	1822.67	1904.07	0.0630379	Non	0.732368	0.75631	0.684626	0.739903	0.744	0.712	-0.0634254	Non
ENSG00000085998	POMGNT1	3728.02	3329.17	3207.35	3907.18	549.165	495.754	739.849	546.996	0.272669	0.437292	0.999994	3528.59	3557.27	0.0116752	Non	0.147307	0.148912	0.230673	0.139998	0.148	0.185	0.321928	Non
ENSG00000085999	RAD54L	1124.66	948.83	666.408	840.649	502.538	466.973	430.145	423.335	0.281946	0.428749	0.999994	1036.74	753.529	-0.460326	Non	0.446835	0.492157	0.645468	0.503581	0.469	0.575	0.293974	Non
ENSG00000086015	MAST2	6370.82	5345.85	5475.31	6516.05	1517.97	1239.74	1445.29	1431.58	0.0361295	0.911508	0.999994	5858.34	5995.68	0.0334335	Non	0.23827	0.231908	0.263964	0.2197	0.235	0.242	0.0423463	Non
ENSG00000086061	DNAJA1	9687.56	11901.3	12064.3	10682.5	15283.4	21285	17337.7	20489.8	-0.0269974	0.937815	0.999994	10794.4	11373.4	0.0753764	Non	1.57763	1.78847	1.43711	1.91807	1.683	1.678	-0.00429246	Non
ENSG00000086062	B4GALT1	1867.86	1601.77	928.531	1206.26	1129.41	1010.22	722.644	723.912	0.141959	0.677814	0.999994	1734.81	1067.4	-0.700686	Down	0.604658	0.630687	0.778265	0.600129	0.618	0.689	0.156897	Non
ENSG00000086065	CHMP5	1408.95	1684.42	1585.02	1296.77	4491.75	5306.51	6612.76	5503.35	0.404532	0.222289	0.999994	1546.69	1440.89	-0.102215	Non	3.18801	3.15035	4.17203	4.2439	3.169	4.208	0.409107	Non
ENSG00000086102	NFX1	2401.81	2598.95	2289.21	2392.07	3092.94	3337.17	3108.51	3853.34	0.21294	0.484832	0.999994	2500.38	2340.64	-0.0952438	Non	1.28775	1.28404	1.3579	1.61088	1.286	1.484	0.2066	Non
ENSG00000086189	DIMT1	435.818	539.709	435.456	442.824	1492.07	2223.34	2586.61	2333.31	0.544304	0.136496	0.999994	487.763	439.14	-0.151501	Non	3.42361	4.11951	5.94	5.26915	3.772	5.605	0.571385	Non
ENSG00000086200	IPO11	754.263	1111.24	1076.36	822.752	4818.14	5941.85	6337.47	6824.81	0.263872	0.478767	0.999994	932.75	949.556	0.0257619	Non	6.38789	5.34705	5.88787	8.2951	5.867	7.091	0.273366	Non
ENSG00000086205	FOLH1	11.0638	6.1988	3.30606	3.57941	0	3.59763	0	3.61053	1.34216	0.55302	1	8.6313	3.44273	-1.32602	Down	0	0.580376	0	1.0087	0.29	0.504	0.797371	Non
ENSG00000086232	EIF2AK1	7883.2	8386.56	5509.32	6624.46	3517.76	3612.74	2947.93	2842.39	0.121242	0.680727	0.999994	8134.88	6066.89	-0.423164	Non	0.446236	0.430778	0.53508	0.429075	0.439	0.482	0.134812	Non
ENSG00000086289	EPDR1	2406.62	2449.35	1004.1	1090.7	1201.95	1177.15	596.468	534.359	0.128277	0.676359	0.999994	2427.98	1047.4	-1.21295	Down	0.499434	0.480595	0.594033	0.489924	0.49	0.542	0.145511	Non
ENSG00000086300	SNX10	177.502	275.64	474.184	240.843	1834	1962.87	3309.25	2300.81	-0.0995585	0.835941	0.999994	226.571	357.513	0.658035	Up	10.3323	7.12113	6.97883	9.55316	8.727	8.266	-0.0782964	Non
ENSG00000086475	SEPHS1	2623.08	2666.31	2636.82	2564.39	782.301	595.049	728.379	607.472	-0.0136504	0.967455	0.999994	2644.7	2600.61	-0.0242548	Non	0.298237	0.223173	0.276234	0.236888	0.261	0.257	-0.0222814	Non
ENSG00000086504	MRPL28	2081.44	1752.19	1885.87	2445.25	3357.16	2406.82	3051.16	3393.9	-0.00722365	0.983993	0.999994	1916.82	2165.56	0.176028	Non	1.6129	1.3736	1.6179	1.38796	1.493	1.503	0.00963084	Non
ENSG00000086544	ITPKC	364.143	309.114	528.026	560.944	409.283	320.189	619.409	545.19	-0.000250701	0.999454	0.999994	336.628	544.485	0.693735	Up	1.12396	1.03583	1.17307	0.971916	1.08	1.072	-0.0107264	Non
ENSG00000086570	FAT2	6.73449	9.50483	4.72295	6.13613	0	1.43905	5.73527	3.61053	2.31427	0.259341	1	8.11966	5.42954	-0.58059	Non	0	0.151402	1.21434	0.588406	0.076	0.901	3.56746	Non
ENSG00000086589	RBM22	2750.56	2684.08	2363.84	2823.13	3372.7	3169.52	2477.64	2919.11	-0.204509	0.505423	0.999994	2717.32	2593.48	-0.0672934	Non	1.22619	1.18086	1.04814	1.034	1.204	1.041	-0.209865	Non
ENSG00000086598	TMED2	8793.32	10511.1	10093.9	11505.2	3756.08	3809.17	6899.53	4152.11	0.380043	0.314629	0.999994	9652.21	10799.6	0.162042	Non	0.427152	0.362395	0.683535	0.360889	0.395	0.522	0.402197	Non
ENSG00000086619	ERO1LB	42.8121	69.0133	80.2901	65.9633	41.4464	100.014	114.705	148.032	0.40337	0.533126	0.999994	55.9127	73.1267	0.387223	Non	0.9681	1.4492	1.42864	2.24415	1.209	1.836	0.602752	Non
ENSG00000086666	ZFAND6	2920.84	3393.22	3956.41	3393.79	17920.4	18670.3	23480.2	20627.9	0.0497395	0.868397	0.999994	3157.03	3675.1	0.219214	Non	6.13535	5.50223	5.93471	6.07812	5.819	6.006	0.0456332	Non
ENSG00000086712	TXLNG	915.409	1276.95	1194.91	830.934	1290.02	1407.39	1284.7	1284.45	0.0408376	0.914606	0.999994	1096.18	1012.92	-0.113966	Non	1.40923	1.10215	1.07515	1.54579	1.256	1.31	0.0607303	Non
ENSG00000086730	LAT2	17.7983	16.9434	8.50131	10.2269	0	3.59763	0	0.902633	-0.640361	0.746739	1	17.3708	9.36409	-0.891457	Down	0	0.212333	0	0.0882609	0.106	0.044	-1.26849	Non
ENSG00000086758	HUWE1	17621.3	15514.8	18596.6	16209.6	19184.5	21390.1	22287.2	20140.4	-0.00733024	0.980247	0.999994	16568	17403.1	0.0709434	Non	1.08871	1.37869	1.19846	1.2425	1.234	1.22	-0.0164612	Non
ENSG00000086827	ZW10	1504.68	1961.71	1849.98	1684.88	3890.78	5379.9	5127.33	5892.39	0.218994	0.535189	0.999994	1733.2	1767.43	0.0282173	Non	2.58579	2.74245	2.77156	3.49722	2.664	3.134	0.234411	Non
ENSG00000086848	ALG9	361.257	398.789	378.78	462.766	5.1808	6.47574	17.2058	15.3448	1.17582	0.10321	0.999994	380.023	420.773	0.146955	Non	0.014341	0.0162385	0.0454242	0.0331588	0.015	0.039	1.37851	Non
ENSG00000086967	MYBPC2	9.6207	9.09157	16.058	22.4991	10.3616	14.3905	5.73527	13.5395	-1.26997	0.296501	1	9.35613	19.2786	1.04301	Up	1.07701	1.58284	0.357159	0.601779	1.33	0.479	-1.47333	Non
ENSG00000087008	ACOX3	1508.04	1252.57	1983.64	2002.42	4056.57	3095.4	6417.76	5826.5	0.249222	0.444013	0.999994	1380.31	1993.03	0.529974	Non	2.68995	2.47124	3.23535	2.90972	2.581	3.073	0.251718	Non
ENSG00000087053	MTMR2	1572.5	2135.69	2788.43	2392.07	1704.48	2394.58	2741.46	3150.19	0.0357382	0.922936	0.999994	1854.1	2590.25	0.482372	Non	1.08393	1.12122	0.983155	1.31693	1.103	1.15	0.0602011	Non
ENSG00000087074	PPP1R15A	5553.55	4771.42	8318.05	9484.4	1388.45	1491.58	2632.49	2434.4	0.0232395	0.938918	0.999994	5162.48	8901.23	0.785939	Up	0.250012	0.312607	0.316479	0.256674	0.281	0.287	0.0304806	Non
ENSG00000087076	HSD17B14	23.0897	11.1578	16.058	22.4991	0	17.2686	40.1469	10.8316	0.754132	0.560386	1	17.1238	19.2786	0.170999	Non	0	1.54767	2.50011	0.481423	0.774	1.491	0.945875	Non
ENSG00000087077	TRIP6	1516.7	1143.89	1091.47	1249.72	2383.17	1640.52	1777.93	1519.13	-0.0990734	0.792571	0.999994	1330.29	1170.6	-0.184499	Non	1.57128	1.43417	1.62893	1.21557	1.503	1.422	-0.0799235	Non
ENSG00000087085	ACHE	12.0259	9.09157	10.8628	15.3403	5.1808	3.59763	17.2058	8.1237	1.16195	0.41394	1	10.5587	13.1015	0.311302	Non	0.430805	0.395711	1.58392	0.529565	0.413	1.057	1.35576	Non
ENSG00000087086	FTL	42807.3	42562.6	38614.3	57937.3	2875.34	2583.82	1106.91	1530.87	-1.21303	0.00111884	0.443806	42685	48275.8	0.177573	Non	0.0671695	0.0607063	0.0286657	0.0264228	0.064	0.028	-1.19265	Down
ENSG00000087087	SRRT	6412.19	5348.74	5631.17	6640.82	7641.68	6730.45	9136.28	7704.87	0.167055	0.599434	0.999994	5880.47	6136	0.0613671	Non	1.19174	1.25833	1.62245	1.16023	1.225	1.391	0.183341	Non
ENSG00000087088	BAX	4276.4	3541.17	3005.21	3828.43	4377.78	2891.06	3005.28	2369.41	-0.240655	0.531965	0.999994	3908.78	3416.82	-0.194065	Non	1.02371	0.816414	1.00002	0.618899	0.92	0.809	-0.185494	Non
ENSG00000087095	NLK	765.326	821.134	818.959	909.681	108.797	127.356	183.529	197.677	0.542016	0.153362	0.999994	793.23	864.32	0.123825	Non	0.142157	0.155098	0.2241	0.217303	0.149	0.221	0.568734	Non
ENSG00000087111	PIGS	3360.99	2736.15	3435	4911.46	2745.82	1999.56	3263.37	3068.05	-0.0317774	0.932343	0.999994	3048.57	4173.23	0.453031	Non	0.816969	0.730795	0.950034	0.624672	0.774	0.787	0.0240301	Non
ENSG00000087116	ADAMTS2	2513.41	1808.81	4733.81	5643.7	1911.72	1335.44	3659.1	3717.95	-0.0692655	0.852278	0.999994	2161.11	5188.76	1.26362	Up	0.760607	0.738298	0.772972	0.658778	0.749	0.716	-0.0650061	Non
ENSG00000087152	ATXN7L3	3937.75	3603.98	3210.66	3596.28	295.306	315.872	361.322	289.745	0.19227	0.570403	0.999994	3770.87	3403.47	-0.14789	Non	0.0749935	0.0876453	0.112538	0.080568	0.081	0.097	0.260063	Non
ENSG00000087157	PGS1	1117.92	933.953	1029.13	1042.12	803.024	613.037	722.644	721.204	0.0346084	0.919973	0.999994	1025.94	1035.62	0.0135563	Non	0.718317	0.65639	0.702189	0.692055	0.687	0.697	0.0208486	Non
ENSG00000087191	PSMC5	8558.09	9178.36	6543.64	7675.27	21148	20838.9	20090.6	18810	0.208541	0.465963	0.999994	8868.22	7109.46	-0.318906	Non	2.47112	2.27044	3.07025	2.45072	2.371	2.76	0.219173	Non
ENSG00000087206	UIMC1	976.02	1043.05	871.856	810.991	1300.38	1678.66	1129.85	1290.77	-0.0399009	0.903872	0.999994	1009.54	841.424	-0.262787	Non	1.33233	1.60937	1.29591	1.59159	1.471	1.444	-0.0267265	Non
ENSG00000087237	CETP	1.4431	2.89277	3.77836	4.60209	5.1808	0	0	6.31843	0.821565	0.759838	1	2.16794	4.19023	0.950704	Up	3.59004	0	0	1.37295	1.795	0.686	-1.3877	Non
ENSG00000087245	MMP2	388.195	330.189	148.301	182.038	663.142	577.78	321.175	241.906	-0.0498009	0.899988	0.999994	359.192	165.169	-1.12081	Down	1.70827	1.74984	2.1657	1.32887	1.729	1.747	0.0149417	Non
ENSG00000087250	MT3	1.4431	4.54579	0.472295	0	20.7232	17.9882	0	9.02633	1.9824	0.379516	1	2.99445	0.236147	-3.66453	Down	14.3602	3.95711	0	Inf	9.159	Inf	Inf	Non
ENSG00000087258	GNAO1	676.816	445.487	365.084	501.117	388.56	236.724	286.763	213.924	0.0634958	0.896146	0.999994	561.152	433.1	-0.373689	Non	0.5741	0.531383	0.785473	0.426894	0.553	0.606	0.132038	Non
ENSG00000087263	OGFOD1	2057.87	2294.38	1856.59	2167.07	1694.12	2131.24	2047.49	2130.21	0.234262	0.465906	0.999994	2176.12	2011.83	-0.113251	Non	0.823242	0.928894	1.10282	0.98299	0.876	1.043	0.251736	Non
ENSG00000087266	SH3BP2	3983.93	3175.44	2742.14	3005.68	549.165	574.182	321.175	393.548	-0.311745	0.364178	0.999994	3579.68	2873.91	-0.316817	Non	0.137845	0.18082	0.117126	0.130935	0.159	0.124	-0.358687	Non
ENSG00000087269	NOP14	3528.39	3143.62	3149.73	3130.96	4170.54	3468.84	3613.22	3386.68	-0.0368838	0.9022	0.999994	3336	3140.35	-0.0871977	Non	1.182	1.10345	1.14715	1.08167	1.143	1.114	-0.0370762	Non
ENSG00000087274	ADD1	7273.73	6201.28	7569.94	7845.55	10273.5	8920.69	12153	9514.65	-0.0198834	0.950067	0.999994	6737.5	7707.74	0.194095	Non	1.41242	1.43852	1.60543	1.21275	1.425	1.409	-0.0162903	Non
ENSG00000087299	L2HGDH	102.941	128.935	95.8758	82.3263	212.413	298.604	126.176	179.624	-0.340375	0.484897	0.999994	115.938	89.1011	-0.379842	Non	2.06343	2.31592	1.31603	2.18185	2.19	1.749	-0.324401	Non
ENSG00000087301	TXNDC16	80.3328	123.976	78.8732	72.6108	253.859	461.936	131.911	264.471	-0.388357	0.496668	0.999994	102.154	75.742	-0.431586	Non	3.16009	3.72601	1.67245	3.64231	3.443	2.657	-0.373868	Non
ENSG00000087302	C14orf166	2065.08	2368.77	2151.77	2011.63	4362.23	6397.31	5563.21	5247.91	0.0931074	0.786062	0.999994	2216.93	2081.7	-0.0907976	Non	2.11238	2.70069	2.5854	2.60879	2.407	2.597	0.10961	Non
ENSG00000087303	NID2	145.754	84.3037	682.466	707.188	383.379	312.275	1307.64	1626.54	-0.494566	0.243533	0.999994	115.029	694.827	2.59466	Up	2.63033	3.70416	1.91605	2.30002	3.167	2.108	-0.587242	Non
ENSG00000087338	GMCL1	458.907	638.89	502.994	394.757	367.837	382.069	286.763	323.143	0.00329265	0.99349	0.999994	548.898	448.876	-0.290223	Non	0.80155	0.59802	0.570113	0.818585	0.7	0.694	-0.0124193	Non
ENSG00000087365	SF3B2	9849.67	8594.84	8838.52	9908.31	13604.8	13853	14963.3	14713.8	0.0884603	0.756503	0.999994	9222.26	9373.42	0.0234552	Non	1.38124	1.61179	1.69297	1.485	1.497	1.589	0.0860449	Non
ENSG00000087448	KLHL42	469.009	509.541	479.851	480.663	393.741	272.701	412.939	262.666	0.0353545	0.933653	0.999994	489.275	480.257	-0.0268385	Non	0.839517	0.535188	0.860556	0.546466	0.687	0.704	0.0352653	Non
ENSG00000087460	GNAS	26479	25475.8	23389	24161	69816.5	56706.6	77844.8	61213	0.264066	0.400657	0.999994	25977.4	23775	-0.127814	Non	2.63667	2.2259	3.32827	2.53354	2.431	2.931	0.269843	Non
ENSG00000087470	DNM1L	1515.26	2148.92	1852.34	1300.35	2978.96	3710.6	2643.96	2901.96	-0.0548541	0.886378	0.999994	1832.09	1576.34	-0.216907	Non	1.96597	1.72673	1.42736	2.23168	1.846	1.83	-0.0125589	Non
ENSG00000087494	PTHLH	4.32931	7.85181	5.66754	6.64747	0	5.03669	5.73527	1.80527	-0.332767	0.872759	1	6.09056	6.1575	0.0157697	Non	0	0.641468	1.01195	0.271572	0.321	0.642	1	Non
ENSG00000087495	PHACTR3	1471	1173.23	2399.26	2049.98	2253.65	2555.76	3854.1	3554.57	-0.13235	0.681622	0.999994	1322.12	2224.62	0.750709	Up	1.53205	2.1784	1.60637	1.73396	1.855	1.67	-0.151571	Non
ENSG00000087502	ERGIC2	710.488	1108.35	1249.22	815.082	1217.49	2053.53	1141.32	1817.9	-0.326528	0.507766	0.999994	909.417	1032.15	0.18264	Non	1.71359	1.85279	0.913625	2.23033	1.783	1.572	-0.181705	Non
ENSG00000087510	TFAP2C	15.3931	21.9024	15.5857	11.7609	5.1808	10.0734	0	14.4421	0.655124	0.634719	1	18.6478	13.6733	-0.44764	Non	0.336566	0.45992	0	1.22798	0.398	0.614	0.62547	Non
ENSG00000087586	AURKA	5878.73	6683.55	3396.27	3998.2	10542.9	13858.8	6997.03	9160.82	0.170617	0.621942	0.999994	6281.14	3697.23	-0.764579	Down	1.7934	2.07357	2.06021	2.29124	1.933	2.176	0.170837	Non
ENSG00000087589	CASS4	6.73449	5.78555	4.72295	8.69284	0	3.59763	17.2058	8.1237	1.94796	0.25711	1	6.26002	6.7079	0.0996937	Non	0	0.621831	3.64302	0.934527	0.311	2.289	2.87973	Non
ENSG00000087842	PIR	783.606	812.456	1180.74	1262.51	1497.25	2113.97	2666.9	2840.59	-0.0147273	0.964927	0.999994	798.031	1221.62	0.614282	Up	1.91072	2.60195	2.25867	2.24996	2.256	2.254	-0.00127955	Non
ENSG00000087884	AAMDC	210.693	197.535	264.485	295.045	248.678	282.054	246.616	395.353	-0.145803	0.731743	0.999994	204.114	279.765	0.45484	Non	1.18029	1.42787	0.93244	1.33997	1.304	1.136	-0.198981	Non
ENSG00000087903	RFX2	336.243	245.059	237.092	256.695	113.978	74.1113	120.441	57.7685	0.0823271	0.883356	0.999994	290.651	246.893	-0.235402	Non	0.338974	0.302422	0.507991	0.225048	0.321	0.367	0.193207	Non
ENSG00000087995	METTL2A	481.035	576.488	588.479	611.056	176.147	372.715	321.175	398.964	0.159765	0.72939	0.999994	528.762	599.768	0.181786	Non	0.366184	0.646526	0.545771	0.652909	0.506	0.599	0.243419	Non
ENSG00000088035	ALG6	142.867	180.592	123.269	164.141	1331.47	1287.23	1227.35	1512.81	0.247041	0.505737	0.999994	161.73	143.705	-0.170471	Non	9.3196	7.12786	9.95666	9.21652	8.224	9.587	0.221239	Non
ENSG00000088038	CNOT3	2499.46	1706.74	1526.93	1966.63	1937.62	1395.16	1221.61	1238.41	-0.16135	0.680804	0.999994	2103.1	1746.78	-0.267818	Non	0.775216	0.817445	0.800045	0.629714	0.796	0.715	-0.154825	Non
ENSG00000088053	GP6	10.1017	12.3976	10.8628	26.0785	0	3.59763	0	8.1237	0.34251	0.842734	1	11.2497	18.4707	0.715353	Up	0	0.290188	0	0.311509	0.145	0.156	0.105493	Non
ENSG00000088179	PTPN4	500.276	733.938	1300.7	762.414	191.69	225.212	498.968	454.024	0.424817	0.355771	0.999994	617.107	1031.56	0.74123	Up	0.383168	0.306854	0.383615	0.595509	0.345	0.49	0.506185	Non
ENSG00000088205	DDX18	2561.51	3658.12	3883.68	2683.53	6776.49	8248.65	7777.02	7955.81	-0.0130869	0.97241	0.999994	3109.81	3283.61	0.0784525	Non	2.6455	2.25489	2.00249	2.96468	2.45	2.484	0.0198834	Non
ENSG00000088247	KHSRP	8614.85	5876.05	6168.17	6205.16	6652.15	7861.55	4869.24	4516.78	-0.403218	0.241681	0.999994	7245.45	6186.66	-0.227914	Non	0.772172	1.3379	0.789414	0.727907	1.055	0.759	-0.475071	Non
ENSG00000088256	GNA11	4006.06	2818.39	2937.2	3373.85	1212.31	795.077	906.172	898.12	-0.023757	0.951624	0.999994	3412.22	3155.52	-0.112832	Non	0.302619	0.282103	0.308516	0.266201	0.292	0.287	-0.0249176	Non
ENSG00000088280	ASAP3	1519.11	1335.22	1116.5	1336.14	1134.6	1132.54	1106.91	894.509	0.0258439	0.938099	0.999994	1427.16	1226.32	-0.218813	Non	0.746883	0.8482	0.991403	0.669472	0.798	0.83	0.0567226	Non
ENSG00000088298	EDEM2	662.866	528.138	493.548	521.059	290.125	417.326	326.91	361.956	0.166243	0.672607	0.999994	595.502	507.304	-0.231256	Non	0.437683	0.790183	0.662368	0.694654	0.614	0.679	0.145173	Non
ENSG00000088305	DNMT3B	409.361	362.836	125.158	148.29	212.413	252.554	68.8232	47.8395	-0.641041	0.171817	0.999994	386.099	136.724	-1.4977	Down	0.518889	0.696054	0.54989	0.322609	0.607	0.436	-0.477368	Non
ENSG00000088325	TPX2	17185.9	19246	7660.15	9052.32	20832	30732.4	12359.5	13109.8	0.106127	0.759183	0.999994	18216	8356.23	-1.12428	Down	1.21215	1.59682	1.61348	1.44823	1.404	1.531	0.124931	Non
ENSG00000088340	FER1L4	18.2793	22.3157	6.61213	10.2269	0	2.87811	0	1.80527	0.722312	0.703123	1	20.2975	8.4195	-1.2695	Down	0	0.128972	0	0.176522	0.064	0.088	0.459432	Non
ENSG00000088356	PDRG1	1179.02	1275.3	1223.72	1246.66	1973.88	3203.33	1628.82	1993.01	-0.527816	0.163079	0.999994	1227.16	1235.19	0.0094071	Non	1.67418	2.51183	1.33104	1.59869	2.093	1.465	-0.514672	Non
ENSG00000088367	EPB41L1	2983.38	2825.41	4498.61	5186.05	642.419	606.561	1020.88	877.359	-0.139058	0.657799	0.999994	2904.4	4842.33	0.737463	Up	0.215333	0.21468	0.226932	0.169177	0.215	0.198	-0.118836	Non
ENSG00000088386	SLC15A1	3.84828	8.67832	0	0	0	10.0734	0	0	2.29142	0.497998	1	6.2633	0	#NAME?	Down	0	1.16075			0.58			Non
ENSG00000088387	DOCK9	4813.71	5638.84	4825.91	3832.01	5315.5	7072.95	4983.95	5168.48	-0.0176148	0.95851	0.999994	5226.28	4328.96	-0.271764	Non	1.10424	1.25433	1.03275	1.34876	1.179	1.191	0.0146097	Non
ENSG00000088448	ANKRD10	1802.92	2036.93	2351.08	2133.84	3232.82	3437.18	3745.13	3758.56	-0.0554148	0.849309	0.999994	1919.92	2242.46	0.224035	Non	1.7931	1.68743	1.59294	1.76141	1.74	1.677	-0.0532046	Non
ENSG00000088451	TGDS	87.5483	155.797	174.749	140.108	279.763	395.02	476.027	584.906	0.267891	0.579524	0.999994	121.672	157.429	0.371696	Non	3.19553	2.53549	2.72406	4.17467	2.866	3.449	0.26714	Non
ENSG00000088538	DOCK3	240.998	240.513	396.255	443.335	191.69	197.15	321.175	329.461	-0.0611224	0.870536	0.999994	240.756	419.795	0.802114	Up	0.795398	0.819706	0.810525	0.743142	0.808	0.777	-0.0564407	Non
ENSG00000088543	C3orf18	338.167	326.883	376.419	455.607	10.3616	28.0615	63.0879	31.5922	0.43892	0.467881	0.999994	332.525	416.013	0.323164	Non	0.0306404	0.0858457	0.1676	0.0693408	0.058	0.118	1.02466	Non
ENSG00000088682	COQ9	1391.63	1337.7	1244.02	1389.32	585.43	632.464	659.556	616.498	0.104485	0.742032	0.999994	1364.67	1316.67	-0.0516526	Non	0.420679	0.472799	0.530179	0.443741	0.447	0.487	0.123647	Non
ENSG00000088726	TMEM40	317.964	338.041	191.279	222.435	404.102	556.194	326.91	340.293	0.117882	0.761626	0.999994	328.003	206.857	-0.665074	Down	1.27091	1.64534	1.70907	1.52986	1.458	1.619	0.151112	Non
ENSG00000088727	KIF9	107.752	125.629	225.757	257.206	51.808	51.8059	34.4116	74.0159	-0.805627	0.15602	0.999994	116.69	241.481	1.04923	Up	0.480809	0.412372	0.152428	0.287769	0.447	0.22	-1.02277	Non
ENSG00000088756	ARHGAP28	291.507	420.692	375.002	256.695	341.933	600.805	292.499	387.23	-0.306979	0.532778	0.999994	356.099	315.848	-0.173049	Non	1.17298	1.42813	0.779992	1.50852	1.301	1.144	-0.185534	Non
ENSG00000088766	CRLS1	766.288	992.635	927.115	1025.76	709.77	877.823	1049.55	1091.28	0.269175	0.439783	0.999994	879.461	976.435	0.150904	Non	0.926244	0.884336	1.13206	1.06388	0.905	1.098	0.278888	Non
ENSG00000088808	PPP1R13B	404.069	341.347	295.656	379.928	150.243	168.369	126.176	139.908	-0.116948	0.786318	0.999994	372.708	337.792	-0.14191	Non	0.371825	0.493249	0.426765	0.368249	0.433	0.398	-0.121599	Non
ENSG00000088812	ATRN	2347.93	2279.09	2908.39	3261.86	3471.14	4402.78	4794.68	5556.61	-0.0225009	0.943192	0.999994	2313.51	3085.13	0.415245	Non	1.47838	1.93181	1.64857	1.70351	1.705	1.676	-0.0247496	Non
ENSG00000088826	SMOX	696.057	625.666	916.724	993.03	585.43	371.995	946.319	693.222	0.265231	0.507846	0.999994	660.861	954.877	0.530967	Non	0.841066	0.594559	1.03228	0.698088	0.718	0.865	0.268716	Non
ENSG00000088827	SIGLEC1	1.4431	1.23976	3.30606	1.53403	0	0	0	4.51316	2.15484	0.533608	1	1.34143	2.42005	0.851261	Up	0	0	0	2.94203	0	1.471	Inf	Non
ENSG00000088832	FKBP1A	5357.28	6035.15	4217.12	5430.98	243.498	183.479	120.441	96.5817	-0.746759	0.0601577	0.999994	5696.22	4824.05	-0.239759	Non	0.0454517	0.0304018	0.0285599	0.0177835	0.038	0.023	-0.724366	Non
ENSG00000088833	NSFL1C	7631.62	7313.34	5650.06	7025.35	4683.44	3784.71	4376.01	4027.55	0.228487	0.472679	0.999994	7472.48	6337.71	-0.237626	Non	0.61369	0.517507	0.774506	0.573288	0.566	0.674	0.251947	Non
ENSG00000088836	SLC4A11	690.766	464.084	383.503	562.99	683.866	609.439	527.645	637.259	0.154552	0.715617	0.999994	577.425	473.246	-0.287041	Non	0.990011	1.31321	1.37585	1.13192	1.152	1.254	0.122397	Non
ENSG00000088854	C20orf194	575.799	662.858	788.26	861.614	1051.7	1444.81	1772.2	1622.93	0.0135346	0.968652	0.999994	619.329	824.937	0.413579	Non	1.82651	2.17967	2.24824	1.8836	2.003	2.066	0.0446778	Non
ENSG00000088876	ZNF343	501.719	556.239	668.769	663.724	98.4352	185.638	235.146	176.916	0.0544776	0.902802	0.999994	528.979	666.247	0.332846	Non	0.196196	0.333738	0.35161	0.266551	0.265	0.309	0.221614	Non
ENSG00000088881	EBF4	95.2449	44.6314	69.8996	72.6108	36.2656	12.9515	0	21.6632	-0.47011	0.640765	0.999994	69.9381	71.2552	0.0269166	Non	0.380762	0.290188	0	0.298347	0.335	0.149	-1.16885	Non
ENSG00000088882	CPXM1	225.605	181.831	42.0342	83.349	290.125	234.566	51.6174	85.7501	-0.11227	0.845633	0.999994	203.718	62.6916	-1.70023	Down	1.28598	1.29002	1.22798	1.02881	1.288	1.128	-0.191366	Non
ENSG00000088888	MAVS	6845.61	5868.2	5595.28	7077	1673.4	1174.99	1451.02	1436.99	0.0370422	0.917063	0.999994	6356.9	6336.14	-0.00472032	Non	0.244449	0.20023	0.25933	0.203051	0.222	0.231	0.0573332	Non
ENSG00000088899	LZTS3	398.297	361.597	444.429	508.276	124.339	63.3184	120.441	72.2106	-0.252356	0.630066	0.999994	379.947	476.353	0.326232	Non	0.312177	0.175108	0.271001	0.14207	0.244	0.207	-0.23725	Non
ENSG00000088930	XRN2	5280.8	6642.63	5927.3	5850.8	8620.85	11861.4	9549.22	10435.3	-0.0190094	0.955034	0.999994	5961.72	5889.05	-0.0176937	Non	1.63249	1.78565	1.61106	1.78358	1.709	1.697	-0.0101658	Non
ENSG00000088970	PLK1S1	435.336	548.387	615.4	453.051	657.962	1066.34	814.408	929.712	-0.116487	0.78182	0.999994	491.862	534.225	0.119195	Non	1.51139	1.9445	1.32338	2.05212	1.728	1.688	-0.0337883	Non
ENSG00000088986	DYNLL1	6241.43	6690.57	8096.55	8624.32	3383.06	4387.67	4301.45	4392.21	-0.213023	0.488964	0.999994	6466	8360.44	0.370705	Non	0.542034	0.6558	0.53127	0.509282	0.599	0.52	-0.204044	Non
ENSG00000088992	TESC	42.3311	36.7795	22.1979	32.726	46.6272	48.9278	17.2058	36.1053	-0.149394	0.850473	0.999994	39.5553	27.4619	-0.526438	Non	1.10149	1.3303	0.775111	1.10326	1.216	0.939	-0.372946	Non
ENSG00000089006	SNX5	3086.8	3944.5	2777.09	2549.56	6543.35	8908.46	5207.62	5739.84	-0.0977397	0.775172	0.999994	3515.65	2663.33	-0.400563	Non	2.11978	2.25845	1.87521	2.25131	2.189	2.063	-0.0855281	Non
ENSG00000089009	RPL6	3033.89	3368.84	3863.84	3227.09	108.797	152.54	108.97	118.245	-0.405344	0.299253	0.999994	3201.36	3545.47	0.147289	Non	0.0358605	0.0452796	0.0282025	0.0366413	0.041	0.032	-0.357552	Non
ENSG00000089022	MAPKAPK5	1476.3	1514.16	1433.41	1502.84	585.43	594.329	642.35	630.94	0.132962	0.666255	0.999994	1495.23	1468.13	-0.0263888	Non	0.396554	0.392514	0.448126	0.419832	0.395	0.434	0.135842	Non
ENSG00000089041	P2RX7	28.3811	24.7952	5.19524	10.7382	10.3616	25.1834	0	7.22106	-0.123119	0.926464	1	26.5881	7.96673	-1.73872	Down	0.365089	1.01566	0	0.672464	0.69	0.336	-1.03814	Non
ENSG00000089048	ESF1	700.387	938.912	1534.01	591.625	4284.52	6870.76	4685.71	5532.24	-0.502606	0.347313	0.999994	819.649	1062.82	0.374818	Non	6.11737	7.31779	3.05455	9.35092	6.718	6.203	-0.115066	Non
ENSG00000089050	RBBP9	1720.18	2508.03	1480.17	1582.61	1134.6	1150.52	940.584	964.915	0.204115	0.561873	0.999994	2114.11	1531.39	-0.465207	Non	0.659579	0.458735	0.635456	0.609699	0.559	0.623	0.156384	Non
ENSG00000089053	ANAPC5	4397.14	4563.56	4069.76	4374.03	3595.48	3637.93	3899.98	4555.59	0.313822	0.278706	0.999994	4480.35	4221.9	-0.0857186	Non	0.817685	0.797169	0.958282	1.04151	0.807	1	0.309359	Non
ENSG00000089057	SLC23A2	1373.84	1176.95	2011.03	2285.71	880.736	731.759	1462.49	1478.51	0.128809	0.690675	0.999994	1275.39	2148.37	0.752303	Up	0.641078	0.621744	0.727235	0.646851	0.631	0.687	0.12267	Non
ENSG00000089060	SLC8B1	797.075	603.763	398.617	498.049	507.718	312.275	235.146	292.453	0.0721324	0.870725	0.999994	700.419	448.333	-0.643648	Down	0.636977	0.517214	0.589905	0.587198	0.577	0.589	0.0296963	Non
ENSG00000089063	TMEM230	2296.46	2547.71	1446.17	1723.74	155.424	120.161	143.382	79.4317	0.206556	0.63724	0.999994	2422.08	1584.95	-0.611808	Down	0.0676798	0.0471644	0.099146	0.046081	0.057	0.073	0.356935	Non
ENSG00000089091	DZANK1	101.017	122.736	213.477	215.787	46.6272	49.6473	34.4116	101.095	-0.275102	0.652144	0.999994	111.877	214.632	0.939956	Up	0.461576	0.404504	0.161196	0.468494	0.433	0.315	-0.459015	Non
ENSG00000089094	KDM2B	1331.02	1228.6	944.589	1086.09	1745.93	928.189	2724.25	889.996	0.76558	0.191587	0.999994	1279.81	1015.34	-0.333967	Non	1.31172	0.755484	2.88406	0.819447	1.034	1.852	0.840848	Non
ENSG00000089101	C20orf26	24.5328	19.8362	9.44589	10.2269	0	4.31716	0	0.902633	-0.617791	0.743876	1	22.1845	9.83639	-1.17335	Down	0	0.217641	0	0.0882609	0.109	0.044	-1.30875	Non
ENSG00000089123	TASP1	162.109	159.103	190.335	122.211	155.424	194.992	160.587	235.587	0.23329	0.637621	0.999994	160.606	156.273	-0.0394542	Non	0.958764	1.22557	0.843711	1.92771	1.092	1.386	0.343954	Non
ENSG00000089127	OAS1	222.719	219.438	90.6806	103.291	383.379	445.387	223.675	259.958	0.420733	0.288226	0.999994	221.078	96.986	-1.18871	Down	1.72136	2.02968	2.46663	2.51675	1.876	2.492	0.409644	Non
ENSG00000089154	GCN1L1	10517.8	8063.4	9545.55	10403.8	15449.1	13055.8	13988.3	12973.5	-0.182436	0.567528	0.999994	9290.61	9974.67	0.102496	Non	1.46885	1.61914	1.46543	1.247	1.544	1.356	-0.187316	Non
ENSG00000089157	RPLP0	25573.7	25545.3	25035.9	25531.9	4678.26	3094.68	2093.37	2403.71	-0.764378	0.0271399	0.999994	25559.5	25283.9	-0.0156409	Non	0.182932	0.121145	0.0836149	0.0941454	0.152	0.089	-0.772194	Down
ENSG00000089159	PXN	20691.2	16201.2	14725.2	18270.8	7491.44	6487.25	8167.02	8060.51	0.377422	0.246038	0.999994	18446.2	16498	-0.161032	Non	0.362059	0.400418	0.554629	0.441168	0.381	0.498	0.386355	Non
ENSG00000089163	SIRT4	62.0535	57.4422	65.1767	65.9633	155.424	130.234	103.235	165.182	-0.123862	0.812922	0.999994	59.7479	65.57	0.134149	Non	2.50468	2.26722	1.58392	2.50415	2.386	2.044	-0.223199	Non
ENSG00000089177	KIF16B	763.883	904.198	908.695	723.551	295.306	521.657	372.792	462.148	0.0371788	0.931193	0.999994	834.041	816.123	-0.0313309	Non	0.386585	0.576927	0.41025	0.638722	0.482	0.524	0.120534	Non
ENSG00000089195	TRMT6	1511.89	1898.07	2141.86	1641.41	3419.33	3332.85	5632.03	4564.61	0.442749	0.197862	0.999994	1704.98	1891.64	0.149877	Non	2.26162	1.75591	2.62951	2.7809	2.009	2.705	0.429151	Non
ENSG00000089199	CHGB	17.7983	21.9024	45.3403	31.7033	62.1696	40.2935	63.0879	57.7685	-0.639408	0.376911	0.999994	19.8504	38.5218	0.95651	Up	3.49301	1.83968	1.39143	1.82216	2.666	1.607	-0.730307	Non
ENSG00000089220	PEBP1	8807.27	9108.1	10029.2	10656.9	7854.09	4825.15	8734.81	7687.72	0.168696	0.643374	0.999994	8957.68	10343	0.207463	Non	0.891774	0.529764	0.87094	0.721384	0.711	0.796	0.162919	Non
ENSG00000089234	BRAP	1302.16	1637.72	1565.18	1507.95	2984.14	2470.85	2976.6	2682.63	-0.00892746	0.978018	0.999994	1469.94	1536.57	0.063953	Non	2.29168	1.50871	1.90176	1.77898	1.9	1.84	-0.0462937	Non
ENSG00000089248	ERP29	2904.49	2585.31	2500.33	3343.17	3035.95	2619.08	2735.72	2904.67	-0.0892705	0.78723	0.999994	2744.9	2921.75	0.0900774	Non	1.04526	1.01306	1.09415	0.868839	1.029	0.981	-0.0689179	Non
ENSG00000089280	FUS	14801	12636	13138.8	16949.5	25790	30450.4	37399.7	37341.9	0.276836	0.386975	0.999994	13718.5	15044.1	0.133078	Non	1.74246	2.4098	2.84651	2.20313	2.076	2.525	0.282477	Non
ENSG00000089289	IGBP1	838.444	874.031	307.464	333.907	1227.85	1316.73	498.968	480.201	0.0308747	0.923056	0.999994	856.237	320.686	-1.41685	Down	1.46444	1.50651	1.62285	1.43813	1.485	1.53	0.0430687	Non
ENSG00000089327	FXYD5	2244.03	1529.86	800.067	1254.33	1492.07	1249.82	791.467	815.98	0.113517	0.783465	0.999994	1886.95	1027.2	-0.87734	Down	0.664907	0.816947	0.98925	0.650533	0.741	0.82	0.14615	Non
ENSG00000089335	ZNF302	289.102	408.294	580.923	331.351	450.73	492.876	516.174	534.359	-0.236101	0.601972	0.999994	348.698	456.137	0.387488	Non	1.55907	1.20716	0.888542	1.61267	1.383	1.251	-0.144719	Non
ENSG00000089351	GRAMD1A	1440.22	948.83	1177.43	1413.87	709.77	487.12	980.731	542.482	0.224281	0.633784	0.999994	1194.52	1295.65	0.117238	Non	0.492821	0.51339	0.832941	0.383687	0.503	0.608	0.273513	Non
ENSG00000089472	HEPH	5.29138	3.30603	1.41688	3.06806	10.3616	3.59763	0	1.80527	-1.03555	0.64812	1	4.2987	2.24247	-0.938811	Down	1.9582	1.0882	0	0.588406	1.523	0.294	-2.37303	Non
ENSG00000089486	CDIP1	2786.63	2303.47	2013.39	2535.75	528.442	352.568	464.557	410.698	0.178691	0.644566	0.999994	2545.05	2274.57	-0.162101	Non	0.189634	0.153059	0.230733	0.161963	0.171	0.196	0.196857	Non
ENSG00000089505	CMTM1	25.0138	13.2241	24.5593	10.2269	0	5.75621	5.73527	0.902633	-1.03323	0.561041	1	19.119	17.3931	-0.136489	Non	0	0.435282	0.233527	0.0882609	0.218	0.161	-0.437267	Non
ENSG00000089597	GANAB	16601.5	12743.5	13792	20243.6	36949.5	33979.7	39848.6	50972.6	0.143118	0.699459	0.999994	14672.5	17017.8	0.213929	Non	2.22567	2.66643	2.88927	2.51796	2.446	2.704	0.144671	Non
ENSG00000089639	GMIP	482.478	357.464	351.387	388.11	761.578	564.109	734.114	695.93	0.309101	0.419449	0.999994	419.971	369.749	-0.183745	Non	1.57847	1.57809	2.08919	1.79313	1.578	1.941	0.298703	Non
ENSG00000089682	RBM41	215.504	247.539	316.437	206.583	471.453	628.147	596.468	574.977	-0.105846	0.799796	0.999994	231.521	261.51	0.175723	Non	2.18768	2.53757	1.88495	2.78328	2.363	2.334	-0.0178151	Non
ENSG00000089685	BIRC5	9233.94	9539.13	3577.16	4075.41	108.797	109.368	80.2937	40.6185	0.184277	0.672616	0.999994	9386.54	3826.29	-1.29465	Down	0.0117823	0.0114652	0.0224462	0.00996672	0.012	0.016	0.415037	Non
ENSG00000089692	LAG3	6.73449	7.43856	4.72295	5.11344	0	2.15858	0	1.80527	0.357079	0.880215	1	7.08652	4.91819	-0.52695	Non	0	0.290188	0	0.353043	0.145	0.177	0.287696	Non
ENSG00000089693	MLF2	7026.96	5806.62	5706.26	7299.94	4367.41	4976.25	4565.27	4772.22	-0.0213493	0.947458	0.999994	6416.79	6503.1	0.0192769	Non	0.621523	0.856995	0.800046	0.653734	0.739	0.727	-0.023619	Non
ENSG00000089723	OTUB2	62.5345	68.1868	92.0975	116.075	15.5424	54.684	103.235	120.05	0.759666	0.243249	0.999994	65.3607	104.086	0.671285	Up	0.248541	0.801974	1.12093	1.03425	0.525	1.078	1.03797	Non
ENSG00000089737	DDX24	4350.48	4416.03	3985.7	4268.19	9035.32	9019.99	10971.6	8732.07	0.211121	0.478954	0.999994	4383.25	4126.94	-0.0869288	Non	2.07686	2.04256	2.75274	2.04585	2.06	2.399	0.219789	Non
ENSG00000089775	ZBTB25	218.871	282.665	175.221	162.096	93.2544	152.54	51.6174	70.4054	-0.437728	0.402448	0.999994	250.768	168.659	-0.572247	Non	0.426071	0.539648	0.294584	0.434344	0.483	0.364	-0.408085	Non
ENSG00000089818	NECAP1	1333.43	1360.02	1364.93	1530.45	942.906	734.637	820.143	798.83	-0.139951	0.670385	0.999994	1346.72	1447.69	0.104302	Non	0.707129	0.540167	0.600868	0.521957	0.624	0.561	-0.153545	Non
ENSG00000089820	ARHGAP4	1881.81	1150.5	800.067	870.307	1030.98	738.234	487.498	411.601	-0.116384	0.782629	0.999994	1516.15	835.187	-0.860244	Down	0.547866	0.641665	0.609321	0.472937	0.595	0.541	-0.137261	Non
ENSG00000089847	ANKRD24	13.95	14.4639	16.058	29.1466	5.1808	7.19527	0	6.31843	-1.14718	0.424471	1	14.2069	22.6023	0.669874	Up	0.371383	0.497465	0	0.216781	0.434	0.108	-2.00666	Non
ENSG00000089876	DHX32	1667.27	2129.91	1968.05	1930.83	2434.98	2627.71	3045.43	2576.11	0.107032	0.739172	0.999994	1898.59	1949.44	0.0381358	Non	1.46046	1.23372	1.54743	1.3342	1.347	1.441	0.0973205	Non
ENSG00000089902	RCOR1	532.024	577.728	687.189	548.672	310.848	544.682	493.233	580.393	0.14109	0.738231	0.999994	554.876	617.93	0.155278	Non	0.584274	0.942799	0.717755	1.05781	0.764	0.888	0.216987	Non
ENSG00000089916	GPATCH2L	676.335	718.234	882.719	630.487	647.6	691.465	883.231	999.215	0.37574	0.295819	0.999994	697.285	756.603	0.117789	Non	0.957514	0.962729	1.00058	1.58483	0.96	1.293	0.429616	Non
ENSG00000090006	LTBP4	14.9121	10.7446	4.25065	8.1815	5.1808	23.7444	5.73527	9.02633	-0.0197022	0.988904	1	12.8283	6.21608	-1.04526	Down	0.347423	2.20989	1.34927	1.10326	1.279	1.226	-0.0610573	Non
ENSG00000090013	BLVRB	1556.15	1374.89	1381.46	1628.12	1839.18	1323.21	1657.49	1686.12	0.0542677	0.874984	0.999994	1465.52	1504.79	0.0381491	Non	1.18188	0.962409	1.19981	1.03562	1.072	1.118	0.0606153	Non
ENSG00000090020	SLC9A1	2324.36	1309.6	1313.45	2014.18	1424.72	1311.7	1393.67	1357.56	0.136118	0.755489	0.999994	1816.98	1663.82	-0.127045	Non	0.612952	1.0016	1.06107	0.674	0.807	0.868	0.105126	Non
ENSG00000090054	SPTLC1	1225.2	1373.24	1468.36	1226.2	2564.5	4202.04	3274.84	4467.13	0.139541	0.727218	0.999994	1299.22	1347.28	0.0524095	Non	2.09313	3.05994	2.23026	3.64306	2.577	2.937	0.188651	Non
ENSG00000090060	PAPOLA	3609.2	5320.22	4754.12	3216.86	663.142	906.604	682.497	751.893	0.0245081	0.952903	0.999994	4464.71	3985.49	-0.16381	Non	0.183736	0.170407	0.143559	0.233735	0.177	0.189	0.0946369	Non
ENSG00000090061	CCNK	872.597	651.701	530.859	537.934	1460.99	1651.31	831.614	1119.26	-0.150474	0.679496	0.999994	762.149	534.396	-0.512162	Non	1.6743	2.53385	1.56654	2.08067	2.104	1.824	-0.206029	Non
ENSG00000090097	PCBP4	991.413	821.134	907.75	1077.91	274.582	129.515	263.822	96.5817	-0.334335	0.570276	0.999994	906.274	992.832	0.131602	Non	0.276961	0.157727	0.290633	0.0896007	0.217	0.19	-0.191696	Non
ENSG00000090238	YPEL3	263.607	238.86	243.232	332.885	155.424	92.0994	40.1469	91.1659	-0.863594	0.124143	0.999994	251.234	288.058	0.197331	Non	0.589605	0.385578	0.165056	0.273866	0.488	0.219	-1.15595	Non
ENSG00000090263	MRPS33	722.995	789.314	791.094	864.171	1119.05	1399.48	1720.58	1446.92	0.183279	0.580329	0.999994	756.155	827.632	0.130309	Non	1.5478	1.77303	2.17494	1.67435	1.66	1.925	0.213675	Non
ENSG00000090266	NDUFB2	1092.91	1075.29	1226.55	1105.53	4657.54	3726.43	8476.72	6453.83	0.728187	0.0283023	0.999994	1084.1	1166.04	0.105119	Non	4.26159	3.46553	6.91103	5.83779	3.864	6.374	0.722104	Up
ENSG00000090273	NUDC	6586.81	5705.38	5604.25	6412.25	8408.44	9432.28	7553.35	7303.2	-0.232704	0.433176	0.999994	6146.09	6008.25	-0.0327246	Non	1.27656	1.65323	1.34779	1.13895	1.465	1.243	-0.237074	Non
ENSG00000090316	MAEA	2433.55	1899.31	2379.42	2652.34	4714.53	3683.26	4037.63	3828.07	-0.307621	0.355946	0.999994	2166.43	2515.88	0.215741	Non	1.9373	1.93926	1.6969	1.44328	1.938	1.57	-0.303804	Non
ENSG00000090339	ICAM1	388.195	312.42	318.799	611.567	600.973	487.12	527.645	737.451	-0.164908	0.729948	0.999994	350.307	465.183	0.409177	Non	1.54812	1.55918	1.6551	1.20584	1.554	1.43	-0.119971	Non
ENSG00000090372	STRN4	2363.32	1727.81	2165	2757.17	1419.54	829.614	946.319	1173.42	-0.327698	0.443247	0.999994	2045.57	2461.08	0.266791	Non	0.600654	0.480153	0.437099	0.42559	0.54	0.431	-0.325272	Non
ENSG00000090376	IRAK3	62.0535	62.8145	33.5329	30.6806	46.6272	41.7326	0	45.1316	0.395525	0.660775	0.999994	62.434	32.1068	-0.959454	Down	0.751403	0.664378	0	1.47101	0.708	0.736	0.0559564	Non
ENSG00000090382	LYZ	3.36724	2.47952	0.472295	0	10.3616	12.232	22.9411	0	3.21969	0.200269	1	2.92338	0.236147	-3.62988	Down	3.07718	4.93319	48.5736		4.005	48.574	3.60031	Non
ENSG00000090432	MUL1	1331.5	1146.78	1500.01	1940.04	2015.33	1976.54	4376.01	3140.26	0.435333	0.221671	0.999994	1239.14	1720.02	0.473087	Non	1.51357	1.72356	2.91732	1.61866	1.619	2.268	0.486318	Non
ENSG00000090447	TFAP4	773.504	665.751	651.767	810.48	321.21	321.628	286.763	272.595	-0.231766	0.529289	0.999994	719.628	731.123	0.0228643	Non	0.415266	0.483106	0.439979	0.336338	0.449	0.388	-0.210659	Non
ENSG00000090470	PDCD7	669.119	674.429	630.986	667.304	481.814	460.497	412.939	425.14	-0.110351	0.738536	0.999994	671.774	649.145	-0.0494368	Non	0.720072	0.682795	0.654435	0.637101	0.701	0.646	-0.11788	Non
ENSG00000090487	SPG21	2039.11	2248.1	2267.96	2744.89	476.634	757.662	774.261	684.196	-0.024047	0.949363	0.999994	2143.6	2506.43	0.225595	Non	0.233746	0.337023	0.341391	0.249261	0.285	0.295	0.049753	Non
ENSG00000090512	FETUB	16.3552	16.5301	6.13983	6.13613	0	20.1467	0	24.3711	1.6745	0.278385	1	16.4427	6.13798	-1.42161	Down	0	1.21879	0	3.97174	0.609	1.986	1.70535	Non
ENSG00000090520	DNAJB11	3123.36	3083.7	3225.77	3159.08	7957.71	9617.91	7903.2	10009.3	-0.0128948	0.967154	0.999994	3103.53	3192.43	0.0407448	Non	2.54781	3.11896	2.45002	3.16842	2.833	2.809	-0.012274	Non
ENSG00000090530	LEPREL1	65.9018	61.1615	136.021	137.04	103.616	134.551	281.028	324.948	0.206378	0.645107	0.999994	63.5316	136.531	1.10368	Up	1.57228	2.19994	2.06607	2.37119	1.886	2.219	0.23458	Non
ENSG00000090534	THPO	64.4587	41.7386	34.0052	51.1344	0	2.87811	5.73527	1.80527	0.37989	0.791902	1	53.0986	42.5698	-0.318844	Non	0	0.0689555	0.168658	0.0353043	0.034	0.102	1.58496	Non
ENSG00000090539	CHRD	83.7001	71.9061	79.8178	94.5986	113.978	54.684	86.029	75.8212	-0.107932	0.860373	0.999994	77.8031	87.2082	0.164637	Non	1.36174	0.760492	1.07782	0.801504	1.061	0.94	-0.174692	Non
ENSG00000090565	RAB11FIP3	710.969	560.785	1163.73	1323.36	88.0736	97.8556	131.911	191.358	-0.127446	0.763163	0.999994	635.877	1243.55	0.96764	Up	0.123878	0.174498	0.113352	0.1446	0.149	0.129	-0.207941	Non
ENSG00000090581	GNPTG	341.535	264.482	419.87	460.721	362.656	384.947	653.82	553.314	0.13087	0.72493	0.999994	303.008	440.295	0.539114	Non	1.06184	1.45547	1.5572	1.20097	1.259	1.379	0.131344	Non
ENSG00000090612	ZNF268	545.493	762.039	1532.12	604.92	367.837	404.374	240.881	272.595	-1.29223	0.0171508	0.999994	653.766	1068.52	0.70877	Up	0.674319	0.530647	0.15722	0.45063	0.602	0.304	-0.985692	Down
ENSG00000090615	GOLGA3	9056.44	7578.65	11227.4	11294.6	2548.95	2307.52	3446.9	2945.29	-0.0416157	0.8916	0.999994	8317.55	11261	0.437102	Non	0.281452	0.304477	0.307008	0.260771	0.293	0.284	-0.0450097	Non
ENSG00000090621	PABPC4	6852.82	6361.21	7838.68	7375.11	7014.8	9361.04	8425.11	8359.28	-0.170225	0.585828	0.999994	6607.02	7606.89	0.203309	Non	1.02364	1.47158	1.07481	1.13345	1.248	1.104	-0.176878	Non
ENSG00000090661	CERS4	233.783	163.235	345.247	356.918	129.52	115.844	338.381	265.374	0.470388	0.288661	0.999994	198.509	351.083	0.822607	Up	0.554018	0.709675	0.980111	0.743516	0.632	0.862	0.447763	Non
ENSG00000090674	MCOLN1	502.681	357.051	502.049	623.839	398.922	339.617	430.145	441.388	-0.13127	0.741704	0.999994	429.866	562.944	0.389105	Non	0.793588	0.951171	0.856778	0.707534	0.872	0.782	-0.15716	Non
ENSG00000090686	USP48	749.452	983.13	1025.35	767.016	2191.48	3537.91	2294.11	2827.95	-0.21348	0.60555	0.999994	866.291	896.184	0.0489429	Non	2.92411	3.59862	2.23738	3.68695	3.261	2.962	-0.138743	Non
ENSG00000090776	EFNB1	381.942	269.854	308.881	362.543	316.029	184.918	223.675	152.545	-0.453346	0.358861	0.999994	325.898	335.712	0.0428024	Non	0.827427	0.685252	0.724148	0.420764	0.756	0.572	-0.402371	Non
ENSG00000090857	PDPR	2652.91	2470.84	2393.12	2994.43	445.549	569.865	516.174	579.49	0.0249688	0.94285	0.999994	2561.87	2693.77	0.0724287	Non	0.167947	0.230636	0.215691	0.193523	0.199	0.205	0.0428555	Non
ENSG00000090861	AARS	7820.66	7052.58	5547.57	6184.7	13055.6	12455	10036.7	8745.61	-0.100441	0.730389	0.999994	7436.62	5866.14	-0.342236	Non	1.66937	1.76602	1.80921	1.41407	1.718	1.612	-0.0918783	Non
ENSG00000090863	GLG1	3258.05	2602.26	2904.14	3525.72	12195.6	13499	11183.8	12861.6	-0.22926	0.476922	0.999994	2930.15	3214.93	0.133811	Non	3.74322	5.18744	3.85097	3.64795	4.465	3.749	-0.252154	Non
ENSG00000090889	KIF4A	3324.43	3819.7	2076.21	2076.57	6615.88	9090.5	5345.27	5161.26	0.199674	0.539425	0.999994	3572.07	2076.39	-0.782683	Down	1.99008	2.3799	2.57453	2.48547	2.185	2.53	0.211504	Non
ENSG00000090905	TNRC6A	2650.98	3047.33	3454.36	2861.99	1668.22	2156.42	2208.08	2253.87	0.0665058	0.840566	0.999994	2849.16	3158.18	0.148557	Non	0.629283	0.707643	0.639214	0.78752	0.668	0.713	0.094054	Non
ENSG00000090920	FCGBP	97.169	64.0543	100.599	85.9058	15.5424	5.75621	0	9.02633	-0.350983	0.727611	0.999994	80.6116	93.2523	0.21015	Non	0.159952	0.0898646	0	0.105072	0.125	0.053	-1.23786	Non
ENSG00000090924	PLEKHG2	1277.15	877.75	623.429	783.379	295.306	284.213	200.734	196.774	0.0725709	0.859462	0.999994	1077.45	703.404	-0.615194	Down	0.231223	0.323797	0.321984	0.251186	0.278	0.287	0.0459659	Non
ENSG00000090932	DLL3	102.46	77.2784	82.1793	120.677	98.4352	86.3432	74.5585	78.5291	-0.409831	0.470887	0.999994	89.8694	101.428	0.174557	Non	0.960715	1.1173	0.907266	0.650737	1.039	0.779	-0.4155	Non
ENSG00000090971	NAT14	259.759	226.463	209.227	265.899	295.306	108.649	120.441	117.342	-0.642074	0.271867	0.999994	243.111	237.563	-0.0333059	Non	1.13685	0.479763	0.575647	0.441304	0.808	0.508	-0.669527	Non
ENSG00000090975	PITPNM2	933.207	639.303	1171.29	1471.14	217.594	128.795	240.881	195.871	-0.359063	0.436085	0.999994	786.255	1321.21	0.748794	Up	0.233167	0.201462	0.205654	0.133143	0.217	0.169	-0.360672	Non
ENSG00000090989	EXOC1	667.676	1055.04	1264.33	825.309	2813.17	4223.62	3670.57	4398.53	-0.0831528	0.850934	0.999994	861.356	1044.82	0.278574	Non	4.21338	4.0033	2.90317	5.32956	4.108	4.116	0.0028068	Non
ENSG00000091009	RBM27	1481.59	1942.7	2098.88	1202.68	3082.58	3954.52	3108.51	3118.6	-0.126452	0.760539	0.999994	1712.15	1650.78	-0.0526582	Non	2.08059	2.03557	1.48104	2.59304	2.058	2.037	-0.014797	Non
ENSG00000091039	OSBPL8	1762.99	2630.77	2702	1262	3989.22	6546.25	3940.13	4765.9	-0.127845	0.801052	0.999994	2196.88	1982	-0.148502	Non	2.26275	2.48834	1.45823	3.77648	2.376	2.617	0.139379	Non
ENSG00000091073	DTX2	581.571	395.897	399.089	485.265	564.707	312.275	412.939	380.008	0.0323908	0.944552	0.999994	488.734	442.177	-0.144425	Non	0.971003	0.788778	1.0347	0.783094	0.88	0.909	0.0467768	Non
ENSG00000091127	PUS7	865.382	1156.28	1164.21	897.408	1372.91	1560.65	1508.38	1603.98	0.0549584	0.877584	0.999994	1010.83	1030.81	0.0282313	Non	1.58648	1.34972	1.29563	1.78735	1.468	1.541	0.0700149	Non
ENSG00000091129	NRCAM	708.564	837.251	669.714	554.808	1875.45	2218.3	1640.29	1891.02	0.123192	0.713344	0.999994	772.908	612.261	-0.33615	Non	2.64683	2.6495	2.44923	3.40842	2.648	2.929	0.145505	Non
ENSG00000091136	LAMB1	2683.21	2342.32	1746.07	1721.69	16449	16752	10065.4	10799.1	-0.134469	0.634387	0.999994	2512.77	1733.88	-0.535269	Non	6.13035	7.15189	5.76459	6.27237	6.641	6.018	-0.142116	Non
ENSG00000091137	SLC26A4	50.0276	57.8555	25.5039	23.0105	67.3504	60.4402	0	27.9816	-0.533271	0.540437	0.999994	53.9415	24.2572	-1.15298	Down	1.34626	1.04468	0	1.21604	1.195	0.608	-0.974867	Non
ENSG00000091140	DLD	1141.01	1700.95	1951.99	1252.28	4761.16	6262.04	4330.13	4915.74	-0.427474	0.301127	0.999994	1420.98	1602.14	0.173109	Non	4.17274	3.68149	2.21831	3.92543	3.927	3.072	-0.354249	Non
ENSG00000091157	WDR7	1167.47	1311.67	1380.05	1228.76	2144.85	2576.63	2271.17	2410.93	-0.0889384	0.775871	0.999994	1239.57	1304.4	0.0735504	Non	1.83718	1.96439	1.64572	1.96209	1.901	1.804	-0.0755592	Non
ENSG00000091164	TXNL1	2357.07	2929.14	2815.35	3305.33	8636.39	8050.78	10535.7	9242.06	0.0333962	0.915483	0.999994	2643.11	3060.34	0.211457	Non	3.66404	2.74851	3.74223	2.79611	3.206	3.269	0.028075	Non
ENSG00000091262	ABCC6	57.2431	45.4579	42.9788	51.1344	36.2656	35.9763	63.0879	41.5211	0.561457	0.420425	0.999994	51.3505	47.0566	-0.125981	Non	0.633536	0.791422	1.46788	0.812	0.712	1.14	0.679085	Non
ENSG00000091317	CMTM6	1396.44	1825.34	1644.06	1393.92	699.408	946.178	722.644	880.067	0.0421671	0.910319	0.999994	1610.89	1518.99	-0.0847469	Non	0.500849	0.518357	0.439549	0.63136	0.51	0.535	0.0690416	Non
ENSG00000091409	ITGA6	11017.6	13251	12935.7	11704.7	21469.2	27190.9	22860.8	26107.8	-0.0130553	0.967482	0.999994	12134.3	12320.2	0.0219319	Non	1.94863	2.05199	1.76726	2.23054	2	1.999	-0.000721528	Non
ENSG00000091428	RAPGEF4	43.2931	58.2687	44.868	20.4538	51.808	82.7456	74.5585	74.9185	0.716187	0.320528	0.999994	50.7809	32.6609	-0.636723	Down	1.19668	1.42007	1.66173	3.66283	1.308	2.662	1.02515	Non
ENSG00000091436	MLTK	1353.15	1899.73	1806.06	1278.36	2574.86	1870.77	2965.13	1983.08	0.230138	0.589802	0.999994	1626.44	1542.21	-0.0767194	Non	1.90286	0.984758	1.64177	1.55127	1.444	1.597	0.145294	Non
ENSG00000091482	SMPX	5.29138	7.43856	30.2269	34.7714	15.5424	15.8296	22.9411	25.2737	-1.70831	0.0855491	1	6.36497	32.4991	2.35217	Up	2.9373	2.12804	0.758963	0.726854	2.533	0.743	-1.76941	Non
ENSG00000091483	FH	1369.51	1757.57	1743.24	1731.41	21433	20751.9	25195	24633.8	0.0884169	0.76829	0.999994	1563.54	1737.32	0.152055	Non	15.6501	11.8072	14.453	14.2276	13.729	14.34	0.0628185	Non
ENSG00000091490	SEL1L3	453.616	486.399	141.688	151.358	238.317	276.298	97.4995	125.466	0.514868	0.214709	0.999994	470.007	146.523	-1.68156	Down	0.525372	0.568048	0.688126	0.828937	0.547	0.759	0.472559	Non
ENSG00000091513	TF	3.84828	2.89277	11.8074	6.64747	0	4.31716	0	13.5395	0.0042594	0.998293	1	3.37053	9.22742	1.45295	Up	0	1.49239	0	2.03679	0.746	1.018	0.44849	Non
ENSG00000091527	CDV3	15601.4	19227.4	32750.8	28695.1	4973.57	5651.88	12216.1	8892.74	0.168084	0.622682	0.999994	17414.4	30722.9	0.819034	Up	0.31879	0.293949	0.373002	0.309905	0.306	0.341	0.15624	Non
ENSG00000091536	MYO15A	26.9379	12.3976	9.44589	14.3176	20.7232	5.03669	5.73527	8.1237	0.29548	0.831428	1	19.6678	11.8818	-0.727085	Down	0.769294	0.406263	0.60717	0.567391	0.588	0.587	-0.00245565	Non
ENSG00000091542	ALKBH5	8354.13	7560.06	7336.15	8040.88	1657.86	1211.68	1697.64	1492.95	0.210279	0.525955	0.999994	7957.09	7688.52	-0.0495362	Non	0.198447	0.160274	0.231407	0.185671	0.179	0.209	0.223543	Non
ENSG00000091592	NLRP1	626.307	522.352	747.17	861.103	388.56	387.105	430.145	356.54	-0.488474	0.176908	0.999994	574.33	804.137	0.485561	Non	0.620398	0.741081	0.575699	0.41405	0.681	0.495	-0.460226	Non
ENSG00000091622	PITPNM3	18.7604	16.5301	16.5303	11.7609	0	1.43905	0	3.61053	1.44177	0.431798	1	17.6452	14.1456	-0.318925	Non	0	0.0870564	0	0.306994	0.044	0.153	1.79796	Non
ENSG00000091640	SPAG7	1367.1	1283.98	1375.32	1468.07	1880.63	1346.95	1554.26	1441.5	-0.199744	0.553214	0.999994	1325.54	1421.7	0.101032	Non	1.37563	1.04905	1.1301	0.981906	1.212	1.056	-0.19878	Non
ENSG00000091651	ORC6	962.551	1027.76	785.898	733.267	1808.1	3473.88	2064.7	2605.9	0.207409	0.624334	0.999994	995.156	759.583	-0.389715	Non	1.87845	3.38004	2.62718	3.55382	2.629	3.091	0.23356	Non
ENSG00000091656	ZFHX4	1628.3	1625.74	1965.22	1527.9	1564.6	2070.08	2013.08	2092.3	0.0659357	0.846542	0.999994	1627.02	1746.56	0.102281	Non	0.960879	1.27332	1.02435	1.3694	1.117	1.197	0.099794	Non
ENSG00000091732	ZC3HC1	1023.16	1017.84	854.381	890.761	1979.07	1684.41	2036.02	1904.56	0.334843	0.268295	0.999994	1020.5	872.571	-0.225935	Non	1.93427	1.65488	2.38303	2.13812	1.795	2.261	0.332977	Non
ENSG00000091831	ESR1	38.9638	35.1265	43.4511	42.4415	10.3616	8.63432	5.73527	9.92896	-0.22783	0.822307	1	37.0452	42.9463	0.213249	Non	0.265929	0.245806	0.131994	0.233944	0.256	0.183	-0.4843	Non
ENSG00000091844	RGS17	91.8776	179.352	264.957	141.131	347.114	210.821	533.38	339.39	0.0756153	0.898836	0.999994	135.615	203.044	0.582279	Non	3.778	1.17546	2.01308	2.40479	2.477	2.209	-0.1652	Non
ENSG00000091947	TMEM101	936.575	792.62	680.577	844.229	989.533	737.515	1061.02	1034.42	0.476048	0.185324	0.999994	864.597	762.403	-0.181475	Non	1.05654	0.930477	1.55901	1.22528	0.994	1.392	0.485841	Non
ENSG00000091972	CD200	1.4431	3.71928	4.72295	6.64747	0	1.43905	0	5.4158	0.400915	0.874131	1	2.58119	5.68521	1.13918	Up	0	0.386917	0	0.814716	0.193	0.407	1.07643	Non
ENSG00000091986	CCDC80	11107.6	10932.2	5205.63	5626.83	11371.9	10002.9	5947.47	5735.33	0.153687	0.586655	0.999994	11019.9	5416.23	-1.02475	Down	1.02379	0.91499	1.14251	1.01928	0.969	1.081	0.157798	Non
ENSG00000092010	PSME1	1717.29	1668.72	1450.42	1781.52	1637.13	1633.33	1640.29	1754.72	0.124157	0.687957	0.999994	1693.01	1615.97	-0.0671869	Non	0.953321	0.978791	1.13091	0.984955	0.966	1.058	0.131245	Non
ENSG00000092020	PPP2R3C	150.564	253.324	315.493	281.75	259.04	415.167	407.204	604.764	0.0101184	0.983588	0.999994	201.944	298.622	0.564363	Non	1.72047	1.63888	1.29069	2.14645	1.68	1.719	0.0331083	Non
ENSG00000092036	HAUS4	198.667	181.831	92.0975	102.269	326.39	202.187	143.382	124.563	0.0157333	0.97364	0.999994	190.249	97.1831	-0.969114	Down	1.6429	1.11195	1.55685	1.218	1.377	1.387	0.0104392	Non
ENSG00000092054	MYH7	0.481035	0	5.66754	0.511344	10.3616	10.7929	5.73527	5.4158	-4.7274	0.0545373	1	0.240517	3.08944	3.68313	Up	21.5402	Inf	1.01195	10.5913	Inf	5.802	#NAME?	Non
ENSG00000092068	SLC7A8	2398.92	1761.7	1640.28	2458.54	1181.22	926.031	1336.32	1271.81	0.337115	0.393118	0.999994	2080.31	2049.41	-0.0215895	Non	0.492398	0.525646	0.814689	0.517303	0.509	0.666	0.387857	Non
ENSG00000092094	OSGEP	526.252	567.397	409.007	481.686	549.165	494.315	659.556	450.414	0.361949	0.342539	0.999994	546.824	445.347	-0.296149	Non	1.04354	0.871198	1.61258	0.935078	0.957	1.274	0.412774	Non
ENSG00000092096	SLC22A17	248.214	191.336	173.804	198.913	300.486	130.234	80.2937	108.316	-0.822906	0.148799	0.999994	219.775	186.359	-0.237947	Non	1.21059	0.680657	0.461977	0.54454	0.946	0.503	-0.911282	Non
ENSG00000092098	RNF31	418.5	304.981	283.377	353.339	124.339	123.039	126.176	105.608	0.0521779	0.909947	0.999994	361.741	318.358	-0.184307	Non	0.297107	0.403432	0.445258	0.298886	0.35	0.372	0.0879477	Non
ENSG00000092108	SCFD1	382.423	613.681	659.323	400.894	1030.98	1650.59	1187.2	1353.95	-0.174193	0.713481	0.999994	498.052	530.108	0.0899914	Non	2.69592	2.68966	1.80063	3.37733	2.693	2.589	-0.0568193	Non
ENSG00000092140	G2E3	187.604	276.88	257.401	167.209	523.261	664.843	516.174	633.648	0.0818057	0.855753	0.999994	232.242	212.305	-0.129488	Non	2.78918	2.4012	2.00533	3.78955	2.595	2.897	0.158825	Non
ENSG00000092148	HECTD1	1186.71	1621.19	2589.59	1492.1	4460.67	6345.51	5465.71	5984.46	-0.457833	0.286701	0.999994	1403.95	2040.85	0.539673	Non	3.75884	3.9141	2.11064	4.01076	3.836	3.061	-0.3256	Non
ENSG00000092199	HNRNPC	9666.39	10860.7	8246.27	9877.63	4642	5229.52	5098.65	4455.4	0.128704	0.676479	0.999994	10263.6	9061.95	-0.179637	Non	0.48022	0.481508	0.618298	0.451059	0.481	0.535	0.153502	Non
ENSG00000092201	SUPT16H	2896.31	3635.39	3750.96	2952.5	6595.16	9903.57	9348.49	9438.83	0.147666	0.689803	0.999994	3265.85	3351.73	0.0374482	Non	2.27709	2.72421	2.49229	3.1969	2.501	2.845	0.185924	Non
ENSG00000092203	TOX4	2323.4	2293.56	1803.22	2092.93	1429.9	1406.67	1273.23	1234.8	0.0663173	0.825055	0.999994	2308.48	1948.08	-0.244892	Non	0.615435	0.613316	0.706086	0.589987	0.614	0.648	0.0777552	Non
ENSG00000092208	GEMIN2	209.25	251.671	162.469	139.597	751.216	989.349	470.292	686.904	0.0344348	0.932597	0.999994	230.461	151.033	-0.609656	Down	3.59004	3.93112	2.89465	4.92062	3.761	3.908	0.0553142	Non
ENSG00000092330	TINF2	1032.78	944.284	621.54	787.469	388.56	312.994	252.352	287.94	0.158878	0.672848	0.999994	988.533	704.505	-0.48868	Non	0.376227	0.331462	0.406011	0.365652	0.354	0.386	0.124851	Non
ENSG00000092421	SEMA6A	140.943	104.14	144.522	184.595	46.6272	56.1231	86.029	80.3343	0.203445	0.712356	0.999994	122.542	164.559	0.425331	Non	0.330823	0.53892	0.595265	0.435192	0.435	0.515	0.243557	Non
ENSG00000092439	TRPM7	13787.9	20106.4	24251.4	13967.4	11719	15074.1	11487.7	14127.1	-0.238159	0.57968	0.999994	16947.2	19109.4	0.173237	Non	0.849946	0.749715	0.473694	1.01144	0.8	0.743	-0.106638	Non
ENSG00000092445	TYRO3	1100.61	862.873	809.985	1031.38	507.718	468.412	430.145	458.538	-0.0284499	0.938278	0.999994	981.74	920.683	-0.092637	Non	0.461307	0.542851	0.531053	0.444586	0.502	0.488	-0.0408062	Non
ENSG00000092470	WDR76	1496.02	1809.64	1349.82	1588.23	2714.74	3572.45	3355.13	3397.51	0.268437	0.423849	0.999994	1652.83	1469.03	-0.170076	Non	1.81464	1.97413	2.48562	2.13918	1.894	2.312	0.287705	Non
ENSG00000092531	SNAP23	470.452	615.748	646.099	581.398	860.013	1080.01	888.966	1101.21	-0.139469	0.704301	0.999994	543.1	613.749	0.17643	Non	1.82806	1.75398	1.3759	1.89408	1.791	1.635	-0.131475	Non
ENSG00000092607	TBX15	1692.76	1764.59	2502.69	2513.25	1170.86	1142.61	1841.02	1666.26	0.0603568	0.836747	0.999994	1728.68	2507.97	0.536853	Non	0.691687	0.64752	0.735617	0.662989	0.67	0.699	0.0611314	Non
ENSG00000092621	PHGDH	2180.53	1836.5	633.82	736.335	3952.95	3796.94	1387.93	1455.04	0.108146	0.727449	0.999994	2008.51	685.077	-1.55179	Down	1.81284	2.06749	2.18979	1.97606	1.94	2.083	0.102606	Non
ENSG00000092820	EZR	8824.58	8136.96	5261.84	6096.75	11496.2	11554.9	9359.96	8815.11	0.235001	0.411414	0.999994	8480.77	5679.29	-0.578484	Non	1.30275	1.42005	1.77884	1.44587	1.361	1.612	0.244185	Non
ENSG00000092841	MYL6	13084.6	13044.3	12202.7	12550.4	28748.3	15885.7	14131.7	29634.3	0.051437	0.915665	0.999994	13064.5	12376.6	-0.078041	Non	2.1971	1.21782	1.15808	2.36122	1.707	1.76	0.0441124	Non
ENSG00000092847	AGO1	6212.08	6274.01	3781.19	4116.83	1404	969.203	636.615	519.917	-0.378026	0.284744	0.999994	6243.05	3949.01	-0.660759	Down	0.226011	0.154479	0.168363	0.126291	0.19	0.147	-0.370183	Non
ENSG00000092853	CLSPN	2044.4	2687.39	2521.58	1607.66	6346.48	7372.27	7048.64	6244.41	0.149123	0.696171	0.999994	2365.89	2064.62	-0.196506	Non	3.10433	2.74329	2.79533	3.88415	2.924	3.34	0.191905	Non
ENSG00000092871	RFFL	1229.04	1425.31	1251.11	1507.44	238.317	203.626	172.058	180.527	-0.341938	0.3601	0.999994	1327.18	1379.28	0.0555491	Non	0.193904	0.142864	0.137524	0.119757	0.168	0.129	-0.38109	Non
ENSG00000092929	UNC13D	338.648	279.773	204.031	233.684	284.944	284.213	91.7643	198.579	-0.358553	0.455666	0.999994	309.211	218.858	-0.498596	Non	0.841415	1.01587	0.449756	0.849776	0.929	0.65	-0.515239	Non
ENSG00000092931	MFSD11	279	229.769	364.612	486.288	1569.78	1380.05	2219.55	2884.81	0.0586434	0.873075	0.999994	254.385	425.45	0.741978	Up	5.62646	6.00626	6.08743	5.93232	5.816	6.01	0.0473377	Non
ENSG00000092964	DPYSL2	2778.94	2804.75	1718.21	2031.06	3522.94	3596.91	2087.64	2075.15	-0.200303	0.495624	0.999994	2791.84	1874.63	-0.57461	Non	1.26773	1.28244	1.21501	1.02171	1.275	1.118	-0.189577	Non
ENSG00000092969	TGFB2	117.854	146.292	274.403	218.344	290.125	203.626	281.028	374.593	-0.418069	0.3531	0.999994	132.073	246.374	0.899516	Up	2.46174	1.39192	1.02414	1.71561	1.927	1.37	-0.492181	Non
ENSG00000092978	GPATCH2	607.547	757.493	661.685	506.23	1398.82	1808.89	1468.23	1337.7	0.020625	0.954919	0.999994	682.52	583.958	-0.225008	Non	2.3024	2.38799	2.21892	2.64248	2.345	2.431	0.051962	Non
ENSG00000093000	NUP50	5148.52	6610.4	4942.56	3394.3	994.714	1060.58	871.761	935.128	0.311272	0.395974	0.999994	5879.46	4168.43	-0.496178	Non	0.193204	0.160441	0.176378	0.275499	0.177	0.226	0.352573	Non
ENSG00000093009	CDC45	1129.47	1079.42	812.347	924.51	1647.49	1841.99	1496.9	1872.96	0.301403	0.350672	0.999994	1104.44	868.428	-0.346841	Non	1.45864	1.70646	1.84269	2.0259	1.583	1.934	0.288927	Non
ENSG00000093010	COMT	1007.77	807.497	922.392	1174.05	1170.86	692.904	963.525	1055.18	-0.0675811	0.870022	0.999994	907.632	1048.22	0.207759	Non	1.16184	0.858089	1.04459	0.898754	1.01	0.972	-0.0553271	Non
ENSG00000093144	ECHDC1	879.813	1093.06	1300.23	848.319	3595.48	5102.88	3601.75	4613.36	-0.206135	0.612655	0.999994	986.434	1074.27	0.123067	Non	4.08664	4.66846	2.77009	5.43823	4.378	4.104	-0.0932412	Non
ENSG00000093167	LRRFIP2	2016.5	2440.67	2066.76	1616.87	2004.97	2873.07	2276.9	2206.94	0.145449	0.689081	0.999994	2228.59	1841.82	-0.275	Non	0.994283	1.17716	1.10168	1.36495	1.086	1.233	0.183149	Non
ENSG00000093183	SEC22C	1024.12	1094.29	814.708	808.946	901.459	606.561	562.056	547.898	-0.0347382	0.923753	0.999994	1059.21	811.827	-0.383743	Non	0.880226	0.554294	0.689886	0.677299	0.717	0.684	-0.0679768	Non
ENSG00000093217	XYLB	294.393	323.164	298.963	300.159	284.944	384.227	281.028	301.479	-0.181129	0.63975	0.999994	308.779	299.561	-0.043725	Non	0.967903	1.18895	0.940011	1.0044	1.078	0.972	-0.149329	Non
ENSG00000094631	HDAC6	1294.46	1138.1	1085.81	1105.53	1248.57	1401.64	1267.49	1070.52	-0.0456594	0.885849	0.999994	1216.28	1095.67	-0.150671	Non	0.964548	1.23156	1.16733	0.968339	1.098	1.068	-0.0399664	Non
ENSG00000094804	CDC6	2418.64	2611.76	3241.83	3205.1	3408.97	5301.47	6974.08	7146.15	0.333864	0.34006	0.999994	2515.2	3223.47	0.357939	Non	1.40945	2.02985	2.15128	2.22961	1.72	2.19	0.348522	Non
ENSG00000094841	UPRT	268.898	285.558	555.891	500.094	575.069	643.976	1445.29	1261.88	0.204701	0.534993	0.999994	277.228	527.993	0.929443	Up	2.13861	2.25515	2.59995	2.52329	2.197	2.562	0.221736	Non
ENSG00000094880	CDC23	1564.33	1830.71	1313.92	1485.97	3859.7	5743.98	3745.13	4106.08	-0.0154807	0.965192	0.999994	1697.52	1399.94	-0.278058	Non	2.46732	3.13757	2.85034	2.76324	2.802	2.807	0.00257211	Non
ENSG00000094914	AAAS	1935.68	1536.48	1217.1	1602.55	2450.52	1818.24	2018.81	1923.51	0.191161	0.599909	0.999994	1736.08	1409.83	-0.300315	Non	1.26597	1.18339	1.6587	1.20028	1.225	1.429	0.222224	Non
ENSG00000094916	CBX5	8936.18	11237.2	7010.74	6726.73	3999.58	5465.53	4605.42	4629.6	0.515063	0.123869	0.999994	10086.7	6868.74	-0.554336	Non	0.447571	0.486378	0.656909	0.68824	0.467	0.673	0.527184	Non
ENSG00000094975	SUCO	1116.96	1613.75	2170.19	1181.2	1243.39	2057.13	1508.38	2142.85	-0.152255	0.757495	0.999994	1365.36	1675.7	0.295483	Non	1.11319	1.27475	0.695042	1.81412	1.194	1.255	0.0718845	Non
ENSG00000095002	MSH2	1613.39	2283.64	2267.01	1480.85	16614.8	21060.5	19740.8	21439.3	0.184304	0.63759	0.999994	1948.51	1873.93	-0.0563051	Non	10.2981	9.22237	8.70783	14.4777	9.76	11.593	0.248301	Non
ENSG00000095015	MAP3K1	537.797	758.32	596.981	568.614	1030.98	1323.93	997.936	1156.27	0.021916	0.953042	0.999994	648.058	582.797	-0.153129	Non	1.91704	1.74587	1.67164	2.03349	1.831	1.853	0.0172311	Non
ENSG00000095059	DHPS	933.688	831.879	793.455	924.51	1155.32	713.051	1502.64	1243.83	0.610568	0.118372	0.999994	882.784	858.982	-0.0394316	Non	1.23737	0.857157	1.89379	1.34539	1.047	1.62	0.629732	Non
ENSG00000095066	HOOK2	165.476	131.001	109.1	127.836	222.774	229.529	246.616	139.005	0.00863189	0.986004	0.999994	148.239	118.468	-0.323424	Non	1.34626	1.75211	2.26046	1.08737	1.549	1.674	0.111962	Non
ENSG00000095139	ARCN1	9006.9	10587.6	9217.78	9011.41	25292.7	36916.8	31985.6	38224.7	0.278395	0.423129	0.999994	9797.22	9114.59	-0.104195	Non	2.80815	3.48681	3.46999	4.24181	3.147	3.856	0.293128	Non
ENSG00000095203	EPB41L4B	21.6466	26.8615	27.8654	29.6579	56.9888	38.1349	5.73527	40.6185	-0.911929	0.316832	0.999994	24.254	28.7617	0.245923	Non	2.6327	1.41969	0.20582	1.36957	2.026	0.788	-1.36237	Non
ENSG00000095209	TMEM38B	680.183	798.819	990.874	824.798	1352.19	1706.72	2208.08	1809.78	0.0836756	0.810015	0.999994	739.501	907.836	0.29588	Non	1.98798	2.13655	2.22841	2.19421	2.062	2.211	0.100655	Non
ENSG00000095261	PSMD5	2685.14	3622.17	2144.69	2386.95	7766.02	6990.92	6440.7	5848.16	0.212895	0.513311	0.999994	3153.65	2265.82	-0.476989	Non	2.89223	1.93004	3.00309	2.45005	2.411	2.727	0.177683	Non
ENSG00000095303	PTGS1	43.7742	31.8205	15.1134	23.0105	36.2656	18.7077	34.4116	28.8843	1.32524	0.133041	0.999994	37.7973	19.062	-0.987589	Down	0.82847	0.587913	2.27689	1.25527	0.708	1.766	1.31866	Non
ENSG00000095319	NUP188	7842.31	6624.86	5836.15	6681.73	11346	11953.5	9113.34	10735.9	-0.0214821	0.944017	0.999994	7233.59	6258.94	-0.208793	Non	1.44676	1.80434	1.56153	1.60676	1.626	1.584	-0.0377549	Non
ENSG00000095321	CRAT	1692.28	1327.37	1733.79	2135.88	709.77	765.576	911.907	948.667	-0.0261656	0.939197	0.999994	1509.83	1934.84	0.357832	Non	0.419416	0.576762	0.525961	0.444157	0.498	0.485	-0.038161	Non
ENSG00000095380	NANS	1340.16	1188.52	1466	1620.45	1517.97	1656.35	2231.02	1929.83	0.0939844	0.76188	0.999994	1264.34	1543.23	0.287565	Non	1.13268	1.39363	1.52184	1.19092	1.263	1.356	0.102503	Non
ENSG00000095383	TBC1D2	158.741	90.0892	113.351	150.335	93.2544	63.3184	91.7643	57.7685	-0.17263	0.782734	0.999994	124.415	131.843	0.0836554	Non	0.587461	0.70284	0.80956	0.384265	0.645	0.597	-0.111568	Non
ENSG00000095397	DFNB31	143.829	80.5844	156.802	173.857	36.2656	28.7811	28.6763	39.7159	-0.324235	0.627063	0.999994	112.207	165.329	0.559182	Non	0.252143	0.357154	0.182883	0.22844	0.305	0.206	-0.566165	Non
ENSG00000095485	CWF19L1	1579.24	1616.65	1612.89	1659.82	3688.73	3539.35	5219.09	4506.85	0.392287	0.174515	0.999994	1597.94	1636.35	0.0342699	Non	2.33577	2.18932	3.23587	2.71526	2.263	2.976	0.395138	Non
ENSG00000095539	SEMA4G	244.366	202.494	156.33	229.593	15.5424	8.63432	5.73527	20.7606	1.00127	0.190981	0.999994	223.43	192.961	-0.21151	Non	0.063603	0.0426399	0.036687	0.0904232	0.053	0.064	0.27208	Non
ENSG00000095564	BTAF1	1184.31	1526.97	1302.12	962.349	1859.91	2711.18	1927.05	2089.6	0.0680117	0.860245	0.999994	1355.64	1132.23	-0.259803	Non	1.57046	1.77553	1.47994	2.17135	1.673	1.826	0.126249	Non
ENSG00000095574	IKZF5	642.662	870.312	760.395	636.112	347.114	234.566	229.411	228.366	-0.182959	0.66357	0.999994	756.487	698.253	-0.115565	Non	0.540118	0.269519	0.3017	0.359003	0.405	0.33	-0.295456	Non
ENSG00000095587	TLL2	10.5828	12.8109	8.9736	6.13613	5.1808	14.3905	5.73527	7.22106	-0.103573	0.942572	1	11.6968	7.55486	-0.630638	Down	0.489551	1.12331	0.639127	1.17681	0.806	0.908	0.171912	Non
ENSG00000095627	TDRD1	6.25345	6.1988	7.55672	6.13613	0	15.8296	5.73527	17.15	0.200392	0.899	1	6.22613	6.84642	0.137015	Non	0	2.55365	0.758963	2.79493	1.277	1.777	0.476685	Non
ENSG00000095637	SORBS1	686.918	703.357	414.675	408.564	559.526	665.562	424.41	411.601	0.185255	0.583638	0.999994	695.137	411.619	-0.755988	Down	0.814547	0.946265	1.02348	1.00743	0.88	1.015	0.205904	Non
ENSG00000095713	CRTAC1	8.17759	6.61205	10.8628	10.7382	15.5424	6.47574	22.9411	9.92896	0.089721	0.945317	1	7.39482	10.8005	0.546511	Non	1.90061	0.979384	2.1119	0.924638	1.44	1.518	0.076103	Non
ENSG00000095739	BAMBI	65.4207	62.4013	84.0685	96.1326	77.712	56.1231	160.587	112.829	0.559262	0.311688	0.999994	63.911	90.1005	0.495472	Non	1.18788	0.89939	1.9102	1.17368	1.044	1.542	0.562681	Non
ENSG00000095752	IL11	98.6121	75.2121	17.4749	23.5218	10.3616	3.59763	17.2058	0	1.60738	0.256061	0.999994	86.9121	20.4984	-2.08405	Down	0.105074	0.0478332	0.984601	0	0.076	0.492	2.69459	Non
ENSG00000095777	MYO3A	328.066	444.661	216.783	160.051	528.442	645.415	493.233	419.724	0.646384	0.116484	0.999994	386.363	188.417	-1.03603	Down	1.61078	1.45148	2.27524	2.62245	1.531	2.449	0.677718	Non
ENSG00000095787	WAC	4299.49	4991.27	5076.7	4403.69	2647.39	3083.89	2838.96	3420.08	0.0986515	0.757785	0.999994	4645.38	4740.19	0.0291491	Non	0.615745	0.617857	0.559214	0.776638	0.617	0.668	0.114578	Non
ENSG00000095794	CREM	609.952	802.125	835.962	804.344	1331.47	1267.09	1737.79	1322.36	0.0118214	0.973199	0.999994	706.038	820.153	0.216146	Non	2.1829	1.57966	2.07879	1.64402	1.881	1.861	-0.0154218	Non
ENSG00000095906	NUBP2	1072.23	669.057	905.861	953.656	388.56	244.639	246.616	210.313	-0.541547	0.232228	0.999994	870.642	929.759	0.094777	Non	0.362386	0.365647	0.272245	0.220534	0.364	0.246	-0.56528	Non
ENSG00000095951	HIVEP1	1386.82	1758.39	2601.4	1596.93	1419.54	1792.34	2104.84	1763.74	-0.157981	0.696412	0.999994	1572.61	2099.16	0.416655	Non	1.02359	1.01931	0.80912	1.10446	1.021	0.957	-0.093392	Non
ENSG00000096060	FKBP5	964.475	1090.16	1022.52	800.253	1284.84	1842.71	1743.52	1686.12	0.293485	0.418778	0.999994	1027.32	911.386	-0.17275	Non	1.33216	1.69031	1.70512	2.10698	1.511	1.906	0.335044	Non
ENSG00000096063	SRPK1	4352.4	5685.95	3777.41	3279.25	3020.41	3992.65	2798.81	2785.53	0.175312	0.61001	0.999994	5019.18	3528.33	-0.508465	Non	0.693963	0.702196	0.740933	0.84944	0.698	0.795	0.187728	Non
ENSG00000096070	BRPF3	3117.11	2085.28	2429.01	2629.84	1507.61	1195.85	1273.23	1107.53	-0.140925	0.70503	0.999994	2601.19	2529.43	-0.040362	Non	0.483658	0.573475	0.524176	0.42114	0.529	0.473	-0.161428	Non
ENSG00000096080	MRPS18A	1482.55	1344.31	1409.33	1719.14	1528.34	1424.66	2219.55	1219.46	0.0608791	0.881891	0.999994	1413.43	1564.23	0.146253	Non	1.03088	1.05977	1.5749	0.709342	1.045	1.142	0.12806	Non
ENSG00000096092	TMEM14A	206.845	254.977	213.005	159.028	486.995	608.72	453.086	554.217	0.191082	0.638172	0.999994	230.911	186.016	-0.311908	Non	2.3544	2.38735	2.12712	3.48503	2.371	2.806	0.243019	Non
ENSG00000096093	EFHC1	356.447	390.524	367.918	329.817	1082.79	1256.29	1003.67	1170.71	-0.00553654	0.986724	0.999994	373.486	348.867	-0.0983748	Non	3.03773	3.21694	2.72798	3.54959	3.127	3.139	0.00552581	Non
ENSG00000096384	HSP90AB1	86708	86263.7	73958	79882.6	91840	86251.1	92498.4	76646.2	0.0946045	0.743601	0.999994	86485.9	76920.3	-0.169099	Non	1.05919	0.999853	1.25069	0.959485	1.03	1.105	0.101402	Non
ENSG00000096401	CDC5L	2296.94	3062.62	2936.26	1838.28	6450.1	9822.26	6429.23	7527.06	-0.055749	0.89505	0.999994	2679.78	2387.27	-0.166754	Non	2.80812	3.20714	2.1896	4.09462	3.008	3.142	0.0628786	Non
ENSG00000096433	ITPR3	7246.79	5416.1	5545.68	5761.82	6429.37	5221.61	4731.6	4224.32	-0.215742	0.516467	0.999994	6331.44	5653.75	-0.163326	Non	0.887203	0.96409	0.853203	0.733157	0.926	0.793	-0.223691	Non
ENSG00000096654	ZNF184	455.059	671.123	692.856	425.438	621.696	718.088	693.967	637.259	-0.010933	0.979967	0.999994	563.091	559.147	-0.0101404	Non	1.36619	1.06998	1.0016	1.49789	1.218	1.25	0.037414	Non
ENSG00000096696	DSP	1055.39	1076.11	780.703	524.639	3481.5	4371.84	1944.26	1956.91	-0.30501	0.398037	0.999994	1065.75	652.671	-0.707443	Down	3.29878	4.06263	2.49039	3.73001	3.681	3.11	-0.243183	Non
ENSG00000096717	SIRT1	451.692	538.056	712.22	410.609	2238.11	2953.66	2299.84	2373.92	-0.337356	0.412884	0.999994	494.874	561.415	0.182006	Non	4.95494	5.4895	3.22912	5.78147	5.222	4.505	-0.213075	Non
ENSG00000096746	HNRNPH3	4797.84	4584.63	3157.76	2753.59	9631.11	12157.8	7547.61	8156.19	0.193212	0.531408	0.999994	4691.24	2955.67	-0.666481	Down	2.00738	2.65187	2.39018	2.96203	2.33	2.676	0.199748	Non
ENSG00000096872	IFT74	197.224	255.391	354.693	226.014	823.747	1472.15	1049.55	1405.4	-0.269634	0.569505	0.999994	226.307	290.354	0.359527	Non	4.1767	5.76431	2.95905	6.2182	4.971	4.589	-0.115356	Non
ENSG00000096968	JAK2	210.693	302.501	390.115	206.072	419.645	642.537	470.292	592.127	-0.223894	0.65856	0.999994	256.597	298.093	0.216259	Non	1.99173	2.12408	1.20552	2.87341	2.058	2.039	-0.0133812	Non
ENSG00000097007	ABL1	6747.47	5525.2	4245.46	4581.64	1321.1	1514.6	1112.64	1186.96	0.170681	0.587565	0.999994	6136.34	4413.55	-0.475438	Non	0.195792	0.274127	0.262078	0.259069	0.235	0.261	0.151389	Non
ENSG00000097021	ACOT7	1544.12	1177.77	1893.43	2108.78	1766.65	1210.24	2156.46	1994.82	-0.0663055	0.856803	0.999994	1360.95	2001.11	0.556187	Non	1.14412	1.02757	1.13892	0.945958	1.086	1.042	-0.0596688	Non
ENSG00000097033	SH3GLB1	2084.8	2907.65	2773.31	1965.09	4258.62	7507.54	4863.51	5061.97	-0.173095	0.68892	0.999994	2496.23	2369.2	-0.0753469	Non	2.04269	2.582	1.75368	2.57594	2.312	2.165	-0.0947744	Non
ENSG00000097046	CDC7	590.23	874.031	635.709	503.674	1201.95	1797.38	1221.61	1479.42	0.206705	0.619334	0.999994	732.13	569.691	-0.36192	Non	2.0364	2.05642	1.92165	2.93725	2.046	2.429	0.247556	Non
ENSG00000097096	SYDE2	123.626	147.531	302.269	155.96	202.051	221.614	338.381	401.672	0.0500603	0.92012	0.999994	135.579	229.114	0.756937	Up	1.63438	1.50215	1.11947	2.57548	1.568	1.847	0.236258	Non
ENSG00000099139	PCSK5	254.467	207.04	179.472	215.276	761.578	670.599	418.674	580.393	-0.259349	0.509358	0.999994	230.754	197.374	-0.225423	Non	2.99283	3.23898	2.33281	2.69604	3.116	2.514	-0.309711	Non
ENSG00000099194	SCD	9697.66	9020.49	4689.41	5971.47	15407.7	10159	9577.9	9613.04	0.399973	0.265483	0.999994	9359.08	5330.44	-0.812111	Down	1.58881	1.12621	2.04245	1.60983	1.358	1.826	0.427203	Non
ENSG00000099203	TMED1	623.902	484.746	542.194	591.625	67.3504	42.4521	22.9411	28.8843	-0.870918	0.101818	0.999994	554.324	566.91	0.0323887	Non	0.10795	0.0875759	0.0423115	0.0488219	0.098	0.046	-1.09115	Non
ENSG00000099204	ABLIM1	799.961	851.302	1538.26	1546.3	336.752	370.556	762.79	695.93	0.120366	0.708793	0.999994	825.631	1542.28	0.901499	Up	0.420961	0.435282	0.495878	0.45006	0.428	0.473	0.144229	Non
ENSG00000099219	ERMP1	654.207	806.257	628.624	725.597	1745.93	1685.85	1720.58	1784.51	0.142589	0.657048	0.999994	730.232	677.111	-0.108964	Non	2.66877	2.09096	2.73706	2.45936	2.38	2.598	0.12644	Non
ENSG00000099246	RAB18	1255.5	1839.8	1693.18	1271.2	3186.19	5779.24	3418.22	4136.77	-0.187018	0.674978	0.999994	1547.65	1482.19	-0.0623524	Non	2.53779	3.14123	2.01882	3.25422	2.84	2.637	-0.106993	Non
ENSG00000099250	NRP1	3265.26	3260.16	1443.8	1579.54	5377.67	5698.65	2190.87	2996.74	0.0230272	0.942982	0.999994	3262.71	1511.67	-1.10992	Down	1.64693	1.74797	1.51743	1.89722	1.697	1.707	0.00847649	Non
ENSG00000099251	HSD17B7P2	20.2035	24.7952	41.0896	29.6579	62.1696	31.6592	22.9411	53.2553	-0.674495	0.419353	0.999994	22.4993	35.3738	0.652799	Up	3.07718	1.27683	0.558318	1.79565	2.177	1.177	-0.887227	Non
ENSG00000099256	PRTFDC1	180.388	272.334	60.4537	64.9407	600.973	671.318	263.822	284.329	0.641771	0.131016	0.999994	226.361	62.6972	-1.85215	Down	3.33156	2.46506	4.36404	4.3783	2.898	4.371	0.592906	Non
ENSG00000099260	PALMD	3870.89	4752	3726.41	2663.08	6206.6	9874.07	5471.44	6353.63	-0.0122494	0.975513	0.999994	4311.44	3194.74	-0.432472	Non	1.6034	2.07788	1.46829	2.38582	1.841	1.927	0.0658669	Non
ENSG00000099282	TSPAN15	226.567	166.541	262.124	311.408	67.3504	105.77	80.2937	137.2	-0.211591	0.689619	0.999994	196.554	286.766	0.544946	Non	0.297264	0.635101	0.30632	0.44058	0.466	0.373	-0.321154	Non
ENSG00000099284	H2AFY2	1512.37	1491.43	1736.63	2197.76	1460.99	968.483	1703.37	1928.02	0.21017	0.569206	0.999994	1501.9	1967.19	0.389346	Non	0.966022	0.649365	0.980852	0.87727	0.808	0.929	0.201323	Non
ENSG00000099290	FAM21A	158.741	166.541	237.564	216.81	93.2544	103.612	80.2937	79.4317	-0.811341	0.083942	0.999994	162.641	227.187	0.482187	Non	0.587461	0.62214	0.337987	0.366366	0.605	0.352	-0.78136	Non
ENSG00000099308	MAST3	686.437	383.912	503.938	666.281	321.21	265.505	326.91	260.861	-0.131183	0.781161	0.999994	535.174	585.11	0.128698	Non	0.467938	0.691578	0.648711	0.391518	0.58	0.52	-0.157541	Non
ENSG00000099326	MZF1	131.804	92.982	74.1503	131.927	5.1808	15.1101	5.73527	9.02633	-0.4866	0.593792	0.999994	112.393	103.038	-0.125366	Non	0.039307	0.162505	0.0773465	0.0684193	0.101	0.073	-0.468387	Non
ENSG00000099330	OCEL1	198.667	173.98	100.599	138.574	139.882	119.441	160.587	142.616	0.874691	0.0668989	0.999994	186.324	119.586	-0.639756	Down	0.7041	0.686525	1.59632	1.02917	0.695	1.313	0.917782	Non
ENSG00000099331	MYO9B	3156.55	2378.69	2865.41	3092.61	2300.28	2225.5	2454.69	2617.64	0.060882	0.8494	0.999994	2767.62	2979.01	0.106188	Non	0.728731	0.935599	0.856664	0.846417	0.832	0.852	0.0342699	Non
ENSG00000099337	KCNK6	178.945	144.639	36.3667	36.8168	93.2544	25.1834	5.73527	3.61053	-1.52592	0.133722	0.999994	161.792	36.5917	-2.14455	Down	0.521135	0.174113	0.157707	0.0980676	0.348	0.128	-1.44294	Non
ENSG00000099338	CATSPERG	12.5069	19.4229	38.7282	44.9983	15.5424	19.4272	34.4116	30.6895	-0.582969	0.505905	0.999994	15.9649	41.8632	1.39078	Up	1.24271	1.00022	0.888542	0.682016	1.121	0.785	-0.514022	Non
ENSG00000099341	PSMD8	9052.59	8924.21	8585.85	10564.9	3455.59	2371.56	3905.72	3258.5	0.210616	0.552835	0.999994	8988.4	9575.36	0.0912624	Non	0.381724	0.265745	0.454902	0.308428	0.324	0.382	0.237579	Non
ENSG00000099364	FBXL19	809.582	545.494	437.817	549.183	46.6272	46.0497	86.029	44.229	0.758133	0.16517	0.999994	677.538	493.5	-0.457251	Non	0.0575942	0.0844183	0.196495	0.080536	0.071	0.139	0.969194	Non
ENSG00000099365	STX1B	92.8397	71.0796	32.5883	47.555	82.8928	22.3053	40.1469	9.92896	-0.211161	0.827222	0.999994	81.9596	40.0717	-1.03233	Down	0.892859	0.313808	1.23194	0.208789	0.603	0.72	0.255839	Non
ENSG00000099377	HSD3B7	1090.99	902.959	367.445	486.288	227.955	148.223	45.8821	75.8212	-0.206447	0.668206	0.999994	996.973	426.867	-1.22377	Down	0.208944	0.164152	0.124868	0.155918	0.187	0.14	-0.417611	Non
ENSG00000099381	SETD1A	2425.86	1286.46	1311.09	1877.14	1201.95	1061.3	1020.88	940.544	0.0136493	0.975585	0.999994	1856.16	1594.12	-0.219562	Non	0.495472	0.82498	0.778648	0.501051	0.66	0.64	-0.0443941	Non
ENSG00000099385	BCL7C	1754.81	1331.09	1466.95	1520.74	41.4464	77.7089	149.117	80.3343	0.697956	0.158941	0.999994	1542.95	1493.84	-0.0466657	Non	0.0236187	0.0583799	0.101651	0.0528259	0.041	0.077	0.909235	Non
ENSG00000099617	EFNA2	95.7259	70.6663	106.266	124.768	5.1808	3.59763	0	8.1237	0.290134	0.781041	0.999994	83.1961	115.517	0.473518	Non	0.0541212	0.0509102	0	0.0651105	0.053	0.033	-0.683526	Non
ENSG00000099622	CIRBP	1690.36	1633.18	1601.08	1673.12	3025.59	3433.58	3033.96	2750.32	-0.143437	0.624835	0.999994	1661.77	1637.1	-0.0215772	Non	1.78991	2.10239	1.89494	1.64383	1.946	1.769	-0.137578	Non
ENSG00000099624	ATP5D	1768.28	1142.23	1606.75	1771.29	663.142	428.118	401.469	360.151	-0.715404	0.0919159	0.999994	1455.26	1689.02	0.214912	Non	0.37502	0.374809	0.249864	0.203326	0.375	0.227	-0.724198	Non
ENSG00000099625	C19orf26	94.2828	48.3506	317.854	361.52	72.5312	28.0615	154.852	106.511	-0.686911	0.29594	0.999994	71.3167	339.687	2.25189	Up	0.769294	0.580376	0.48718	0.294619	0.675	0.391	-0.787719	Non
ENSG00000099783	HNRNPM	6761.42	6538.91	5639.2	5628.87	29608.3	29615	27649.7	25525.6	0.083509	0.758143	0.999994	6650.17	5634.04	-0.239222	Non	4.379	4.52904	4.90313	4.53476	4.454	4.719	0.0833796	Non
ENSG00000099785	2002-03-01	249.657	217.785	495.437	604.92	0	4.31716	5.73527	4.51316	-0.891383	0.354925	0.999994	233.721	550.178	1.23511	Up	0	0.0198231	0.0115762	0.00746077	0.01	0.01	0	Non
ENSG00000099795	NDUFB7	1348.34	1004.21	1558.57	1773.34	1113.87	728.161	1479.7	882.775	-0.143672	0.744032	0.999994	1176.27	1665.96	0.502128	Non	0.826106	0.725111	0.949394	0.497804	0.776	0.724	-0.100067	Non
ENSG00000099797	TECR	1354.11	1070.74	986.624	1414.89	191.69	150.381	177.793	203.995	0.239905	0.571453	0.999994	1212.43	1200.76	-0.0139539	Non	0.141561	0.140446	0.180204	0.144177	0.141	0.162	0.200299	Non
ENSG00000099800	TIMM13	2135.79	1839.8	1879.73	2100.09	1911.72	1344.08	1554.26	1106.63	-0.295241	0.433495	0.999994	1987.8	1989.91	0.00153187	Non	0.895084	0.730554	0.82685	0.526943	0.813	0.677	-0.2641	Non
ENSG00000099804	CDC34	1736.54	1393.49	1587.38	1588.75	1119.05	695.782	906.172	825.007	-0.0714941	0.852768	0.999994	1565.01	1588.06	0.0210943	Non	0.644417	0.499309	0.570859	0.519282	0.572	0.545	-0.0697589	Non
ENSG00000099810	MTAP	1071.26	1330.68	1129.26	872.352	611.334	610.878	441.616	621.914	0.0904848	0.813035	0.999994	1200.97	1000.8	-0.26304	Non	0.570666	0.459074	0.391067	0.712916	0.515	0.552	0.100096	Non
ENSG00000099812	MISP	25.0138	22.3157	12.752	9.71553	10.3616	9.35385	0	0.902633	-2.26569	0.172414	1	23.6647	11.2337	-1.0749	Down	0.414235	0.41916	0	0.0929062	0.417	0.046	-3.18034	Non
ENSG00000099814	CEP170B	1076.07	526.898	777.397	842.183	274.582	187.077	166.323	169.695	-0.429498	0.394937	0.999994	801.486	809.79	0.0148701	Non	0.25517	0.355053	0.213948	0.201494	0.305	0.208	-0.552226	Non
ENSG00000099817	POLR2E	5193.25	4321.39	4346.06	5485.7	3103.3	2827.74	2471.9	2676.31	-0.247441	0.442716	0.999994	4757.32	4915.88	0.0472992	Non	0.597564	0.654359	0.568769	0.48787	0.626	0.528	-0.245625	Non
ENSG00000099821	POLRMT	922.144	616.574	919.086	1027.29	761.578	400.057	671.026	561.438	-0.230106	0.618686	0.999994	769.359	973.188	0.339061	Non	0.825877	0.648838	0.730102	0.546523	0.737	0.638	-0.208108	Non
ENSG00000099822	HCN2	8.17759	8.26507	4.72295	13.8063	0	0.719527	0	2.7079	1.22395	0.592104	1	8.22133	9.26461	0.172359	Non	0	0.0870564	0	0.196135	0.044	0.098	1.15528	Non
ENSG00000099840	IZUMO4	0.96207	0	7.55672	4.09075	0	0	0	5.4158	-0.373365	0.91143	1	0.481035	5.82373	3.59773	Up	0		0	1.32391	0	0.662	Inf	Non
ENSG00000099849	RASSF7	297.279	185.964	204.976	219.878	62.1696	31.6592	22.9411	38.8132	-0.072269	0.909989	0.999994	241.622	212.427	-0.185784	Non	0.209128	0.170244	0.111921	0.176522	0.19	0.144	-0.399931	Non
ENSG00000099860	GADD45B	722.033	547.147	886.497	821.218	984.352	592.171	739.849	453.122	-0.837639	0.0648726	0.999994	634.59	853.858	0.42817	Non	1.36331	1.08229	0.834576	0.551768	1.223	0.693	-0.819497	Non
ENSG00000099864	PALM	657.093	390.111	608.788	757.811	170.966	156.857	309.704	182.332	0.15395	0.755167	0.999994	523.602	683.3	0.384047	Non	0.260186	0.402082	0.508723	0.240603	0.331	0.375	0.180059	Non
ENSG00000099875	MKNK2	1345.45	975.278	1055.11	1166.38	300.486	159.015	137.646	117.342	-0.7375	0.115979	0.999994	1160.37	1110.74	-0.0630579	Non	0.223335	0.163046	0.130457	0.100604	0.193	0.116	-0.734476	Non
ENSG00000099889	ARVCF	160.666	95.4615	184.195	189.709	160.605	142.466	143.382	185.942	-0.37245	0.460992	0.999994	128.064	186.952	0.545806	Non	0.999622	1.49239	0.778424	0.980148	1.246	0.879	-0.503369	Non
ENSG00000099899	TRMT2A	731.173	574.422	638.07	750.653	233.136	177.723	229.411	226.561	0.1062	0.791138	0.999994	652.798	694.361	0.0890512	Non	0.318852	0.309395	0.359538	0.301819	0.314	0.331	0.0760667	Non
ENSG00000099901	RANBP1	2194.48	2136.93	1622.33	1686.41	253.859	159.015	189.264	251.835	0.612992	0.123873	0.999994	2165.71	1654.37	-0.388554	Non	0.115681	0.0744129	0.116662	0.149332	0.095	0.133	0.485427	Non
ENSG00000099904	ZDHHC8	464.199	225.636	361.305	426.461	124.339	52.5255	34.4116	54.158	-0.941002	0.150866	0.999994	344.917	393.883	0.191516	Non	0.267858	0.232788	0.0952424	0.126994	0.25	0.111	-1.17137	Non
ENSG00000099910	KLHL22	188.085	145.052	198.836	227.037	248.678	195.711	321.175	253.64	0.0213645	0.960842	0.999994	166.568	212.936	0.354309	Non	1.32216	1.34925	1.61527	1.11718	1.336	1.366	0.0320375	Non
ENSG00000099917	MED15	2087.69	1419.11	1370.6	1780.5	1388.45	1360.63	1158.52	1260.08	-0.0263935	0.943436	0.999994	1753.4	1575.55	-0.154302	Non	0.665067	0.958786	0.845268	0.707709	0.812	0.776	-0.0654231	Non
ENSG00000099937	SERPIND1	2.88621	7.02531	2.36147	2.55672	10.3616	1.43905	5.73527	2.7079	0.777135	0.715254	1	4.95576	2.4591	-1.01098	Down	3.59004	0.204839	2.42868	1.05913	1.897	1.744	-0.12132	Non
ENSG00000099940	SNAP29	1170.84	1349.69	1369.18	1495.68	1030.98	1855.66	986.466	1145.44	-0.631576	0.120494	0.999994	1260.26	1432.43	0.184742	Non	0.880548	1.37488	0.720478	0.765833	1.128	0.743	-0.602333	Non
ENSG00000099942	CRKL	4506.81	4443.71	4095.27	4524.88	2797.63	2858.68	4874.98	3439.03	0.60399	0.0672953	0.999994	4475.26	4310.07	-0.0542601	Non	0.620756	0.643309	1.19039	0.760027	0.632	0.975	0.625478	Non
ENSG00000099949	LZTR1	728.768	637.237	703.247	862.126	1036.16	782.126	952.054	870.138	-0.183088	0.60781	0.999994	683.002	782.686	0.196544	Non	1.4218	1.22737	1.3538	1.00929	1.325	1.182	-0.164762	Non
ENSG00000099953	MMP11	5.29138	4.54579	5.66754	10.2269	0	0.719527	5.73527	3.61053	1.71419	0.428498	1	4.91858	7.94721	0.692205	Up	0	0.158284	1.01195	0.353043	0.079	0.682	3.10985	Non
ENSG00000099954	CECR2	437.742	418.626	501.577	588.557	88.0736	147.503	154.852	208.508	0.224857	0.613195	0.999994	428.184	545.067	0.348203	Non	0.2012	0.352351	0.308731	0.35427	0.277	0.332	0.261297	Non
ENSG00000099956	SMARCB1	1930.87	1781.95	1555.74	1845.95	4377.78	2814.07	3922.92	2899.26	0.0513205	0.894127	0.999994	1856.41	1700.84	-0.126265	Non	2.26725	1.57921	2.52158	1.5706	1.923	2.046	0.0894474	Non
ENSG00000099957	P2RX6	419.943	364.076	317.854	437.199	72.5312	70.5136	143.382	83.9449	0.6134	0.220938	0.999994	392.01	377.527	-0.0543112	Non	0.172717	0.193678	0.451092	0.192006	0.183	0.322	0.815217	Non
ENSG00000099960	SLC7A4	0.481035	2.47952	0.944589	0	0	3.59763	0	1.80527	0.993283	0.799879	1	1.48028	0.472295	-1.64811	Down	0	1.45094	0	Inf	0.725	Inf	Inf	Non
ENSG00000099968	BCL2L13	2466.75	2568.37	2084.71	2187.02	2134.49	1814.65	1514.11	1657.23	-0.0689467	0.818934	0.999994	2517.56	2135.86	-0.237206	Non	0.865306	0.706536	0.726293	0.75776	0.786	0.742	-0.0831101	Non
ENSG00000099984	GSTT2	25.0138	26.8615	41.0896	52.1571	25.904	6.47574	34.4116	25.2737	0.441529	0.649565	0.999994	25.9376	46.6234	0.846006	Up	1.03559	0.241079	0.837476	0.484569	0.638	0.661	0.0510938	Non
ENSG00000099991	CABIN1	1531.13	1127.36	933.254	1111.66	621.696	591.451	407.204	432.361	-0.141901	0.696796	0.999994	1329.24	1022.46	-0.378565	Non	0.406036	0.524636	0.436327	0.388932	0.465	0.413	-0.171089	Non
ENSG00000099992	TBC1D10A	285.254	219.438	238.981	286.864	51.808	94.258	80.2937	71.308	-0.164476	0.754036	0.999994	252.346	262.922	0.0592368	Non	0.181621	0.429544	0.335984	0.248578	0.306	0.292	-0.0675633	Non
ENSG00000099994	SUSD2	3.36724	4.13253	2.83377	3.06806	0	3.59763	0	0	-2.19785	0.469597	1	3.74989	2.95092	-0.345685	Non	0	0.870564	0	0	0.435	0	#NAME?	Non
ENSG00000099995	SF3A1	5108.11	3621.34	2538.11	2916.7	4357.05	6445.52	3016.75	3145.68	-0.134147	0.722329	0.999994	4364.72	2727.41	-0.67836	Down	0.852968	1.77987	1.18858	1.0785	1.316	1.134	-0.214739	Non
ENSG00000099999	RNF215	205.402	123.563	214.422	200.958	310.848	148.942	206.47	217.535	-0.38074	0.485679	0.999994	164.482	207.69	0.336499	Non	1.51337	1.2054	0.962913	1.08249	1.359	1.023	-0.409739	Non
ENSG00000100003	SEC14L2	124.588	112.405	68.955	99.712	41.4464	86.3432	80.2937	49.6448	0.279816	0.66346	0.999994	118.496	84.3335	-0.490666	Non	0.332668	0.768144	1.16444	0.497882	0.55	0.831	0.595417	Non
ENSG00000100014	SPECC1L	672.968	672.776	494.02	476.061	15.5424	9.35385	28.6763	16.2474	1.3228	0.0369547	0.999994	672.872	485.041	-0.472226	Non	0.0230953	0.0139034	0.0580469	0.0341288	0.018	0.046	1.35364	Up
ENSG00000100023	PPIL2	1217.5	1088.92	858.632	1047.74	404.102	464.814	498.968	482.006	0.430283	0.214146	0.999994	1153.21	953.188	-0.274824	Non	0.331912	0.426857	0.58112	0.460042	0.379	0.521	0.459086	Non
ENSG00000100027	YPEL1	94.2828	99.1808	59.0368	70.0541	15.5424	5.75621	5.73527	6.31843	0.268999	0.783364	0.999994	96.7318	64.5455	-0.583675	Non	0.164849	0.0580376	0.0971473	0.0901936	0.111	0.094	-0.239827	Non
ENSG00000100028	SNRPD3	2785.67	2927.49	2993.4	2851.25	16081.2	13966.7	20039	16719.5	0.257894	0.386134	0.999994	2856.58	2922.33	0.0328296	Non	5.77283	4.7709	6.69439	5.8639	5.272	6.279	0.252184	Non
ENSG00000100029	PES1	3491.83	3172.55	3372.66	3949.11	2196.66	1726.14	2833.22	2196.11	0.223465	0.511675	0.999994	3332.19	3660.88	0.135721	Non	0.629085	0.544088	0.840056	0.556102	0.587	0.698	0.249867	Non
ENSG00000100030	MAPK1	4169.61	4536.7	3132.26	2857.9	4206.81	5380.62	3624.69	4109.69	0.228526	0.468667	0.999994	4353.15	2995.08	-0.539466	Non	1.00892	1.18602	1.15721	1.43801	1.097	1.298	0.242727	Non
ENSG00000100031	GGT1	630.637	478.134	559.197	697.473	119.158	156.857	160.587	146.227	-0.100048	0.817136	0.999994	554.385	628.335	0.180645	Non	0.188949	0.32806	0.287175	0.209652	0.259	0.248	-0.062612	Non
ENSG00000100033	PRODH	1.92414	1.23976	6.61213	2.55672	15.5424	0.719527	0	2.7079	-3.17234	0.19309	1	1.58195	4.58442	1.53504	Up	8.07759	0.580376	0	1.05913	4.329	0.53	-3.02997	Non
ENSG00000100034	PPM1F	1900.09	1528.21	2028.51	2148.67	435.187	282.774	430.145	398.964	-0.0352779	0.926527	0.999994	1714.15	2088.59	0.285034	Non	0.229035	0.185036	0.21205	0.18568	0.207	0.199	-0.0568623	Non
ENSG00000100036	SLC35E4	108.233	71.9061	91.6252	119.654	15.5424	30.9396	17.2058	32.4948	-0.148507	0.842239	0.999994	90.0695	105.64	0.230044	Non	0.143602	0.430279	0.187785	0.271572	0.287	0.23	-0.319417	Non
ENSG00000100038	TOP3B	400.702	365.316	416.564	520.548	253.859	145.344	269.558	188.65	-0.0608677	0.896602	0.999994	383.009	468.556	0.290843	Non	0.633536	0.397859	0.647098	0.362407	0.516	0.505	-0.0310877	Non
ENSG00000100056	DGCR14	580.609	422.345	494.965	567.08	150.243	194.992	309.704	209.411	0.413751	0.349892	0.999994	501.477	531.023	0.0825898	Non	0.258768	0.461688	0.62571	0.369279	0.36	0.497	0.465249	Non
ENSG00000100058	CRYBB2P1	317.002	334.322	285.738	307.318	36.2656	35.9763	5.73527	19.8579	-0.949451	0.110652	0.999994	325.662	296.528	-0.135207	Non	0.114402	0.10761	0.0200717	0.0646169	0.111	0.042	-1.4021	Non
ENSG00000100065	CARD10	88.5104	93.8085	55.7308	57.2705	15.5424	50.3669	34.4116	15.3448	-0.194179	0.809653	0.999994	91.1595	56.5006	-0.690125	Down	0.1756	0.536912	0.617461	0.267935	0.356	0.443	0.315429	Non
ENSG00000100068	LRP5L	38.0017	24.3819	34.4775	33.2373	0	4.31716	0	0.902633	-1.97825	0.23628	1	31.1918	33.8574	0.118303	Non	0	0.177064	0	0.0271572	0.089	0.014	-2.66838	Non
ENSG00000100075	SLC25A1	887.99	681.455	748.587	838.604	1647.49	1166.35	825.878	1044.35	-0.58301	0.127494	0.999994	784.722	793.595	0.0162212	Non	1.85531	1.71156	1.10325	1.24534	1.783	1.174	-0.602874	Non
ENSG00000100077	ADRBK2	352.117	442.594	606.899	508.787	67.3504	83.4651	97.4995	176.013	0.416064	0.387667	0.999994	397.356	557.843	0.489427	Non	0.191273	0.188581	0.160652	0.345947	0.19	0.253	0.413138	Non
ENSG00000100083	GGA1	1094.84	861.633	994.18	1091.21	414.464	401.496	699.703	450.414	0.371838	0.343982	0.999994	978.234	1042.69	0.092064	Non	0.378563	0.465971	0.703798	0.412766	0.422	0.558	0.403022	Non
ENSG00000100084	HIRA	114.005	74.7989	197.891	105.848	62.1696	44.6107	91.7643	50.5474	-0.315614	0.642922	0.999994	94.402	151.87	0.685945	Up	0.545322	0.596408	0.46371	0.477547	0.571	0.471	-0.277764	Non
ENSG00000100092	SH3BP1	79.3707	58.682	15.1134	24.5445	15.5424	33.0982	5.73527	9.02633	0.0822685	0.932915	0.999994	69.0264	19.829	-1.79954	Down	0.19582	0.564027	0.379481	0.367754	0.38	0.374	-0.0229611	Non
ENSG00000100095	SEZ6L	2.40517	1.65301	5.19524	4.09075	5.1808	0	5.73527	6.31843	1.29229	0.585496	1	2.02909	4.643	1.19422	Up	2.15402	0	1.10395	1.54457	1.077	1.324	0.297885	Non
ENSG00000100097	LGALS1	14596.5	13599.8	5069.14	6415.83	50238.2	34594.8	26961.5	14199.3	0.251582	0.567078	0.999994	14098.1	5742.48	-1.29576	Down	3.44179	2.54378	5.31875	2.21317	2.993	3.766	0.331441	Non
ENSG00000100099	HPS4	1086.66	1077.35	1170.35	1373.98	409.283	368.398	367.057	567.756	0.0838913	0.824646	0.999994	1082	1272.16	0.233578	Non	0.376644	0.341948	0.313631	0.41322	0.359	0.363	0.0159857	Non
ENSG00000100100	PIK3IP1	12.5069	8.67832	14.1688	9.20419	20.7232	10.0734	0	10.8316	-1.00359	0.476161	1	10.5926	11.6865	0.141786	Non	1.65694	1.16075	0	1.17681	1.409	0.588	-1.26078	Non
ENSG00000100101	NOL12	725.4	629.385	677.743	822.752	119.158	134.551	68.8232	142.616	-0.290842	0.529083	0.999994	677.393	750.248	0.147374	Non	0.164266	0.213783	0.101548	0.17334	0.189	0.137	-0.46421	Non
ENSG00000100104	SRRD	841.33	835.598	1034.8	1086.61	227.955	233.127	321.175	279.816	0.0154197	0.964477	0.999994	838.464	1060.7	0.339198	Non	0.270946	0.278994	0.310375	0.257514	0.275	0.284	0.0464593	Non
ENSG00000100105	PATZ1	978.425	792.62	513.384	664.747	461.091	367.678	309.704	250.932	0.0166695	0.966462	0.999994	885.522	589.066	-0.5881	Down	0.471259	0.463877	0.60326	0.377485	0.468	0.49	0.0662732	Non
ENSG00000100106	TRIOBP	491.137	417.386	289.044	295.045	10.3616	18.7077	5.73527	11.7342	-0.0424815	0.949381	0.999994	454.261	292.045	-0.637332	Down	0.0210972	0.0448211	0.0198422	0.0397709	0.033	0.03	-0.137504	Non
ENSG00000100109	TFIP11	1016.43	938.085	852.02	955.702	1404	1649.16	1749.26	1427.06	0.154816	0.635373	0.999994	977.256	903.861	-0.112636	Non	1.38131	1.758	2.05307	1.49321	1.57	1.773	0.175428	Non
ENSG00000100116	GCAT	373.764	323.991	591.785	637.134	176.147	147.503	229.411	374.593	0.17091	0.68875	0.999994	348.877	614.46	0.816599	Up	0.471279	0.455269	0.387659	0.587934	0.463	0.488	0.075869	Non
ENSG00000100124	ANKRD54	1027.01	918.249	776.925	934.225	284.944	247.517	281.028	217.535	0.0680352	0.857308	0.999994	972.629	855.575	-0.184996	Non	0.27745	0.269553	0.361718	0.23285	0.274	0.297	0.116287	Non
ENSG00000100129	EIF3L	6226.03	6219.05	5662.81	6183.17	7180.59	8042.15	8040.84	9088.61	0.241487	0.402541	0.999994	6222.54	5922.99	-0.0711779	Non	1.15332	1.29315	1.41994	1.4699	1.223	1.445	0.240645	Non
ENSG00000100138	NHP2L1	8424.36	8372.51	7749.41	9161.75	15195.3	11329.7	14217.7	9634.7	-0.163631	0.655295	0.999994	8398.44	8455.58	0.00978263	Non	1.80373	1.3532	1.83468	1.05162	1.578	1.443	-0.129026	Non
ENSG00000100139	MICALL1	4618.9	3309.33	2236.32	2620.13	948.086	783.565	510.439	445.901	-0.152304	0.677585	0.999994	3964.11	2428.22	-0.707099	Down	0.205263	0.236774	0.22825	0.170183	0.221	0.199	-0.151278	Non
ENSG00000100142	POLR2F	1625.42	1624.09	1564.24	1952.82	1274.48	575.621	567.791	793.414	-0.518527	0.279522	0.999994	1624.75	1758.53	0.114152	Non	0.784093	0.354428	0.362982	0.406291	0.569	0.385	-0.56357	Non
ENSG00000100147	CCDC134	1657.65	1593.09	1466.95	1657.78	2989.32	1926.89	2976.6	2817.12	0.302054	0.399231	0.999994	1625.37	1562.36	-0.0570383	Non	1.80335	1.20953	2.02911	1.69933	1.506	1.864	0.30768	Non
ENSG00000100150	DEPDC5	421.867	376.887	298.018	363.565	310.848	282.054	258.087	250.932	0.0607136	0.874165	0.999994	399.377	330.792	-0.271829	Non	0.736838	0.748379	0.866012	0.690198	0.743	0.778	0.0664079	Non
ENSG00000100151	PICK1	266.493	237.207	220.089	271.012	424.826	411.569	619.409	510.89	0.457441	0.221287	0.999994	251.85	245.551	-0.0365453	Non	1.59413	1.73506	2.81435	1.88512	1.665	2.35	0.497139	Non
ENSG00000100154	TTC28	427.64	409.534	395.783	404.984	238.317	234.566	166.323	172.403	-0.406701	0.280476	0.999994	418.587	400.384	-0.0641445	Non	0.557284	0.572762	0.420237	0.425703	0.565	0.423	-0.417593	Non
ENSG00000100162	CENPM	3002.14	2413.81	1647.36	1982.48	4009.94	2732.76	2317.05	2429.89	0.077715	0.830831	0.999994	2707.98	1814.92	-0.577307	Non	1.33569	1.13214	1.40652	1.22568	1.234	1.316	0.0928171	Non
ENSG00000100167	2003-09-01	589.749	583.927	459.543	622.817	77.712	61.8793	40.1469	69.5027	-0.0119044	0.980664	0.999994	586.838	541.18	-0.116854	Non	0.131771	0.105971	0.0873626	0.111594	0.119	0.099	-0.265461	Non
ENSG00000100181	TPTEP1	1060.2	939.738	1197.74	1495.68	347.114	323.068	263.822	839.449	0.336869	0.537475	0.999994	999.969	1346.71	0.429483	Non	0.327404	0.343785	0.220267	0.561249	0.336	0.391	0.218707	Non
ENSG00000100196	KDELR3	449.768	437.635	311.715	408.052	336.752	325.226	430.145	376.398	0.576344	0.126366	0.999994	443.701	359.883	-0.302059	Non	0.748725	0.743144	1.37993	0.922426	0.746	1.151	0.62564	Non
ENSG00000100201	DDX17	10024.8	11355	6625.35	7458.46	11475.5	12131.9	8000.7	7835.76	0.0256289	0.928766	0.999994	10689.9	7041.91	-0.602206	Down	1.14471	1.06843	1.20759	1.05059	1.107	1.129	0.0283903	Non
ENSG00000100206	DMC1	5.29138	5.78555	3.30606	4.60209	5.1808	17.2686	11.4705	0.902633	-1.21681	0.506555	1	5.53846	3.95408	-0.486145	Non	0.979101	2.98479	3.46954	0.196135	1.982	1.833	-0.11275	Non
ENSG00000100207	TCF20	9057.4	8974.21	6207.84	6779.91	2383.17	3056.55	2552.19	2400.1	0.329859	0.284515	0.999994	9015.81	6493.87	-0.473377	Non	0.263118	0.340593	0.411124	0.354002	0.302	0.383	0.342796	Non
ENSG00000100209	HSCB	161.147	186.791	155.385	152.38	264.221	492.156	246.616	380.008	-0.0988598	0.839244	0.999994	173.969	153.883	-0.176996	Non	1.63963	2.6348	1.58713	2.49381	2.137	2.04	-0.0670178	Non
ENSG00000100211	CBY1	255.91	284.318	211.588	288.909	20.7232	54.684	11.4705	26.1764	-0.860964	0.186543	0.999994	270.114	250.249	-0.110208	Non	0.0809783	0.192334	0.0542116	0.0906041	0.137	0.072	-0.928107	Non
ENSG00000100216	TOMM22	3115.66	3127.09	2906.03	3269.53	1818.46	1480.07	963.525	1412.62	-0.433811	0.220269	0.999994	3121.38	3087.78	-0.0156114	Non	0.583652	0.473305	0.331561	0.432056	0.528	0.382	-0.466965	Non
ENSG00000100219	XBP1	1347.38	1271.99	1206.24	1433.3	502.538	544.682	607.938	691.417	0.303658	0.359308	0.999994	1309.69	1319.77	0.011064	Non	0.372974	0.428211	0.503994	0.482396	0.401	0.493	0.297985	Non
ENSG00000100220	RTCB	1851.98	1853.44	2289.68	2364.97	6113.34	6980.85	6687.32	7074.84	-0.25818	0.363656	0.999994	1852.71	2327.32	0.329034	Non	3.30097	3.76643	2.92063	2.99152	3.534	2.956	-0.257656	Non
ENSG00000100221	JOSD1	1940.98	1907.16	1465.06	1732.94	336.752	296.445	286.763	354.735	0.336523	0.336132	0.999994	1924.07	1599	-0.26699	Non	0.173496	0.155438	0.195735	0.204701	0.164	0.2	0.286304	Non
ENSG00000100225	FBXO7	1734.13	1796	1534.96	1652.66	1523.16	2005.32	1496.9	1613.91	-0.0408877	0.89908	0.999994	1765.06	1593.81	-0.147241	Non	0.87834	1.11655	0.975209	0.97655	0.997	0.976	-0.0307124	Non
ENSG00000100226	GTPBP1	1611.47	1300.1	1072.58	1434.32	1595.69	1343.36	1485.43	1334.99	0.158317	0.655703	0.999994	1455.78	1253.45	-0.215888	Non	0.990208	1.03328	1.38492	0.930751	1.012	1.158	0.194426	Non
ENSG00000100227	POLDIP3	6805.68	6035.98	6307.97	6217.94	5310.32	5210.09	5219.09	4691.89	-0.0517884	0.856119	0.999994	6420.83	6262.95	-0.0359163	Non	0.780278	0.863173	0.827381	0.754572	0.822	0.791	-0.0554607	Non
ENSG00000100234	TIMP3	96.207	115.711	26.9208	43.9756	113.978	162.613	108.97	66.7948	0.790816	0.190544	0.999994	105.959	35.4482	-1.57972	Down	1.18471	1.40534	4.0478	1.51891	1.295	2.783	1.10369	Non
ENSG00000100239	PPP6R2	2837.62	2439.85	3525.68	3810.53	865.194	689.307	1141.32	1019.07	0.0099467	0.975731	0.999994	2638.74	3668.11	0.475189	Non	0.304901	0.28252	0.323716	0.267436	0.294	0.296	0.00978102	Non
ENSG00000100241	SBF1	7061.59	4567.28	9194.16	9141.29	2807.99	1875.09	2896.31	2685.33	-0.397679	0.311234	0.999994	5814.43	9167.73	0.656926	Up	0.397643	0.410548	0.315016	0.293759	0.404	0.304	-0.410284	Non
ENSG00000100242	SUN2	1299.27	883.122	1263.39	1583.63	1512.79	1160.6	1789.4	1822.42	0.0597142	0.875627	0.999994	1091.2	1423.51	0.383539	Non	1.16434	1.3142	1.41635	1.15078	1.239	1.284	0.051469	Non
ENSG00000100243	CYB5R3	21108.3	15241.6	14519.3	18502.5	18552.4	14259.6	15949.8	13667.7	-0.00901372	0.98026	0.999994	18174.9	16510.9	-0.138535	Non	0.878918	0.935569	1.09852	0.738695	0.907	0.919	0.0189623	Non
ENSG00000100246	DNAL4	114.005	98.3543	178.055	229.593	82.8928	54.684	149.117	82.1396	-0.198353	0.72778	0.999994	106.18	203.824	0.940817	Up	0.727096	0.55599	0.837476	0.357761	0.642	0.598	-0.102428	Non
ENSG00000100258	LMF2	1554.7	861.633	786.371	1045.19	1808.1	1342.64	1049.55	1252.85	-0.0411683	0.926149	0.999994	1208.17	915.779	-0.399751	Non	1.16299	1.55825	1.33468	1.19869	1.361	1.267	-0.103251	Non
ENSG00000100263	RHBDD3	574.837	383.499	562.503	567.08	108.797	89.9408	189.264	118.245	0.349913	0.465826	0.999994	479.168	564.792	0.237188	Non	0.189266	0.234527	0.336467	0.208515	0.212	0.272	0.359542	Non
ENSG00000100266	PACSIN2	34911.6	34795.1	47123.2	56835.4	26593	28511.2	32146.2	35093.5	-0.289467	0.319881	0.999994	34853.3	51979.3	0.57664	Non	0.761726	0.819404	0.682173	0.617458	0.791	0.65	-0.283238	Non
ENSG00000100271	TTLL1	263.607	290.93	349.97	395.78	139.882	154.698	131.911	145.324	-0.513939	0.215471	0.999994	277.269	372.875	0.427408	Non	0.530644	0.531736	0.376921	0.367183	0.531	0.372	-0.513409	Non
ENSG00000100280	AP1B1	3463.93	2764.67	3264.03	3674.01	3895.96	3419.91	4852.04	3800.08	0.0848398	0.799418	0.999994	3114.3	3469.02	0.15562	Non	1.12472	1.23701	1.48652	1.03432	1.181	1.26	0.0934148	Non
ENSG00000100281	HMGXB4	1618.2	1901.38	1345.57	1259.44	626.877	648.294	504.703	566.853	0.192932	0.55394	0.999994	1759.79	1302.5	-0.434116	Non	0.387391	0.34096	0.375086	0.450084	0.364	0.413	0.182203	Non
ENSG00000100284	TOM1	863.938	682.281	1196.79	1354.55	1315.92	1066.34	2133.52	1933.44	0.0557412	0.869654	0.999994	773.11	1275.67	0.722512	Up	1.52317	1.5629	1.78269	1.42737	1.543	1.605	0.0568352	Non
ENSG00000100290	BIK	9.13966	13.6374	11.3351	12.2723	155.424	61.1598	177.793	181.429	0.808952	0.255741	0.999994	11.3885	11.8037	0.0516554	Non	17.0054	4.48472	15.6852	14.7837	10.745	15.234	0.503629	Non
ENSG00000100292	HMOX1	6218.34	5134.26	9267.84	9324.87	3408.97	2965.89	5741	6524.23	0.236998	0.439561	0.999994	5676.3	9296.35	0.711714	Up	0.548212	0.577666	0.619454	0.69966	0.563	0.66	0.229331	Non
ENSG00000100294	MCAT	1274.74	1170.33	1556.21	1905.27	1025.8	798.675	1737.79	1417.13	0.295421	0.396027	0.999994	1222.54	1730.74	0.501509	Non	0.804711	0.682433	1.11668	0.743798	0.744	0.93	0.321928	Non
ENSG00000100296	THOC5	1867.38	1774.51	1273.31	1233.87	2051.6	2448.55	1456.76	1384.64	-0.133072	0.660843	0.999994	1820.94	1253.59	-0.538621	Non	1.09865	1.37985	1.14407	1.12219	1.239	1.133	-0.129028	Non
ENSG00000100297	MCM5	4796.88	3901.94	4711.14	5710.18	6367.2	6188.65	6916.73	6819.39	-0.1309	0.672601	0.999994	4349.41	5210.66	0.260646	Non	1.32736	1.58604	1.46817	1.19425	1.457	1.331	-0.13049	Non
ENSG00000100298	APOBEC3H	2.40517	0.826507	0	1.02269	0	4.31716	0	1.80527	0.814316	0.827303	1	1.61584	0.511344	-1.65992	Down	0	5.22338		1.76522	2.612	1.765	-0.565487	Non
ENSG00000100299	ARSA	454.097	240.513	354.221	459.698	901.459	487.12	854.555	882.775	0.117486	0.816186	0.999994	347.305	406.96	0.228682	Non	1.98517	2.02533	2.41249	1.92034	2.005	2.166	0.111431	Non
ENSG00000100300	TSPO	2239.22	1560.44	2119.66	2265.25	937.725	441.07	653.82	537.067	-0.397073	0.40082	0.999994	1899.83	2192.46	0.206677	Non	0.418774	0.282657	0.308456	0.237089	0.351	0.273	-0.36257	Non
ENSG00000100302	RASD2	126.993	118.19	92.0975	97.1553	20.7232	19.4272	5.73527	28.8843	0.571562	0.443898	0.999994	122.592	94.6264	-0.373548	Non	0.163184	0.164372	0.0622739	0.2973	0.164	0.18	0.134301	Non
ENSG00000100304	TTLL12	12982.2	9313.9	10101	12096.3	8838.45	5969.91	7444.38	6387.03	-0.0907652	0.811795	0.999994	11148	11098.7	-0.00640425	Non	0.680814	0.640968	0.736996	0.528013	0.661	0.633	-0.0624448	Non
ENSG00000100307	CBX7	355.966	334.735	310.77	359.986	15.5424	25.903	5.73527	27.9816	-0.000503666	0.999361	0.999994	345.35	335.378	-0.0422733	Non	0.0436626	0.0773834	0.018455	0.0777297	0.061	0.048	-0.345775	Non
ENSG00000100311	PDGFB	7.69656	2.06627	64.2321	66.4747	0	0	0	9.92896	0.587238	0.758697	1	4.88141	65.3534	3.74289	Up	0	0	0	0.149365	0	0.075	Inf	Non
ENSG00000100314	CABP7	0.96207	0.826507	0	0.511344	0	1.43905	0	9.02633	3.94263	0.270751	1	0.894288	0.255672	-1.80645	Down	0	1.74113		17.6522	0.871	17.652	4.34102	Non
ENSG00000100316	RPL3	20924.5	20868.5	15719.9	17777.9	163926	201878	301360	222490	0.837137	0.0113873	0.999994	20896.5	16748.9	-0.319197	Non	7.83414	9.67385	19.1706	12.515	8.754	15.843	0.855831	Up
ENSG00000100319	ZMAT5	380.98	374.408	470.878	661.168	222.774	294.286	384.263	465.759	0.116028	0.776768	0.999994	377.694	566.023	0.583644	Non	0.584741	0.786006	0.816056	0.704449	0.685	0.76	0.149895	Non
ENSG00000100320	RBFOX2	4092.16	4520.17	3329.68	3382.03	1222.67	1398.04	1514.11	1259.17	0.425082	0.17084	0.999994	4306.16	3355.85	-0.359724	Non	0.298783	0.30929	0.454732	0.372313	0.304	0.414	0.445559	Non
ENSG00000100321	SYNGR1	208.769	184.311	227.646	347.202	331.571	202.187	476.027	472.98	0.335405	0.466955	0.999994	196.54	287.424	0.548358	Non	1.58822	1.09699	2.09108	1.36226	1.343	1.727	0.362809	Non
ENSG00000100324	TAB1	704.716	605.003	444.902	492.424	316.029	403.654	470.292	310.506	0.532054	0.188638	0.999994	654.859	468.663	-0.482635	Non	0.448449	0.667194	1.05707	0.630566	0.558	0.844	0.596978	Non
ENSG00000100325	ASCC2	1836.11	1517.05	1554.32	1863.34	1051.7	746.149	900.437	761.822	-0.132639	0.719118	0.999994	1676.58	1708.83	0.0274858	Non	0.572788	0.491841	0.579312	0.408848	0.532	0.494	-0.106915	Non
ENSG00000100330	MTMR3	1358.44	1353.82	1240.25	1303.93	600.973	513.742	584.997	595.738	0.194176	0.543029	0.999994	1356.13	1272.09	-0.0922991	Non	0.442399	0.379476	0.471678	0.45688	0.411	0.464	0.174986	Non
ENSG00000100335	MIEF1	1676.89	1610.86	2246.23	2531.66	430.006	246.078	292.499	354.735	-0.517964	0.203174	0.999994	1643.87	2388.95	0.539276	Non	0.256431	0.152762	0.130217	0.140119	0.205	0.135	-0.602665	Non
ENSG00000100341	PNPLA5	142.386	99.5941	156.33	160.051	51.808	45.3302	108.97	93.8738	0.683575	0.208814	0.999994	120.99	158.19	0.386769	Non	0.363855	0.455149	0.697054	0.586526	0.41	0.642	0.646949	Non
ENSG00000100342	APOL1	626.307	491.772	456.709	576.796	813.386	874.945	934.849	1180.64	0.445926	0.225329	0.999994	559.039	516.752	-0.113477	Non	1.2987	1.77917	2.04692	2.0469	1.539	2.047	0.411518	Non
ENSG00000100344	PNPLA3	10386.5	9754.85	9155.43	10496.4	9548.22	8086.76	10673.3	7292.37	0.0608301	0.860741	0.999994	10070.7	9825.89	-0.0354998	Non	0.919291	0.828999	1.16579	0.694753	0.874	0.93	0.0895974	Non
ENSG00000100345	MYH9	23817	16693.4	25138.8	25908.3	49295.3	45491.4	53343.7	45351	-0.275376	0.410081	0.999994	20255.2	25523.5	0.333538	Non	2.06975	2.72512	2.12196	1.75045	2.397	1.936	-0.308151	Non
ENSG00000100346	CACNA1I	4.32931	0.826507	0	2.55672	15.5424	3.59763	0	2.7079	-1.05606	0.685097	1	2.57791	1.27836	-1.01191	Down	3.59004	4.35282		1.05913	3.971	1.059	-1.9068	Non
ENSG00000100347	SAMM50	5433.77	5792.57	7019.24	8389.11	7988.79	10538.2	10317.7	13597.3	-0.0887848	0.796956	0.999994	5613.17	7704.18	0.456825	Non	1.47021	1.81926	1.46992	1.62082	1.645	1.545	-0.0904807	Non
ENSG00000100348	TXN2	2316.18	2155.94	1454.67	1907.82	948.086	430.997	619.409	409.795	-0.00328691	0.994659	0.999994	2236.06	1681.25	-0.41143	Non	0.409332	0.199911	0.425808	0.214797	0.305	0.32	0.0692627	Non
ENSG00000100350	FOXRED2	2459.05	1734.01	1445.22	2130.26	1647.49	1446.97	1043.82	1461.36	-0.0606975	0.882441	0.999994	2096.53	1787.74	-0.229867	Non	0.669972	0.834463	0.722255	0.686003	0.752	0.704	-0.0951572	Non
ENSG00000100351	GRAP2	70.7121	66.947	86.9022	89.4852	36.2656	79.8675	86.029	86.6528	0.0603777	0.920424	0.999994	68.8296	88.1937	0.357647	Non	0.512863	1.19299	0.989952	0.968348	0.853	0.979	0.198763	Non
ENSG00000100353	EIF3D	7006.27	6798.43	6445.88	7467.66	11729.3	10692.9	11757.3	12173.8	0.083567	0.770097	0.999994	6902.35	6956.77	0.01133	Non	1.67412	1.57285	1.824	1.6302	1.623	1.727	0.0896051	Non
ENSG00000100354	TNRC6B	2971.35	3391.98	3526.62	3355.44	1419.54	1345.51	2110.58	1612.1	0.308564	0.338471	0.999994	3181.67	3441.03	0.113058	Non	0.477742	0.396675	0.59847	0.480445	0.437	0.539	0.302652	Non
ENSG00000100359	SGSM3	753.781	624.013	589.896	696.45	533.622	376.312	487.498	404.38	0.0836251	0.830408	0.999994	688.897	643.173	-0.0990811	Non	0.707927	0.603053	0.826413	0.58063	0.655	0.704	0.104081	Non
ENSG00000100360	IFT27	414.652	340.521	430.733	426.461	870.374	553.316	1101.17	949.57	0.363291	0.354503	0.999994	377.586	428.597	0.182814	Non	2.09905	1.62491	2.55651	2.22663	1.862	2.392	0.361364	Non
ENSG00000100362	PVALB	0	0.413253	0.472295	1.02269	0	2.15858	0	0.902633	-2.4613	0.613623	1	0.206627	0.747491	1.85503	Up		5.22338	0	0.882609	5.223	0.441	-3.56603	Non
ENSG00000100364	KIAA0930	9474.94	7793.13	9187.08	9277.31	2771.73	1937.69	3016.75	2674.5	0.182369	0.596715	0.999994	8634.04	9232.19	0.0966382	Non	0.292532	0.24864	0.328369	0.288284	0.271	0.308	0.184637	Non
ENSG00000100368	CSF2RB	1.4431	0.826507	6.61213	10.2269	0	1.43905	5.73527	0.902633	-2.12092	0.396698	1	1.13481	8.4195	2.89129	Up	0	1.74113	0.867386	0.0882609	0.871	0.478	-0.865662	Non
ENSG00000100372	SLC25A17	774.466	883.122	569.115	665.77	1916.9	1541.23	1410.88	1375.61	0.119952	0.716571	0.999994	828.794	617.442	-0.424709	Non	2.47512	1.7452	2.47907	2.0662	2.11	2.273	0.107355	Non
ENSG00000100376	FAM118A	745.123	785.181	748.587	651.963	968.81	990.788	1038.08	843.059	0.0533983	0.87103	0.999994	765.152	700.275	-0.127825	Non	1.3002	1.26186	1.38672	1.29311	1.281	1.34	0.0649625	Non
ENSG00000100379	KCTD17	481.516	450.446	442.54	587.023	165.786	109.368	189.264	125.466	0.0552252	0.905823	0.999994	465.981	514.781	0.143689	Non	0.344299	0.242799	0.427676	0.213733	0.294	0.321	0.126757	Non
ENSG00000100380	ST13	1598.48	2092.3	2200.89	1954.87	854.832	782.126	797.202	950.473	-0.059532	0.86292	0.999994	1845.39	2077.88	0.171187	Non	0.534779	0.373811	0.362217	0.486208	0.454	0.424	-0.098628	Non
ENSG00000100387	RBX1	781.682	795.926	558.725	701.564	4802.6	4050.94	3406.75	2793.65	-0.191531	0.562568	0.999994	788.804	630.144	-0.323984	Non	6.14394	5.08959	6.09737	3.98203	5.617	5.04	-0.156376	Non
ENSG00000100393	EP300	5771.46	4981.77	5249.08	5456.04	1859.91	2668.72	2001.61	2206.94	-0.105348	0.75709	0.999994	5376.61	5352.56	-0.00646813	Non	0.32226	0.535698	0.381325	0.404495	0.429	0.393	-0.126448	Non
ENSG00000100395	L3MBTL2	4042.14	3634.56	4856.13	5668.25	3875.24	2834.22	5196.15	5128.76	0.172146	0.601448	0.999994	3838.35	5262.19	0.455177	Non	0.958711	0.779795	1.07002	0.904823	0.869	0.987	0.183694	Non
ENSG00000100399	CHADL	16.8362	15.7036	34.9498	28.1239	31.0848	9.35385	17.2058	16.2474	-0.920682	0.381389	1	16.2699	31.5369	0.954832	Up	1.84631	0.595649	0.4923	0.577708	1.221	0.535	-1.19045	Non
ENSG00000100401	RANGAP1	45175.4	38795	32569.4	36360.1	68759.6	59076.7	47356.1	49801	-0.110886	0.708674	0.999994	41985.2	34464.8	-0.284758	Non	1.52206	1.52279	1.454	1.36966	1.522	1.412	-0.108228	Non
ENSG00000100403	ZC3H7B	28306.5	22176	17738.4	21325.6	5242.97	3894.8	4106.45	3556.37	0.117297	0.737453	0.999994	25241.2	19532	-0.369942	Non	0.185221	0.175631	0.2315	0.166766	0.18	0.199	0.144772	Non
ENSG00000100410	PHF5A	2739.49	2874.59	2119.66	2418.66	13858.6	10348.2	16030.1	9213.17	0.366477	0.362021	0.999994	2807.04	2269.16	-0.306894	Non	5.05883	3.5999	7.56257	3.80921	4.329	5.686	0.39338	Non
ENSG00000100412	ACO2	7643.64	6679	9470.45	11329.8	6538.17	5107.92	7972.02	8016.28	-0.0783564	0.806549	0.999994	7161.32	10400.1	0.538306	Non	0.855374	0.764773	0.841778	0.707537	0.81	0.775	-0.0637256	Non
ENSG00000100413	POLR3H	2959.81	2599.36	4555.28	3909.73	885.917	638.22	1038.08	796.122	-0.333971	0.357546	0.999994	2779.59	4232.51	0.606643	Up	0.299316	0.245529	0.227886	0.203626	0.272	0.216	-0.332575	Non
ENSG00000100416	TRMU	4141.23	3935.41	3170.99	3557.93	5610.81	5356.88	8545.55	8040.65	0.86015	0.00238525	0.744928	4038.32	3364.46	-0.263381	Non	1.35487	1.3612	2.69492	2.25992	1.358	2.477	0.86711	Up
ENSG00000100417	PMM1	1144.38	1124.05	1082.5	1196.03	2896.07	2152.82	2741.46	2529.18	0.0608674	0.852042	0.999994	1134.22	1139.27	0.00641033	Non	2.53068	1.91524	2.53253	2.11464	2.223	2.324	0.0641021	Non
ENSG00000100418	DESI1	6164.46	5568.59	5559.38	6904.68	1600.87	1051.23	1233.08	944.154	-0.36932	0.332826	0.999994	5866.52	6232.03	0.0871956	Non	0.259693	0.188778	0.221802	0.136741	0.224	0.179	-0.323539	Non
ENSG00000100422	CERK	17353.3	17550	45114.1	47611.2	3015.23	5028.05	9400.1	7131.7	-0.37742	0.324651	0.999994	17451.7	46362.6	1.4096	Up	0.173755	0.286498	0.208363	0.14979	0.23	0.179	-0.361674	Non
ENSG00000100425	BRD1	1458.02	1071.15	1606.27	1646.53	2108.59	2026.91	2385.87	2428.08	-0.142419	0.662299	0.999994	1264.58	1626.4	0.363019	Non	1.4462	1.89227	1.48534	1.47467	1.669	1.48	-0.173387	Non
ENSG00000100426	ZBED4	2453.76	2377.86	2417.68	2593.54	839.29	825.297	699.703	806.051	-0.183086	0.550112	0.999994	2415.81	2505.61	0.0526532	Non	0.342043	0.347076	0.289411	0.310792	0.345	0.3	-0.201634	Non
ENSG00000100429	HDAC10	19.7224	8.26507	8.02901	20.4538	10.3616	1.43905	0	4.51316	-0.233418	0.898447	1	13.9937	14.2414	0.0253068	Non	0.525372	0.174113	0	0.220652	0.35	0.11	-1.66985	Non
ENSG00000100433	KCNK10	25.4948	26.8615	9.91819	12.2723	5.1808	11.5124	17.2058	3.61053	0.846275	0.521112	1	26.1782	11.0952	-1.23843	Down	0.20321	0.428585	1.73477	0.294203	0.316	1.014	1.68206	Non
ENSG00000100439	ABHD4	1586.45	1446.39	1138.7	1734.99	1005.08	710.892	734.114	870.138	0.00585204	0.988381	0.999994	1516.42	1436.85	-0.0777637	Non	0.633536	0.491495	0.644694	0.501524	0.563	0.573	0.0254002	Non
ENSG00000100441	KHNYN	1116.48	1104.21	898.777	1063.6	202.051	151.101	126.176	120.05	-0.293604	0.45525	0.999994	1110.35	981.186	-0.178413	Non	0.180971	0.13684	0.140386	0.112872	0.159	0.127	-0.324198	Non
ENSG00000100442	FKBP3	627.75	884.362	1004.57	774.174	2134.49	3888.32	3779.54	4268.55	0.178489	0.682419	0.999994	756.056	889.373	0.234294	Non	3.40022	4.39675	3.76234	5.51368	3.898	4.638	0.250769	Non
ENSG00000100445	SDR39U1	454.097	379.78	325.411	386.576	15.5424	19.4272	0	20.7606	0.0414778	0.95076	0.999994	416.938	355.993	-0.227983	Non	0.0342271	0.0511539	0	0.0537037	0.043	0.027	-0.671377	Non
ENSG00000100461	RBM23	1891.91	1800.96	1125.01	1282.96	937.725	913.799	888.966	685.098	0.36394	0.271284	0.999994	1846.43	1203.98	-0.616926	Down	0.49565	0.507396	0.790188	0.533998	0.502	0.662	0.399144	Non
ENSG00000100462	PRMT5	3736.2	3432.48	2667.99	3145.79	4336.33	4253.84	4060.57	4297.44	0.264174	0.368748	0.999994	3584.34	2906.89	-0.302231	Non	1.16063	1.23929	1.52196	1.36609	1.2	1.444	0.267036	Non
ENSG00000100473	COCH	315.078	313.659	119.491	129.881	41.4464	101.453	11.4705	33.3974	-0.194672	0.760885	0.999994	314.369	124.686	-1.33416	Down	0.131543	0.323451	0.0959953	0.257138	0.227	0.177	-0.358943	Non
ENSG00000100478	AP4S1	50.5087	64.4675	40.1451	48.0663	150.243	121.6	57.3527	91.1659	-0.365808	0.530011	0.999994	57.4881	44.1057	-0.382298	Non	2.9746	1.88622	1.42864	1.89667	2.43	1.663	-0.547168	Non
ENSG00000100479	POLE2	182.793	261.589	147.356	175.391	404.102	486.4	315.44	399.866	0.15555	0.715502	0.999994	222.191	161.373	-0.461399	Non	2.21071	1.8594	2.14066	2.27986	2.035	2.21	0.119018	Non
ENSG00000100483	VCPKMT	67.8259	73.1458	120.435	118.632	243.498	313.714	217.94	372.787	-0.650691	0.166218	0.999994	70.4859	119.533	0.762008	Up	3.59004	4.28888	1.80961	3.14239	3.939	2.476	-0.669818	Non
ENSG00000100485	SOS2	504.124	661.619	790.149	555.831	492.176	715.21	779.996	704.956	0.063607	0.878077	0.999994	582.872	672.99	0.207407	Non	0.976299	1.081	0.987151	1.26829	1.029	1.128	0.132524	Non
ENSG00000100490	CDKL1	16.8362	23.5554	16.058	11.2496	41.4464	22.3053	22.9411	14.4421	-0.210832	0.832646	1	20.1958	13.6538	-0.564756	Non	2.46174	0.946929	1.42864	1.28379	1.704	1.356	-0.329568	Non
ENSG00000100503	NIN	1748.56	2479.52	4662.02	2025.43	1606.05	2298.89	2403.08	2848.71	-0.236825	0.638023	0.999994	2114.04	3343.73	0.661454	Up	0.918497	0.92715	0.515458	1.40647	0.923	0.961	0.0582058	Non
ENSG00000100504	PYGL	3083.43	3178.74	4056.07	4067.74	8480.97	10813.8	11074.8	13935.8	-0.0014905	0.996286	0.999994	3131.09	4061.9	0.375491	Non	2.7505	3.4019	2.73043	3.42592	3.076	3.078	0.000937728	Non
ENSG00000100505	TRIM9	1753.37	1781.95	2468.21	2377.75	2486.78	1415.31	3802.48	2747.61	0.299287	0.463254	0.999994	1767.66	2422.98	0.454942	Non	1.41829	0.794248	1.54058	1.15555	1.106	1.348	0.285469	Non
ENSG00000100519	PSMC6	769.656	970.319	857.687	648.384	3828.61	4774.78	3102.78	3259.41	-0.228936	0.514304	0.999994	869.987	753.036	-0.208276	Non	4.97445	4.92084	3.61761	5.02697	4.948	4.322	-0.195146	Non
[truncated: 15,975 more rows]

## Sheet: DOWN
GeneID	gene_name	RNA.shGFP_1	RNA.shGFP_2	RNA.shADAT2_1	RNA.shADAT2_2	RPF.shGFP_1	RPF.shGFP_2	RPF.shADAT2_1	RPF.shADAT2_2	log2FoldChange	pvalue	padj	input1	input2	logInputFC	diffExp	TE.RPF.shGFP_1.RNA.shGFP_1	TE.RPF.shGFP_2.RNA.shGFP_2	TE.RPF.shADAT2_1.RNA.shADAT2_1	TE.RPF.shADAT2_2.RNA.shADAT2_2	TE_A1	TE_A2	logTEfc	diffTE
[truncated: 146 more rows]

[truncated: 1 more sheets: UP]
