# Supplementary material for: The tRNA Editing Complex ADAT2/3 Promotes Cancer Cell Growth and Codon-biased mRNA Translation
Source: J Mol Biol. Author manuscript; Available in PMC 2026 Jan 9. (PMC12788883; doi:10.1016/j.jmb.2025.169414)
Supplement: supplementary dataset 2 [file NIHMS2129375-supplement-supplementary_dataset_2.xlsx]

## Sheet: Sheet1
ID	logFC	P.Value
VTN	3.38606	0.0109751
TRAPPC5	-3.81999	0.020507
CA2	2.11545	0.020507
ASF1A	-2.05314	0.020507
HDDC3	1.91945	0.020507
VAMP7	1.89606	0.020507
CLNS1A	-1.58072	0.020507
CKAP4	-1.6378	0.020507
STARD7	-2.53439	0.020507
HBA1	3.61757	0.020507
AAGAB	-2.7933	0.020507
RPL22L1	-1.55728	0.020507
DPY19L1	-1.85307	0.020507
LTF	4.13346	0.0212434
OSBPL2	1.77593	0.0213287
TFAM	2.915	0.0213287
CSTF2	-2.2938	0.0213287
YKT6	-1.50058	0.0214081
ITGA3	-1.30214	0.0271756
CPQ	1.40911	0.0271756
CST2	3.28196	0.0271756
SMNDC1	-1.55547	0.0271756
KIAA1143	-4.5273	0.0271756
C4A	1.8325	0.0271756
SLC7A5	-1.35998	0.0271756
AP3S2	1.30368	0.0271756
CD44	-1.31825	0.0271756
STT3B	-1.2778	0.0271756
EEF1A2	1.37238	0.0271756
STMN1	-1.39856	0.0271756
EHD4	1.09849	0.0286334
ASPH	-1.10151	0.0286334
VIM	-1.14878	0.0286334
DCAF1	-1.60848	0.0286334
LRRC17	-1.70549	0.0286334
CDK5	1.27137	0.0286334
DCAKD	-1.72109	0.0286334
CALCOCO1	1.46642	0.0286334
OAT	-1.09416	0.0286334
AXL	-1.62952	0.0286334
MTPN	-2.46619	0.0286334
UBE2L6	1.04096	0.0286334
SRI	1.23372	0.0286334
A2M	3.51195	0.0286334
PPP4C	1.82575	0.0286334
XIRP1	1.42851	0.0286334
PREP	1.68574	0.0286334
CORO1B	1.06444	0.0286334
TMTC3	-1.07476	0.0286334
FTL	-1.29209	0.0286334
INA	-1.1418	0.0286334
	1.38025	0.0286334
MAGT1	-1.1912	0.0286334
SERPINE1	-1.86189	0.0286334
PMF1	-1.189	0.0286334
CORO7-PAM16	0.951774	0.0286334
LCLAT1	-1.31371	0.0286334
TMEM230	-1.26795	0.0286334
TUBB2A	1.30371	0.0286334
ZDHHC13	-0.977446	0.0286334
ANKRD2	0.952083	0.0286334
BET1	-0.950635	0.0286334
TM9SF3	-1.05319	0.0286334
FKBP3	0.995987	0.0286334
TMEM43	-0.955639	0.0286334
LGALS3	1.00228	0.0286334
MOXD1	1.34982	0.0286334
SQSTM1	1.20796	0.0286334
QPRT	0.930651	0.0286334
TPMT	0.982745	0.0286334
VPS37B	0.937119	0.0286334
HNRNPUL2	-1.08078	0.0286334
NCOR2	-0.957615	0.0286334
MTSS1L	1.73329	0.0286334
EIF1	1.00221	0.0286334
LRP1	-1.03957	0.0286334
MCM4	-1.02287	0.0286334
KIF13B	0.964645	0.0286334
ANXA4	1.03285	0.0286334
POMK	-1.15715	0.0286334
ACYP2	1.05768	0.0286334
ITIH3	2.04171	0.0286334
CORO1C	-1.03245	0.0286334
CDK9	-1.35069	0.0286334
APOA1	3.19915	0.0286334
MMP24-AS1	-1.13138	0.0286334
TMEM41B	-1.19518	0.0286334
PRPSAP1	-3.0631	0.0286334
HNRNPH3	-0.886344	0.0286334
RAB3B	-1.65466	0.0286334
KLHL41	0.955357	0.0286334
GINS3	-1.59312	0.0286334
TPD52	1.00222	0.0286334
EPDR1	-0.930863	0.0286334
LZTFL1	0.916443	0.0286334
TBCD	1.15287	0.0286334
SDC4	1.62818	0.0286334
AK4	1.3924	0.0286334
DCTPP1	2.09667	0.0286334
LIG1	-1.4231	0.0286334
MSN	-0.899974	0.0286334
PIR	1.35296	0.0286334
CIT	-1.55894	0.0286334
MCM7	-1.02676	0.0286334
ANXA5	1.01682	0.0286334
DNAJC3	1.21454	0.0286334
GPAA1	-0.922341	0.0298829
UPF2	1.02883	0.0298829
IFT27	0.980893	0.0298829
FSCN1	1.22379	0.0298829
THBS1	2.1462	0.0298829
MYH14	0.910724	0.0301539
AKAP12	1.1604	0.0301539
CAT	-0.908236	0.0306346
CDV3	0.875254	0.0306346
DDX19A	0.948846	0.0306346
APOE	3.70861	0.0306346
BASP1	-0.881531	0.0306346
ESYT2	1.06714	0.0309362
44813	1.00328	0.0309362
PGLS	0.999872	0.0309362
TMEM97	-0.941945	0.0309362
MYL9	1.27454	0.0309362
P3H4	1.30737	0.0309362
PITHD1	-1.13851	0.0309362
KPNA6	-2.5887	0.0309362
MCM5	-0.877439	0.0309362
OXSR1	0.948841	0.0309362
MCM6	-0.982584	0.0309362
TXN2	-0.822752	0.0309362
ERP44	-1.28084	0.0309362
USP34	-0.833834	0.0309362
TECR	-1.61855	0.0309362
LTA4H	1.00867	0.0309362
C1orf50	1.08396	0.0317009
MED1	-0.989772	0.0317009
USO1	0.78614	0.0317009
FKBP11	-1.05499	0.0317009
LAMC1	-0.941313	0.0317009
UBE4A	-0.921831	0.0317009
MIF	1.2151	0.0317009
ACADVL	-0.807105	0.0317009
ARMT1	0.778077	0.0317009
ESF1	-0.879185	0.0317009
TPX2	-0.893418	0.0317009
HEBP2	0.897019	0.0317009
TMEM59	-0.864301	0.0317009
EML4	-1.40297	0.0317009
PTPA	0.845466	0.0317009
PRKAR2A	0.863517	0.0317009
GINS2	-0.89553	0.0317009
PRUNE2	0.842161	0.0317009
FAM50A	-0.933283	0.0317009
DNAJB4	-0.842547	0.0317009
	-0.765711	0.0317009
APOB	1.56853	0.0317009
DDAH2	0.857827	0.0317009
MCM2	-0.981987	0.0317009
ADAMTS1	-2.91686	0.0317009
C11orf54	0.868503	0.0317009
DERL1	-1.10971	0.0317009
NUSAP1	-1.60381	0.0317009
MLEC	-0.753566	0.0317009
SEC61B	-1.26502	0.0317009
IRF2BP2	-1.21917	0.0317009
MSRA	1.7719	0.0317009
MARCKSL1	-1.31553	0.0317009
RAB23	-0.81326	0.0317009
SBDS	0.954973	0.0317009
SPRYD4	-0.773989	0.0317009
PEPD	1.08541	0.0317009
TMEM214	-0.752019	0.031767
ANLN	-2.55819	0.0321381
RPP30	-1.27741	0.0321381
UFM1	0.751151	0.0321381
HIST1H1C	0.906046	0.0321381
TSC2	0.858656	0.0321381
S100A10	-1.02363	0.0321381
LRRC47	0.837287	0.0321381
PITPNA	0.975975	0.0321381
DES	-0.820826	0.0323874
FADS2	-0.728393	0.0323874
TNFAIP2	0.743089	0.0323874
GNPDA1	0.811103	0.0323874
PTDSS1	-0.822847	0.0323874
RBM8A	1.08146	0.0323874
PKM2	0.845126	0.0323874
SYNE2	0.802018	0.0323874
BRI3BP	-0.746219	0.0323874
CKS1B	-1.10043	0.0323874
SNX12	0.805541	0.0323874
TRAM2	-0.866648	0.0323874
CCS	0.928216	0.0323874
DDOST	-0.71318	0.0323874
UQCRFS1	-0.92776	0.0323874
COA7	-0.840418	0.0323874
MGME1	-1.16837	0.0323874
RSU1	0.755669	0.0323874
GSTO1	0.76168	0.0323874
PDLIM2	0.990094	0.0323874
PBK	-1.04346	0.0328756
GLS	-0.79265	0.0328756
ACTR1A	0.780123	0.0328756
MTHFD1L	-0.756787	0.0330407
HPCAL1	0.935046	0.0331757
SCRN1	0.789331	0.0331757
HSPD1	-1.93266	0.0331757
NEDD8-MDP1	0.742046	0.0331757
LYPLA2	0.76877	0.0333866
ACOX1	-0.767527	0.0333866
VPS51	0.771464	0.0333866
CCDC47	-1.08492	0.0334454
LYRM7	-0.798477	0.0340021
UEVLD	0.835011	0.0346983
SKA2	-0.816317	0.0348956
SLC9A9	3.52246	0.0353604
SLC38A10	-0.84242	0.0355564
DDA1	-0.699339	0.0355564
PDLIM1	0.858483	0.0355564
MCM3	-0.922154	0.0355564
PIGU	-0.850188	0.0355564
EMC7	-1.55439	0.0355564
WDR81	0.796313	0.0355564
CDK12	-0.785455	0.0355564
PRDX2	0.794071	0.0355564
NTPCR	0.848602	0.0357224
DDX23	1.04081	0.0359888
SAMD8	-0.787561	0.036005
USP47	0.713099	0.0366978
PUDP	0.704693	0.0366978
CTHRC1	-0.800468	0.0369104
BYSL	-0.944099	0.0369104
PEBP1	0.742095	0.0369104
CHORDC1	-0.907408	0.0369104
CHERP	-0.756413	0.0369104
JSRP1	-0.768594	0.0369104
DSTN	0.77432	0.0369104
AARS2	-0.699083	0.0369104
NCLN	-0.719714	0.0369104
DNAJC8	0.669241	0.0369104
KIAA1524	-0.670332	0.0372606
NNMT	1.14036	0.0372606
MSMO1	-0.823347	0.0375775
JPT1	0.893156	0.0375819
CAPZA2	0.697369	0.0375819
RAB32	-0.70127	0.037726
AKAP13	0.703305	0.037726
CNDP2	0.678226	0.0377295
RAB31	-0.86496	0.0377295
SPAG5	-0.682484	0.0377295
UBE2V2	1.13761	0.0377295
LGALSL	0.998035	0.0377295
AP1G1	0.761128	0.0377295
ETF1	0.645954	0.0377295
MASTL	-1.04356	0.0377295
HSD17B11	-0.658208	0.0377295
ATG9A	0.646075	0.0377295
PGRMC1	-0.722008	0.0377295
TPI1	0.779534	0.0377295
SEC31A	0.752723	0.0377295
DBN1	-0.683676	0.0377295
PPME1	0.668055	0.0377295
NUP37	0.668055	0.0377295
NMT1	1.08091	0.0377295
DYNC1I2	0.704256	0.0377295
OSBPL8	-0.800981	0.0377295
PCBD1	0.888797	0.0377295
AMFR	-0.893334	0.0377295
KLC2	0.892303	0.0378853
AFP	1.43485	0.0379054
SMIM13	-0.680724	0.0379054
MAP1S	0.813386	0.0379054
CREBBP	-0.863129	0.0379054
SEMA4C	-0.91468	0.0379054
OSBPL3	0.899782	0.0379688
PTK7	-0.65925	0.0379688
GSTP1	0.674194	0.0379688
PRKACB	0.801709	0.0379688
TRIM28	-0.711173	0.0379688
EIF3J	0.66319	0.0379688
ANXA2	0.696588	0.0379688
SIDT2	-1.85319	0.0379688
GNG12	-0.812387	0.0379688
ARFGEF1	0.639114	0.0379688
STT3A	-0.785462	0.0379688
FAH	0.725467	0.0379688
PDLIM3	0.972493	0.0379688
GLB1	0.745582	0.0379688
SDC1	-1.33697	0.0384904
EFHD2	0.91224	0.038767
RRM2B	1.00209	0.038767
FADS1	-0.772139	0.0390692
THBS2	-0.626888	0.0390692
PDLIM4	0.922154	0.0390692
ME2	-0.618002	0.0390692
LRRC59	-0.627693	0.0390692
TEX2	0.760583	0.0390692
EEF1A1	0.683846	0.0390692
EMC3	-0.669393	0.0390692
MPDU1	-0.674075	0.0390692
NUP155	-1.09304	0.0390692
DYNC1H1	0.648223	0.0390692
MYL1	0.648223	0.0390692
GLUD1	-0.64274	0.0390692
SIRT2	1.34783	0.0390692
AKAP8L	-1.31842	0.0390692
FAM207A	-0.820539	0.0390692
B4GALNT1	-0.709466	0.0390692
ATL2	-0.730446	0.0390692
MED20	1.09678	0.0390692
CAPZB	0.64331	0.0390692
GSK3B	0.64331	0.0390692
GALM	0.721221	0.0390692
UBE2L3	0.788406	0.0391488
RFC3	-0.859641	0.0391488
CBX3	-0.724851	0.0391488
CHMP1B	1.06304	0.0391623
44815	0.85027	0.0393022
CMSS1	-0.779	0.0393022
AP3D1	0.707498	0.0393022
OTUB1	0.991433	0.0393022
CHMP2A	0.847211	0.0393022
LOC401307	0.690608	0.0393022
MOCS3	0.601434	0.039346
SOD1	0.699435	0.039346
GLOD4	0.660382	0.039346
AP1S2	0.787486	0.039346
CHCHD2	-0.684985	0.039346
CCT5	0.848586	0.039346
VPS11	1.60072	0.039346
APEH	1.30996	0.039346
SIRT1	-0.955964	0.039346
HACD3	-0.63455	0.039346
COL18A1	-0.746394	0.039346
LASP1	0.809627	0.039346
LGALS1	-0.673678	0.039346
SF3B2	-0.736368	0.039346
MYOF	0.691202	0.039346
RETSAT	-0.866468	0.039346
PPP1R12A	-0.839686	0.0399354
NUP153	-0.782936	0.0403289
GDE1	1.31842	0.0403289
VPS16	0.672485	0.0403996
SF3A1	-0.79588	0.0403996
ERLIN2	-0.61748	0.0403996
TRMT10C	-0.64054	0.0403996
SAR1B	1.13553	0.0403996
NMD3	-1.02996	0.0403996
AFDN	0.808148	0.0403996
SYPL1	-2.43654	0.0404504
UGCG	-0.903906	0.0405813
GABARAPL2	-0.765076	0.0405844
SRPRB	-0.666243	0.0405844
GBP2	0.698758	0.041317
SDSL	0.667621	0.041317
ECHDC1	0.69317	0.041317
SIGMAR1	-0.621205	0.0414443
VPS53	0.610889	0.0414443
HEXIM1	-0.693025	0.0414443
DPM3	-0.829876	0.0414443
PIGT	-0.758168	0.0414443
TBCB	0.724872	0.0414443
COMMD1	0.635068	0.0414443
NCBP2	1.12027	0.0414443
AIM1	-1.01796	0.0414443
SOD2	-0.595215	0.0414487
LAPTM4A	-0.75188	0.0414487
PRKACA	0.783392	0.0416742
DRG2	0.769294	0.0417324
UBR4	0.611494	0.0423155
ASF1B	-0.973988	0.0423309
COTL1	0.761611	0.0423309
CBX1	-0.611355	0.0423309
MACF1	0.58809	0.0423776
PAAF1	0.703144	0.0423856
H2AFV	0.964425	0.0423856
TTN	0.580422	0.0423856
PPP1R14B	0.636034	0.0427722
RNH1	0.588347	0.0428335
MTAP	-0.877625	0.0429436
FLNC	0.580672	0.0429436
RBBP7	-0.597703	0.0430962
TSC1	1.39485	0.0430962
ATL3	-0.599209	0.0430962
GSTM2	0.677993	0.0430962
IKBKAP	0.718163	0.0433819
CUL7	-2.39641	0.0433819
MDH1	0.71817	0.0433819
MAPRE2	0.71817	0.0433819
UBXN7	-0.596738	0.0433819
FAR1	-0.680387	0.0433819
HEATR3	0.610101	0.0433819
PSMD9	0.670291	0.0433819
PCYT1A	0.8382	0.0433819
GMFB	0.645151	0.0433819
FN3KRP	0.970421	0.0433819
TACC3	-1.014	0.0433819
PLBD2	0.755763	0.0446007
GOT2	-0.613457	0.044609
SEC11A	-0.571067	0.0446891
IST1	0.673798	0.0446891
PPIL4	-0.576096	0.0446891
PSME1	0.685299	0.044743
NANS	0.906149	0.044743
SUCLA2	-0.603466	0.044743
SNX8	0.72186	0.044743
CDK1	1.00585	0.044743
EOGT	-0.840663	0.044743
TRIM59	-0.98849	0.044743
TPR	-0.921987	0.044743
SUGT1	-0.988164	0.044743
ITPR1	-0.55363	0.0447984
RAVER1	-0.933653	0.0447984
CTR9	-0.652781	0.0447984
SSR1	-0.548486	0.0447984
SSR3	-0.675202	0.0447984
POFUT2	0.663056	0.0447984
USP28	1.01256	0.0447984
PML	-0.677021	0.0447984
TBCE	1.01183	0.0447984
PTRHD1	0.606044	0.0447984
AARSD1	0.685851	0.0447984
ALG2	0.685851	0.0447984
	-0.97345	0.0447984
ANP32A	0.64426	0.0450533
PBXIP1	0.649817	0.0450975
TYMS	-0.837845	0.045195
ASNSD1	0.714275	0.0452321
ERMP1	-0.60409	0.0452487
NAPRT	0.698396	0.0453032
PRDX1	0.604057	0.0453322
MYO9B	1.17043	0.0453322
SPG20	0.639271	0.0454226
BPNT1	0.661508	0.0454226
LMBRD2	1.03436	0.0454226
HSPD1	-0.642365	0.0454226
NUDT16	0.880794	0.0454731
SMAP	0.565121	0.0454731
SKIV2L2	-0.540598	0.0455323
SMC2	-0.580043	0.0461026
ALDH2	-0.534258	0.0461026
LARP4	-0.600601	0.0461026
NUCB1	0.989212	0.046157
COPG2	0.87141	0.0461942
MOGS	-0.595322	0.0462462
CISD2	-0.645078	0.0462899
MYO18A	0.626412	0.046303
TOP2A	-0.903588	0.046303
THOP1	0.583869	0.0468141
LPGAT1	-0.557782	0.0468939
PML	-0.540518	0.0470083
FARSA	0.651522	0.0470816
TRAM1	-0.825973	0.0470984
CLTC	0.530336	0.0472974
AP3B1	0.589628	0.0472974
COPS8	0.790708	0.0472974
RANBP3	0.948627	0.0472974
FANCI	-0.680018	0.0472974
DAD1	-0.803071	0.0473982
UBE2K	0.734423	0.0474984
SPAG9	0.576465	0.0474984
FAM162A	1.28186	0.0474984
PRIM1	-0.61861	0.0474984
SF3A3	-0.745583	0.0475445
GRHPR	0.66634	0.0475445
ALDOC	1.07499	0.0477235
SRPK1	-0.673126	0.0480059
HADHB	-0.546667	0.0480059
ELMOD2	-0.561701	0.0480544
PAICS	-0.738984	0.0484784
SSBP1	-0.589299	0.0484784
KIF11	-2.97427	0.0484784
SRSF9	-0.551771	0.0484784
SDPR	-0.522746	0.0485428
TMEM57	-0.653513	0.0485428
RCN3	-0.626123	0.0485428
SUCLG1	-0.528184	0.0490559
UBE2R2	1.03751	0.0491719
RAB34	-0.681031	0.0496291
AP3S1	0.604124	0.0496291
GRPEL1	-0.565069	0.0496909
CS	-0.520315	0.0499648
ME1	0.575582	0.0503877
YWHAE	0.557611	0.0503877
RUFY1	0.584827	0.0503877
ALDOA	0.567977	0.0506682
MSH6	-0.756109	0.0506682
DPP3	0.560302	0.0508208
DCTD	1.02531	0.0508345
	-0.830415	0.0508345
KPNA1	-0.618759	0.0509559
NDUFV2	-0.657382	0.0509559
GINS4	-0.956248	0.0509559
RBM3	-0.545317	0.0509559
S100A13	0.613382	0.0511202
AP3M1	0.517232	0.0511202
SQLE	-0.824146	0.0512982
PAFAH1B2	0.618879	0.0513746
ATR	-0.788603	0.0515732
MRPS34	-0.775076	0.0520652
RRM1	-0.852744	0.0524204
FNTA	0.629277	0.0524204
RAB8B	-0.99557	0.0524204
RAB27A	-0.522755	0.0530776
MAPRE1	0.523077	0.0531294
TMBIM6	-0.661333	0.0533228
KPNA2	-0.590722	0.0533464
DNAJC2	0.535745	0.053377
LIMS1	0.794127	0.053377
FKBP8	-1.59106	0.053377
ANXA11	0.729272	0.053377
HTT	0.678222	0.053377
UBE2M	0.566874	0.053377
SPCS2	-0.657829	0.053377
UBLCP1	0.637143	0.053377
GSN	0.515871	0.053377
TOR1AIP2	-0.623627	0.053377
SAR1A	0.546338	0.0537987
TRAPPC2	0.629027	0.0539331
MBOAT7	-0.633728	0.0539331
CAMK2D	0.716677	0.0539331
AK5	-0.734061	0.0539331
CCDC124	0.507394	0.054035
PHKB	0.626605	0.054035
ELAVL1	-0.495102	0.0541049
NDUFA2	-0.535898	0.0541049
44626	-0.5667	0.0541049
SEC62	-1.00097	0.054297
DNAJB1	-0.679025	0.0544586
GMPPA	0.496472	0.0545175
ABCD3	-0.972266	0.0546274
SLFN11	-0.701304	0.0547063
DYNC1LI1	0.786804	0.0547063
CDKAL1	-0.829488	0.0547063
FASTKD5	-0.620023	0.0548362
TRAP1	-0.500674	0.0548362
FDX1	-0.56119	0.0548619
PRKCA	0.692181	0.0549858
CLTA	0.487126	0.0549858
SLC12A4	0.568212	0.0549858
ATP13A1	-0.616688	0.0549858
EIF2B3	1.04309	0.0549858
BUB3	-0.55818	0.0549858
SRPRA	-0.56159	0.0549858
ATXN10	0.500685	0.0549858
TMEM109	-0.584709	0.0549858
SF3B1	-0.562344	0.0549858
COLGALT1	-0.526236	0.0549858
METTL1	-0.51737	0.0552631
DENR	0.576387	0.0552631
ALG13	1.10658	0.0555015
ETHE1	-0.527137	0.0555015
HELZ	0.910367	0.0555015
APEX1	0.552817	0.0555015
RPN2	-0.665537	0.0558611
LIMA1	-0.64402	0.0558611
RHBDD2	-0.492774	0.0558611
SH3GLB1	0.684384	0.0558611
AAMDC	0.776529	0.0558611
TRAPPC1	0.56895	0.0558611
SUB1	0.537793	0.0558611
NKIRAS1	0.606808	0.0558611
TMX2	-0.512249	0.0558611
DAZAP1	-0.530095	0.0558611
CDSN	1.64254	0.0558611
KIAA1468	0.686209	0.0559383
EPB41L2	-0.481924	0.0561133
ARSA	0.545897	0.0563577
SMPD1	0.553697	0.0563577
NRBP1	0.507803	0.0563577
FTH1	-0.553323	0.0563577
PSME2	0.588209	0.0563577
ADSS	0.588209	0.0563577
TMEM263	0.898837	0.0563802
HARS	0.607255	0.0563802
PPIF	-0.565303	0.0563802
EEF1G	0.473518	0.0564495
ARL6IP1	-0.575646	0.0567389
SH3GLB2	0.845271	0.0567389
BTF3L4	0.4981	0.0567389
	-0.497314	0.0567389
NPEPPS	0.508124	0.056792
COPB2	0.481357	0.0568819
CENPF	-0.900848	0.0568819
ST13	0.551432	0.0569992
SLK	0.546484	0.0569992
MRPS23	-0.52877	0.0569992
FAM114A2	0.866243	0.0569992
UXT	1.22577	0.0574319
SRRT	-0.472704	0.0577585
HINT3	0.695033	0.0578467
TPM1	0.483936	0.0580044
STRAP	0.681383	0.0583916
RGS10	-0.823366	0.0583916
DCUN1D1	0.568234	0.0584606
IDH1	0.48648	0.0584849
TARS	0.493898	0.0584849
NDUFA6	-0.482552	0.0587043
MGEA5	0.547306	0.0588702
PHB2	1.42536	0.0589604
SCPEP1	-0.823083	0.0589604
CPOX	-0.477546	0.0593566
BLVRA	0.511713	0.0593566
ARL3	1.65316	0.0594134
GCLM	0.511823	0.059479
TIGAR	0.709205	0.059479
ERLIN1	-0.537407	0.059479
EZR	-0.496757	0.059479
44811	0.54768	0.059479
CLCN5	0.545078	0.059479
CLPTM1	-0.526031	0.059479
HSPA9	-0.539111	0.059479
SSR4	-0.546878	0.059479
RPL36A	-0.595911	0.059479
CFL1	0.487094	0.059555
SEC23IP	0.522401	0.0595848
OSBP	0.604444	0.0597997
PRKDC	-0.506516	0.0597997
PDAP1	0.477638	0.0602875
NARS2	-0.548653	0.0602983
DGAT1	-0.471855	0.0602983
PALLD	0.502555	0.0602983
SF3A2	-0.637136	0.0604192
MED18	0.577816	0.0604745
YWHAB	0.495005	0.0605383
ACOT8	-0.932412	0.0606206
RAB24	-1.10756	0.0606206
TXNDC17	0.54635	0.0607791
CHP1	-0.585856	0.0607791
WLS	-0.602871	0.0608402
TXNDC9	0.487708	0.0608402
TKFC	0.66563	0.0610472
SPCS3	-0.515311	0.0610472
SUPT16H	-0.654424	0.0610541
WARS	0.450261	0.0610541
MYCBP	0.510375	0.0610541
NELFE	-0.536245	0.0610541
FHIT	2.23527	0.0610541
RAD50	0.603018	0.0611534
LEO1	-0.470328	0.0612823
APIP	1.6655	0.0613305
FAM107B	0.468542	0.0613305
C11orf98	-0.524797	0.0613305
OPTN	0.579941	0.0613305
ESYT1	-0.46385	0.0613305
EXOC2	0.683014	0.0613305
CST3	-0.464836	0.0613309
POLR2E	-0.602318	0.0613309
NADK2	-0.776565	0.0613432
FAHD1	0.800423	0.0613767
EFL1	0.452877	0.0613767
SACM1L	-0.460529	0.0613767
SSRP1	-0.683081	0.0613767
DTD1	0.478594	0.0614906
COL4A2	-0.582766	0.0616783
FARSB	0.614558	0.0618086
SELENOT	-0.531796	0.0619429
SEC61A1	-0.4772	0.0619878
ANXA6	0.501191	0.0619878
MSH2	-0.502983	0.0620007
FRYL	0.461629	0.0621798
GFM1	-0.521465	0.0621798
EIF2B4	0.452064	0.0625449
DGKE	-0.681621	0.0625987
FUCA2	-0.519815	0.0627082
DPM1	-0.675808	0.0628015
ATP13A3	-1.04256	0.0629261
DDB1	-0.451416	0.0629508
DMXL1	-0.918146	0.0629811
CCDC12	-0.721074	0.0629985
PFKM	0.540225	0.0629985
CSDE1	0.53727	0.0629985
PGK1	0.476975	0.0630025
IAH1	0.964976	0.0632081
PAF1	-0.603811	0.0632081
SCRN3	0.596984	0.0632081
STAU2	-0.858871	0.0632081
OLA1	-0.453343	0.0632081
TXLNA	0.479528	0.0632081
ANO10	-0.528326	0.0632081
DUSP3	-1.08486	0.0632081
UBE2C	-0.791714	0.0632081
PCK2	-0.474566	0.0632081
CLN6	-0.570154	0.0633252
ACP1	0.452652	0.0633252
PYCR2	-1.08911	0.0633252
COPA	0.467241	0.0633252
TMX3	-0.459738	0.0633688
TSR1	-0.630505	0.0634801
MTDH	-0.572664	0.063733
CTSL	-0.538393	0.063733
PPP2R1A	0.517844	0.063733
EMC2	-0.447246	0.063733
SHMT2	-0.490783	0.0639334
CPPED1	0.47996	0.0639334
PDIA6	-0.459389	0.0643646
PSPH	0.450764	0.0644397
PPP4R2	-0.529045	0.0644906
SUPT6H	-0.431312	0.0646094
CAPZA1	0.480244	0.0646094
SAP30BP	-0.450711	0.0646643
KARS	0.502874	0.0651814
PUS7L	-0.589456	0.0652569
QKI	-0.550497	0.0652569
ARHGEF2	0.443876	0.0654103
PTRH2	-0.592567	0.0654361
HTRA1	1.105	0.065663
PLIN3	0.480818	0.066069
UROD	0.451303	0.066069
FAM213A	-0.604146	0.066069
AIDA	-0.734381	0.066069
NCL	-0.448135	0.0661262
VDAC3	1.51295	0.0661593
PLAU	-0.563953	0.0669679
SF3B3	-0.559669	0.0670891
USP9X	0.439479	0.0670891
MIEN1	0.439479	0.0670891
	0.4347	0.0671489
CCPG1	-1.39828	0.0673937
C9orf142	0.849018	0.0673937
HARS2	-0.549412	0.0677257
HSDL2	-0.509441	0.0678609
DNAJB9	-1.37879	0.0678609
STARD3NL	-0.478319	0.0678609
CAPNS1	0.489198	0.0681804
ACOX3	-0.43789	0.0682628
POLDIP2	-1.15607	0.0682628
PRPF3	-0.529203	0.0685344
HMOX1	-0.565154	0.0685462
UBXN8	-0.90585	0.0687598
RABGGTB	0.45237	0.0692864
NEU1	-0.41969	0.0697683
SLC3A2	-1.20179	0.0701981
ZPR1	0.629488	0.0701981
DNAAF5	0.568534	0.0701981
POLA2	-0.615234	0.0701981
TMEM41A	-0.425577	0.0701981
ANKHD1	0.945076	0.0701981
SEC23A	0.484943	0.0708365
ACTR1B	0.436007	0.0709842
TRMT11	0.557673	0.0710932
GPR180	-0.565407	0.0712477
PIGG	-0.472933	0.0712477
CANX	-0.430756	0.0712927
HSPA14	0.542523	0.0717883
PSAT1	0.465466	0.0718786
NTMT1	0.465466	0.0718786
ABCD1	-0.431659	0.0718786
GAPDH	0.438658	0.0718786
THYN1	0.680774	0.0719498
RAB9A	0.424277	0.0719498
ENDOG	0.41506	0.072235
GRAMD3	-0.453869	0.0723168
BLMH	0.561435	0.0723438
DDX21	-0.764945	0.0723438
ALDH18A1	-0.420655	0.0723686
GPKOW	-0.885906	0.0723954
MSI2	-0.461241	0.0724444
MPLKIP	-0.728512	0.0724882
CHURC1	0.431756	0.0725485
TTC19	-2.68432	0.072805
PNO1	-0.47032	0.072805
GPX4	-0.897278	0.072805
KHSRP	-0.591091	0.0730967
NUDCD2	0.498997	0.0731235
PYCR3	0.46658	0.0731235
MCAT	-0.517084	0.0731235
NOL3	0.478546	0.0731235
LARP7	-0.433339	0.0731235
TPP1	-0.477553	0.0731235
SORT1	0.693486	0.0735865
PPIA	0.436825	0.0736406
NFU1	-0.4104	0.0736406
EIF4E	-0.450173	0.0738782
HIKESHI	0.802439	0.0740521
ICMT	-0.473459	0.0740842
C12orf57	-0.404767	0.0746585
CCDC141	0.725559	0.0747907
ABCF3	0.420516	0.0747907
DEGS1	-1.15393	0.0747907
VPS29	0.423071	0.0747907
NASP	-0.551547	0.0747956
CAP2	0.404101	0.0749758
RPN1	-0.450814	0.0751776
BZW1	0.413527	0.0752789
KIF5B	0.47991	0.0752873
CTBP2	-1.22548	0.0753376
VPS4B	0.599951	0.0756253
IPO11	0.477224	0.0756453
GON7	0.665606	0.0756453
ACTN4	0.39962	0.0756453
TK1	-0.721139	0.0756666
AAR2	0.536515	0.0758873
TGFBR1	-0.975092	0.0758873
SYAP1	0.693754	0.0763509
PACSIN2	0.521504	0.0768035
MDC1	-0.810463	0.0768035
GPAT4	-0.654822	0.0768824
COASY	1.87639	0.0768824
NME4	-0.453819	0.0770539
PFN1	0.418992	0.0770539
PRPF40A	-0.815655	0.0770539
VPS25	0.438283	0.0770539
ATP1A1	-0.452151	0.0770539
LAP3	0.423728	0.0770539
CCT3	0.443347	0.0770539
NHP2	-0.465339	0.0770539
TBC1D9B	0.568227	0.0770539
NAXE	0.4023	0.0770539
SCAMP3	-0.426736	0.0770539
CALR	-0.42462	0.0770539
HERC5	-1.82005	0.077103
RAB10	-0.451033	0.0772889
AP4E1	0.480873	0.0777607
HNRNPH1	-0.859883	0.0777607
POGLUT1	0.647409	0.0777607
GALE	0.417059	0.0777607
PON2	-0.649455	0.0777607
ARF4	0.393372	0.0777607
ARMC1	-0.395968	0.0777607
PPP1CA	0.416924	0.0777607
MUT	-0.592343	0.0778018
POLE4	-0.59353	0.0778018
RAB3GAP2	0.476132	0.077914
SUCLG2	-0.403078	0.0781907
DNASE2	-0.490476	0.0781907
TFG	0.536507	0.0781907
DUT	-0.462553	0.0782913
NUP188	-0.765535	0.0784246
	0.549613	0.0784454
WDR82	-1.06628	0.0784908
FLNB	0.392453	0.0784908
IPO5	-0.412209	0.0785251
CHMP5	0.388925	0.0785489
FOXK1	-0.418632	0.0785579
FAM32A	-0.559047	0.0786321
EMC6	-0.56886	0.0789801
RAB2A	-0.406585	0.0789897
GSR	0.439396	0.0789897
UBXN1	0.39284	0.0791303
SUMO1	-0.532516	0.0792878
MOCS2	0.529206	0.0792878
PBDC1	0.429853	0.0798134
RAB21	0.548465	0.0798134
DDT	0.611381	0.0798134
HIBADH	-0.870497	0.0799006
ROCK2	0.444603	0.0803967
TMEM165	-0.472273	0.0803967
SYNGR1	0.711938	0.0805205
VAT1	0.435217	0.080685
DHCR7	-0.445555	0.080685
TOM1	0.942027	0.080685
PTPN12	0.853407	0.080685
MMGT1	-0.390307	0.0808375
CKB	-0.47	0.0811043
PCLAF	-0.736369	0.0816891
AIMP2	0.442812	0.0816891
SELENOM	0.546934	0.0818725
FAM118B	2.39487	0.0818725
EIF6	0.394631	0.0820885
PIK3C2A	0.699068	0.0820885
MFGE8	0.538097	0.0820885
DMBT1	-1.45686	0.0822703
TBCA	0.483486	0.0822703
SLC30A7	0.465479	0.0822963
ANKLE2	-0.471078	0.0823346
VAMP3	-0.387081	0.0826063
SCN5A	-0.605694	0.0826063
RPL3	-0.393134	0.0826063
ACO1	0.888628	0.0827946
SSFA2	-1.3597	0.083638
PRDX5	0.438387	0.083638
YWHAG	0.421507	0.0843536
IMPA1	0.409712	0.0845875
PFKL	0.417999	0.0847003
CSRP2	-0.450625	0.0847003
PMVK	0.605272	0.084748
TWF1	0.500238	0.0847531
BAD	0.534891	0.0854689
GAMT	0.461609	0.0857549
DCTN3	0.650159	0.0857549
CTSC	-0.619974	0.0859341
ARHGDIA	0.402692	0.0860414
ARFGEF2	0.695724	0.0863285
PIN1	0.441907	0.0865137
YBX1	-0.396166	0.0865137
HGS	-0.378596	0.0866111
EXOSC4	-0.75728	0.0866486
COPS7A	-0.704749	0.0867961
NAP1L4	0.630977	0.087302
PYCR1	-0.589268	0.087302
NLN	-0.988164	0.087302
SLC27A4	-0.401455	0.0874474
GSPT1	0.395983	0.0874838
MRE11	0.437335	0.0874838
DNMT1	-0.48259	0.087844
HSP90B1	-0.394756	0.087941
FAM91A1	0.493739	0.088099
DYNLL1	0.382144	0.0882547
DLD	-0.418837	0.0888469
U2SURP	-0.549351	0.0889702
DECR1	0.39415	0.0891073
NIPSNAP2	-0.379147	0.0891073
CPT1A	1.4279	0.0891073
GPX8	-1.20945	0.0893803
RPRD1A	-0.426633	0.0893803
PPP1CB	-1.89822	0.0893803
	-1.50389	0.0893803
COLGALT2	-0.4143	0.0896921
NCEH1	0.471157	0.0897024
NCKAP1	0.448213	0.0897024
RALB	0.433287	0.0897024
PDCD6IP	0.377825	0.0898427
SPR	0.439506	0.0898427
KCTD5	-0.463406	0.0900799
GPR107	0.571842	0.0902139
MAP3K7CL	0.456011	0.0904839
MYH10	0.486486	0.0905492
SYNCRIP	-0.394704	0.0905594
C1orf122	-0.970341	0.0905826
USP11	-0.52118	0.0907076
NCAPG	-0.497217	0.0912276
LAMB1	-0.545134	0.0912276
TBC1D13	-0.695839	0.0912276
MOB4	1.15058	0.0912276
OVCA2	0.9626	0.0916353
FMR1	-0.420642	0.0919952
S100A16	0.513407	0.0921012
PAFAH1B3	0.397643	0.0921012
CRELD2	-0.501128	0.0929454
CISD1	-0.888129	0.0931228
SH3BGRL	0.412275	0.0931622
MYH9	0.376381	0.0935994
DCPS	0.439439	0.0939537
SRR	0.758146	0.0939586
EMC4	-0.376952	0.094403
CHD1	-0.436416	0.0952298
MKI67	-1.21871	0.0952298
ACADSB	0.46311	0.0952298
SF3B4	-0.826855	0.0952298
RABAC1	-0.3969	0.0954852
TMX4	-0.416538	0.0955218
GET4	0.37922	0.0957781
DIRC2	0.575404	0.0960281
IMPAD1	0.526684	0.0963629
PHPT1	0.903996	0.0963629
PTRF	-0.356117	0.096401
EIF2S3	0.440156	0.0964027
UBQLN2	-0.544785	0.0964027
SERPINH1	-0.382027	0.0965603
ADH5	0.410743	0.0965603
MCTS1	0.479257	0.0966532
CALU	-0.395514	0.0966532
HYPK	0.356275	0.0967802
CD2BP2	0.635434	0.0975607
HDLBP	-0.444853	0.0976926
EIF3L	0.456093	0.0976926
CARS	-0.548785	0.0981556
PSMA4	0.34963	0.0982389
SIN3A	-0.456781	0.0982389
C12orf10	0.794113	0.0985214
API5	0.403949	0.0985214
RABEP1	0.811204	0.0987404
AASDHPPT	0.456779	0.0987444
KDSR	-0.398327	0.0987585
GARS	0.387324	0.0987585
VTA1	0.408909	0.0987585
COPE	0.480183	0.0988623
CBFB	0.434535	0.0992114
MRPL17	-0.737042	0.0992144
LDAH	-0.602323	0.0992144
GTF2I	-0.413496	0.099534
ADD3	-0.363747	0.099534
UBA5	0.4239	0.099534
OTUD6B	0.681384	0.0996354
SARS2	-0.404483	0.0996575
FLAD1	-0.456746	0.0998636
HSDL1	-0.34465	0.0998636
SRSF7	-0.445201	0.100074
TNPO1	0.611377	0.100074
PRELID3B	-0.610866	0.100623
DNPH1	0.434885	0.101114
LEMD2	0.589556	0.101114
EPRS	0.34579	0.10136
UBE2G1	0.393103	0.10197
ENOPH1	0.455862	0.102419
PRKAA1	0.462925	0.102499
HM13	-0.41257	0.103139
UGP2	0.443072	0.103401
CD109	-1.4818	0.103599
M6PR	0.5636	0.10366
RAB1B	0.398229	0.103726
TRMU	-0.344073	0.103726
AGPS	-0.463858	0.103726
UGDH	-0.551236	0.104219
	-0.339484	0.104219
ECHS1	-0.384113	0.104219
ITPR3	-0.450619	0.104295
HADH	-0.36122	0.104295
CIAPIN1	-2.42881	0.104439
ACAA1	0.393631	0.104439
VDAC1	1.06305	0.10462
TALDO1	0.408375	0.10462
FAM120B	-0.372617	0.10463
SDHA	-1.08129	0.104678
RPS27L	0.35707	0.104807
LYPLAL1	1.67591	0.104833
PIP4K2B	0.372308	0.104865
SRSF6	-0.349417	0.104865
VMA21	-0.362678	0.10509
MARS	0.434111	0.105276
CCT4	0.38336	0.105276
COG2	-1.22178	0.105276
ATF7IP	-0.64016	0.105326
HECTD1	0.403964	0.105326
MYL6	0.339797	0.105326
NCBP1	-0.379008	0.105326
RMDN1	-0.373436	0.105527
CALD1	0.423621	0.105601
NCAPH	-1.27521	0.105617
SPTBN1	0.404172	0.106612
TOMM34	0.454372	0.10674
NELFA	-0.404076	0.107788
NUP210	-0.597924	0.108174
SLC15A4	-0.751975	0.108174
	0.375526	0.108184
CPSF6	-0.435003	0.108184
SNF8	0.359105	0.108184
TRAPPC3	0.397399	0.10859
SLC38A2	-0.642754	0.10859
RAPGEF1	0.44756	0.10859
PIGS	-0.403908	0.10859
MRPS26	-0.463722	0.10859
GCSH	-0.347439	0.109099
FOXRED1	-0.390933	0.109099
NSF	0.405363	0.109345
CDC73	-0.831439	0.109345
TIMM13	-0.400429	0.109361
SCP2	-0.335729	0.109401
ACTR2	0.354646	0.109401
TNNC2	1.29084	0.10962
RFC2	-0.438881	0.110277
PGM3	0.417513	0.110495
CDKN2AIPNL	-0.354994	0.110709
ARPP19	0.333925	0.110859
MIA3	-0.340483	0.111174
NCSTN	0.807799	0.111174
PCM1	-0.385248	0.111193
HSD17B7	-0.420508	0.111193
GID8	-0.412677	0.111383
MRPS10	-0.453593	0.111383
QRICH1	-0.463304	0.111597
RFLNA	-0.426306	0.111853
VAMP8	-0.716724	0.111853
LBR	-0.483102	0.111856
FEN1	-0.34804	0.112006
CUL4A	-0.534768	0.112555
LIPA	0.376828	0.11267
RECQL	-0.393488	0.112798
ENDOD1	-0.565449	0.112919
ADPRHL2	0.728458	0.113147
ATP2A2	-0.433948	0.113641
COPZ1	0.338185	0.113671
LOXL3	0.651051	0.113779
TPD52L2	0.346425	0.113779
SH3GL1	0.353541	0.113779
RFT1	-0.461098	0.113779
CHRAC1	-0.617715	0.113779
FUS	-0.346522	0.114498
GAPVD1	0.36306	0.114691
CTPS1	0.328052	0.11505
FXN	-0.495965	0.11505
SLC22A18	0.483469	0.11505
CASP7	0.420089	0.1151
EIF5A	0.353749	0.1151
BCLAF1	-0.363233	0.115704
DPP7	-1.16805	0.11621
OGT	-0.600604	0.116381
UFC1	0.325909	0.116381
PRPF4B	-0.413322	0.116843
CYB5R3	-0.3623	0.117615
QARS	0.437823	0.117615
SNX1	-0.493121	0.117615
EIF4EBP1	-0.546168	0.1181
HNRNPUL1	-0.380449	0.118162
PSPC1	-0.616524	0.118162
AGRN	-0.349152	0.118389
ACOT13	0.388583	0.119272
CCT6A	0.34745	0.119296
CTNNA1	0.413706	0.119296
HAT1	-0.523955	0.119296
LMAN1	-0.625261	0.119296
CSNK2A1	0.328705	0.119296
PYGL	0.589603	0.119296
POLDIP3	-0.412193	0.119367
PDHB	-0.481619	0.119455
PSMG1	0.572204	0.11948
ATP5O	1.12905	0.119813
PCMT1	0.459656	0.120011
SF3B6	-0.965745	0.120068
SRRM1	-0.362912	0.120139
HK1	0.415802	0.120139
PDIA3	-0.336522	0.120139
NAP1L1	0.331435	0.120139
CFL2	0.479761	0.120139
GUSB	-0.363951	0.120554
POLR2A	-0.357938	0.120987
HDAC2	-0.715944	0.121024
CYB5R1	0.411656	0.121024
PAPSS1	-0.901456	0.121024
ABHD16A	-1.05905	0.121167
ACSL3	-0.41725	0.121493
IPO9	0.313264	0.121493
UBE2G2	-0.379219	0.122293
PRKRA	-0.483047	0.122866
SMU1	-0.821262	0.122936
GOLIM4	-0.631072	0.122961
SLC33A1	-0.400237	0.122961
ILF2	-0.431614	0.122961
SEC13	1.43659	0.123523
PDCD6	0.309205	0.123698
NCS1	-0.513576	0.123698
ASNA1	0.480506	0.123698
INPP1	0.51936	0.12378
PRMT5	0.392454	0.124346
XRN2	0.759007	0.124448
RTN2	-0.380269	0.12475
HSPBP1	-1.55589	0.12475
RAB11B	0.339665	0.124932
MUSK	0.773353	0.125169
TMA7	0.361115	0.125169
SRSF3	-0.328994	0.125169
GATC	-0.330121	0.125423
HNRNPF	-0.352018	0.125877
U2AF1L5	0.662411	0.126184
SAE1	1.61742	0.126184
TRMT61A	-0.461538	0.126425
KNTC1	-0.718672	0.126425
CHRNB1	-0.488632	0.126425
SLC6A6	-0.369307	0.126436
BAG2	-0.315291	0.126453
NAA10	0.321233	0.126583
ZFYVE16	0.371448	0.12663
EIF4H	0.325763	0.12663
FLYWCH2	0.388917	0.127272
SZRD1	0.390732	0.127401
LYAR	-0.380393	0.127509
RPL30	-0.315111	0.127509
HYOU1	-0.321889	0.127509
MYL12A	0.316816	0.127509
STX10	-1.41946	0.127509
PPT1	-0.376014	0.127992
MRPL49	-0.476046	0.127992
RAB8A	-0.318993	0.127992
SNRPA1	-0.345895	0.128821
EIF5B	0.355164	0.129531
YARS2	-0.690997	0.129531
GSS	0.86738	0.129612
F13A1	0.952725	0.129612
EIF3G	0.301277	0.130421
FHL2	-0.402402	0.130636
COMMD8	0.338506	0.130676
UQCRC2	-0.43918	0.131099
COPB1	0.310602	0.131099
PNPT1	-0.332971	0.131332
CCDC134	-0.312356	0.131668
DHFR	-0.478918	0.132229
EIF4G1	-0.311024	0.132229
PDCD5	0.355959	0.132229
TRPM7	-0.469554	0.132229
DDAH1	0.348237	0.132229
MVP	0.329221	0.132229
UBA1	0.358305	0.132229
FERMT2	0.907466	0.132325
UBE3A	0.422627	0.132325
TSFM	-0.405669	0.13249
ALG9	-0.436544	0.13249
FNDC3A	-0.437077	0.132534
CPSF3	-0.345301	0.13281
RALA	-0.339748	0.13281
ENO1	0.334459	0.13281
BCL2L13	-0.298337	0.133202
APP	-0.345026	0.133202
PHGDH	-0.4082	0.133643
NDUFAF7	-1.09601	0.133643
ABCC1	0.751484	0.133695
ITM2C	-0.359603	0.134674
PDIA3	-0.318406	0.134758
CDK2	-0.327319	0.134758
PARVA	0.415186	0.134758
TM9SF4	-0.3217	0.134758
EEF1B2	0.299987	0.134758
AIP	0.334923	0.134758
ANXA7	0.304568	0.134758
FASTKD2	-1.07467	0.134758
SEL1L	-1.02771	0.135519
EIF4B	0.364439	0.135838
LSM14A	0.497853	0.135838
SNX2	0.594467	0.135877
SNRPA	-0.356569	0.135877
AHCY	0.345061	0.136919
RAD23B	-0.581571	0.136919
TMEM245	-0.344463	0.136919
VPS18	0.740701	0.13702
PIGK	-0.58201	0.137298
PRDX6	0.339411	0.137315
GFM2	-0.674825	0.137315
THEM4	-0.315654	0.137599
PPP4R3A	-0.315567	0.13791
GGCT	0.530466	0.137926
COPG1	0.305166	0.138148
IKBIP	0.535952	0.138327
COMMD2	0.40223	0.138404
MORF4L2	-0.486398	0.138404
YWHAZ	-0.405384	0.138474
CDS2	0.355214	0.138474
GYG1	0.316905	0.138474
PAFAH1B1	0.351783	0.138474
LNP	-0.295224	0.138624
DDX17	-0.309339	0.138624
GATD1	0.300743	0.138927
UBE2T	-0.500736	0.139039
COMMD9	-0.651162	0.139039
CFAP20	-0.349395	0.139105
HDGFL3	0.868186	0.139137
IDH2	-0.299639	0.139137
TTC1	0.291765	0.139574
SND1	-0.306327	0.139728
NDUFAF3	-0.525925	0.139728
PAK2	0.326577	0.139728
DAB2	-0.535355	0.139728
AKR1C3	0.298822	0.139728
MIS12	-0.601548	0.13993
BCAT1	-0.324043	0.140036
IGF2BP1	0.305816	0.14017
ATP5H	1.37616	0.14017
GEMIN5	0.38928	0.14017
PRIC295	0.29654	0.14024
INF2	-0.326281	0.14024
EIF3F	-0.503981	0.140424
CDK7	-0.533869	0.140646
RRAGA	0.549962	0.141176
ECI1	-0.329314	0.141254
THEM6	-0.296968	0.141254
NUDT2	1.11917	0.14162
NUDC	0.327253	0.142641
SMARCAD1	-0.643231	0.14331
EDEM3	-0.415692	0.143354
RRAS2	-0.286487	0.143423
DR1	0.342086	0.143636
IDH3A	-0.29772	0.143943
ARPC1B	0.327796	0.143943
CAPG	-0.414807	0.144155
SACS	-2.77244	0.14425
CNPY4	-0.286306	0.144914
NUTF2	0.375143	0.144914
CCAR2	-0.301549	0.144914
SERINC1	-0.29536	0.14499
DNAJB11	0.303225	0.14499
PSMD13	0.302185	0.145372
TPT1	0.302111	0.145376
PPP2CA	0.313739	0.145376
LUC7L2	0.364379	0.145634
PSMB9	-0.345685	0.146259
HSBP1	-0.553905	0.146259
	0.332886	0.146837
C8orf59	-0.480159	0.146937
CACUL1	-1.00886	0.147548
MRRF	-0.290393	0.148469
MAN1B1	1.36324	0.148528
ECH1	0.340845	0.148703
ARPC2	0.363601	0.148721
ACOT7	-0.324764	0.148848
IRGQ	0.360244	0.148848
TFB2M	-0.468993	0.148848
AP1S1	0.44663	0.148949
TOMM70	-0.33626	0.149034
SNRNP27	-0.350308	0.149188
	-0.56234	0.149394
SCAF8	-0.880985	0.149579
ECD	0.681477	0.149579
SART3	-0.569904	0.149579
PSME3	-0.541474	0.149864
WASHC2C	-0.653307	0.150367
KDELR2	-0.319924	0.151491
IARS	0.282544	0.151863
UQCRB	0.691055	0.151863
LMNB1	-0.929623	0.151863
FIS1	0.329982	0.153106
PRPF4	-0.517748	0.153106
POLA1	-0.567726	0.153503
DBNL	0.367797	0.15362
TPCN1	0.574407	0.153653
ATP5B	0.410462	0.154105
TXN	0.314741	0.155361
DDX41	0.657444	0.155413
MYO1B	-0.282622	0.155591
TBR1	-0.34498	0.155591
MXRA7	0.394752	0.155842
DDX39B	-0.399678	0.155907
TUFM	-0.284818	0.156322
NQO1	0.395424	0.157263
ADD1	0.333253	0.157287
U2AF2	0.498833	0.157287
ACAD9	1.18065	0.157308
PFN2	0.333273	0.157895
SNRNP70	-0.305219	0.158019
PC	0.383887	0.158524
CCT7	0.283601	0.159115
IGF2BP2	-0.304018	0.159185
NELFB	-0.373681	0.159903
EXOSC2	0.579167	0.160648
SPNS1	0.407348	0.160648
PSMA3	0.304758	0.161077
CLCN3	0.343465	0.161866
MAN2A1	-0.36524	0.161967
MAP2K2	0.449895	0.161967
ATXN7L3B	0.336808	0.161971
CD81	-0.905732	0.162275
STIP1	0.282119	0.164731
CRKL	0.426899	0.164731
RFC5	-0.325449	0.165584
LACTB2	-0.495854	0.165673
AK3	-0.267797	0.166313
ARFGAP1	0.330326	0.166413
IDE	-0.385258	0.166413
HNRNPU	-0.28251	0.167131
LTV1	0.787888	0.167589
ANTXR1	-0.936761	0.167774
NME2P1	-0.301521	0.167878
ABCB6	-0.363192	0.167878
HINT1	0.338696	0.168046
PRKAG1	0.990529	0.168589
ARPC1A	0.287464	0.168589
SRPK2	-0.290233	0.168791
GSTT2B	-0.748428	0.168887
GART	0.425145	0.168887
XRN1	0.542645	0.168964
TMEM131	-0.320809	0.169174
CUL3	-0.350174	0.169972
SNRPB2	-0.311832	0.170052
ZNF207	-0.346999	0.17026
DHPS	0.321057	0.17026
BLVRB	0.517447	0.17026
SERPINE2	-0.565012	0.17035
CLCN7	0.36012	0.171393
PTGR1	0.522376	0.171544
VCL	0.274102	0.172042
TWF2	0.281049	0.172154
IMP3	0.474768	0.172736
LAMP1	0.339528	0.174063
GOLGA1	0.429832	0.1747
LIN7C	0.376505	0.17496
GTF2F1	-0.269133	0.17527
HIST1H2BB	0.651349	0.175337
UCK2	0.267589	0.175337
LNPEP	-0.366231	0.175337
SSB	0.265358	0.175337
EEF2	0.28529	0.175584
PMPCB	-0.263233	0.176134
TRMT112	0.274819	0.176134
IDH3G	-0.322614	0.176134
SLC30A6	-0.263158	0.176549
ALYREF	-0.286761	0.176549
LAMB2	1.26346	0.177243
HSPA5	-0.271084	0.17727
POLR2M	0.310973	0.177468
DCAF16	-0.34921	0.177468
MED30	-0.283266	0.177978
USP24	0.350913	0.178216
GBF1	0.291585	0.178564
SRXN1	0.430579	0.17863
SIL1	0.334097	0.179026
CD82	-0.838023	0.179147
PRRC2C	0.296801	0.179419
KIF23	-0.543795	0.179635
ACSL4	-0.385043	0.179635
SLC35B2	-0.298842	0.179888
MME	-0.299448	0.17998
AMPD2	0.382114	0.17998
TSPAN3	-0.302742	0.180134
C1QBP	-0.290733	0.180476
HLA-C	-0.469788	0.180476
ATP6V1D	0.450368	0.180801
RAB4A	0.609983	0.180843
SKP1	0.291989	0.180908
MICAL2	-0.251077	0.181053
HNRNPR	-0.279514	0.182672
NUDT16L1	0.815596	0.182672
RNF40	-0.315549	0.182672
TACC1	1.77513	0.182852
FADS3	-0.401181	0.182911
GORASP2	0.302567	0.182911
CAD	-0.284902	0.183076
DHX36	0.375212	0.183176
SERPINB8	0.266744	0.183284
AGA	0.370018	0.183428
CDC123	-0.909582	0.183493
ATP6V1A	0.255417	0.183493
NUDT19	-0.302073	0.183493
RAC1	0.253203	0.183596
C14orf166	-0.258181	0.183818
TTC9C	0.290842	0.183818
EXOSC6	-1.33304	0.183818
FASN	-0.296642	0.183818
SNRPB	-0.265541	0.183818
MAT2B	0.310439	0.183968
EPG5	0.361089	0.184935
CDK4	-0.307309	0.184935
WAPL	-0.407721	0.185042
CCDC50	0.293205	0.185345
EMC1	-0.302922	0.185345
MAP1B	-0.276653	0.185399
LYSMD2	-0.280954	0.185714
QSOX2	-0.645083	0.186069
ARL6IP5	0.323923	0.186432
DCTN4	-1.28171	0.186732
GDI2	-0.321867	0.186883
PSMD5	0.267568	0.187256
PAIP1	0.274572	0.187256
PFDN4	0.26301	0.187809
NT5DC2	-0.46139	0.187857
TOR1A	-0.297307	0.188038
LDHA	0.277396	0.188439
NUCB2	-0.26165	0.188664
FAM114A1	-0.826457	0.189081
TMEM120A	0.304222	0.189081
SUMF2	-0.508401	0.189255
UBE2S	0.454921	0.190234
PKN2	0.26833	0.190844
GNAI2	-0.31267	0.190861
RDH14	-0.448305	0.191104
ARPC4	0.264886	0.19138
ATP6AP1	-0.47461	0.192302
STOM	-0.274648	0.192568
AK2	-0.246281	0.192934
CDK5RAP3	-0.24284	0.193377
RAB5B	0.243143	0.194134
OPA1	-0.347239	0.194548
SIKE1	0.283011	0.194901
PPP1R13L	-0.282085	0.194923
ASAH1	0.347269	0.195371
SMPD4	-0.54813	0.195371
DHX29	0.401351	0.195371
MOSPD1	0.377823	0.195371
DOCK10	0.278727	0.195371
PIP4K2C	-0.290939	0.19605
MRPS11	0.287912	0.19605
ISG15	1.24287	0.19605
FDFT1	0.520235	0.197029
HEBP1	-0.365176	0.197808
EXT2	-0.76908	0.197808
HSPA1B	-0.265617	0.197808
RRBP1	-0.250457	0.197808
RNASET2	0.481763	0.197808
POLE3	-0.317873	0.197905
RABL3	-0.308247	0.197905
AAK1	-0.521167	0.197905
HMGCL	0.34868	0.198129
CCNL1	-0.434576	0.198129
FAF2	0.246153	0.198129
ANXA1	-0.326416	0.198829
WBP11	-0.266072	0.199529
RRAGC	-1.39623	0.199537
FKBP15	0.64412	0.199637
RBM38	-0.258121	0.199637
VTI1A	0.345141	0.199637
USP8	0.284634	0.199756
ENO2	0.248822	0.199756
SEC24B	0.246486	0.199756
PTGES2	-0.782368	0.199868
TTC37	0.421932	0.199868
LRPPRC	-0.264853	0.199868
ACADS	-0.767465	0.200695
C19orf43	0.440821	0.200767
ATP6V0D1	0.287061	0.200983
GNS	0.323889	0.20104
PSMD2	-0.244152	0.201042
XPNPEP1	0.287745	0.201366
ARL2	0.728867	0.202165
PRKCSH	-0.239463	0.202246
TRNT1	-0.384512	0.202246
RAC3	-0.236537	0.202246
LPXN	-0.457263	0.202426
HSPB1	0.265972	0.20246
PRIM2	-0.489662	0.20246
CHMP6	0.258732	0.202978
FAM177A1	-0.32795	0.203108
	0.269556	0.203376
RAN	0.240237	0.203929
PCNP	0.313835	0.203996
B3GAT3	-0.345458	0.20405
PGM1	0.303147	0.20405
RAB13	-0.264073	0.20405
UBR5	-0.479705	0.20405
BROX	0.27221	0.20405
EIF3D	0.294926	0.204426
GABARAP	0.261616	0.20445
SMCHD1	-0.373001	0.204457
SCYL1	0.295949	0.204457
PDLIM5	0.804389	0.204471
PSMB4	0.238231	0.204817
PRCP	0.272582	0.204827
EDC3	0.359425	0.205598
TMEM63B	0.460028	0.205887
RPL35	0.250141	0.207231
EEF1E1	0.231719	0.207787
PARP1	-0.230697	0.207787
NUP43	0.249078	0.207787
SELENOH	0.28924	0.207808
COMT	0.254816	0.207851
DTYMK	0.264589	0.208255
SRSF11	-0.393377	0.208255
NOMO3	-0.242192	0.208319
PDIA4	-0.247871	0.208765
CACYBP	0.279641	0.208807
SNU13	0.324146	0.21108
UFL1	-0.243108	0.211481
FAHD2A	-0.30006	0.211481
NIF3L1	0.242671	0.211481
HMGCR	-0.349299	0.211481
NQO2	0.332223	0.211481
PYM1	-0.574499	0.211494
CPS1	-0.434698	0.211659
YIPF3	-0.286055	0.212211
PDZD8	-0.431628	0.212631
SEC24A	0.241568	0.212686
POLR2D	-0.796835	0.212786
RETREG2	-0.2395	0.212921
ALG5	0.306202	0.213323
ZC3H11A	0.592016	0.213692
VBP1	0.234977	0.214099
PTPN23	-0.908073	0.215402
CD9	0.548573	0.215973
DDX47	-1.40681	0.216484
EMG1	-1.14623	0.216873
PPP3R1	0.22615	0.217154
TIMM10	-0.287055	0.217352
CLMN	0.340784	0.217444
KPNA3	0.292866	0.217444
IPO4	0.269173	0.217444
HIST1H2BH	0.620366	0.217444
HDGFL2	-0.343797	0.217444
SUPT5H	-0.250832	0.21784
EIF1AX	0.259307	0.21784
TAF10	-0.665698	0.218569
ICE2	-0.3065	0.218629
USP14	-0.419853	0.218629
MZT2B	1.18861	0.218958
PPP5C	0.842315	0.218958
ATP5A1	0.413607	0.219148
GPX1	0.226708	0.220811
TMED5	-0.427068	0.221265
SLC4A1AP	-0.250921	0.22168
ZNF593	-0.340809	0.221694
UBFD1	0.245694	0.222753
JAM3	-0.246445	0.222753
ZC3HAV1	-0.229299	0.222801
KHDRBS1	-0.269245	0.222805
PSMG3	-1.46067	0.222805
LARP1	0.222424	0.22358
P3H1	-0.293827	0.22466
JAGN1	-0.226825	0.224671
MAGOH	-0.480241	0.224929
GRIPAP1	0.396484	0.225287
CNPY3	-0.239268	0.226372
PLD3	0.250974	0.226512
POLD1	-0.408852	0.226512
BCCIP	0.248504	0.226512
RPL22	0.239219	0.226512
HIST1H4A	0.630277	0.226759
ASRGL1	-0.525521	0.226903
C8orf82	-0.262198	0.227678
RIOK2	-0.514131	0.227823
NUDT21	-0.306988	0.227823
MOCS2	0.251408	0.229056
HPRT1	0.246971	0.229056
ITPA	0.271146	0.229056
EIF3I	0.22791	0.229056
TMEM33	-0.25099	0.229056
HNRNPA0	-0.269646	0.229056
SDF2	-0.236529	0.229056
MPST	-0.560673	0.229303
MRPS28	-0.33831	0.229303
RAB12	-0.532547	0.229303
UBTF	-0.251429	0.229611
ILK	0.373149	0.229611
ARPC5	0.226863	0.229858
POLR1C	-0.381068	0.230359
PDE6D	0.577481	0.230364
HADHA	-0.246399	0.230758
ALDH3A2	-0.22962	0.230758
CUL1	-1.16697	0.232036
PLCB3	-0.794866	0.23234
SLC25A3	-0.602201	0.23234
TPRKB	1.06264	0.23234
TAGLN2	-0.292901	0.23234
LRRFIP1	0.255151	0.232413
HMBS	0.223856	0.233014
GLRX	0.231017	0.233316
CLASP1	1.10985	0.234134
HK2	-0.716044	0.234134
RNPEP	0.493775	0.234239
B2M	-0.217771	0.234269
HIST2H3A	0.661431	0.234269
POR	-0.243914	0.234269
ISOC2	-0.353579	0.234637
TRIP13	-0.28534	0.234681
NAA50	-0.296469	0.235299
YRDC	0.373002	0.23552
MMP14	0.319699	0.23552
MEA1	0.22671	0.235973
CYB5A	0.26267	0.235973
UPF1	-0.216358	0.235986
GPC1	0.40729	0.236231
NUDT3	-1.13343	0.236231
RHEB	0.231483	0.236468
GSTZ1	0.775054	0.236624
DOHH	0.29191	0.236624
COL6A2	-0.258717	0.236624
ABHD10	-0.212234	0.236624
DIABLO	-0.274196	0.23789
EDF1	0.235113	0.237908
UBAP2	-0.842871	0.23793
MOB1B	0.292875	0.23793
LMAN2	0.342666	0.23793
LONP1	-0.390176	0.238875
NEDD4	0.217897	0.238875
QDPR	-0.334516	0.240596
PHF5A	-0.355427	0.240786
PDPR	-0.7983	0.240786
MTCL1	0.539389	0.240914
ERH	-1.04547	0.240977
HSD17B10	0.237162	0.241664
SNX5	0.381849	0.24172
HSPE1	-0.231123	0.241911
NELFCD	-0.211174	0.242659
MRPL41	0.54624	0.243071
CTSZ	-0.20811	0.24323
SRP72	-0.270468	0.24323
AP2M1	-0.427932	0.243619
TOM1L1	-1.35607	0.244425
ZC3H15	0.280814	0.244824
MRPL40	-0.703776	0.24501
TUBA3C	0.233083	0.24501
ARL8A	-0.469432	0.245912
EIF4E2	-0.247665	0.245912
ECM29	0.217705	0.24613
AKR7A2	0.235456	0.247389
GYS1	-0.401712	0.248702
ELOC	0.23315	0.248884
PLOD1	-0.21982	0.248884
BLOC1S1	-0.604408	0.248884
SEMA7A	0.921218	0.249031
	0.27655	0.249277
DPP9	0.672688	0.249277
TMA16	-0.686846	0.249292
UGGT1	-0.216267	0.24939
DDX56	-0.320839	0.249901
ATRN	-0.614562	0.250704
ISCA1	-0.272924	0.250752
PICALM	-0.295758	0.250752
HNRNPA2B1	-0.254559	0.251583
PTBP3	-0.214948	0.251815
CSE1L	-0.216058	0.252095
TNPO3	-0.234947	0.252166
VAPA	-0.223931	0.25223
NIT2	-1.36472	0.25223
AMPD3	0.414366	0.252579
SCCPDH	-0.246257	0.252707
NOP58	-0.568786	0.252707
TXNRD1	-0.356723	0.252873
C1orf123	-0.914852	0.253054
CCDC43	0.282731	0.253531
CLPP	-0.325662	0.253531
EHHADH	0.279131	0.253531
C5orf51	0.272156	0.254096
SAFB	-0.207746	0.254634
TBRG4	-0.462993	0.255248
ACAT2	0.237437	0.255419
WASHC4	0.301196	0.255419
CRYZ	0.497849	0.255419
AKR1B1	0.217856	0.255419
GCDH	-0.236725	0.255419
RNF20	-0.336985	0.257019
XRCC5	-0.223408	0.257019
TAOK2	-0.275566	0.257234
GLRX5	0.228082	0.257234
EIF2B2	0.29565	0.257234
HSPA13	0.264811	0.257607
TSN	0.240933	0.257607
GINS1	-0.205157	0.257607
DKFZp451N061	0.962426	0.257927
AP2B1	-0.222586	0.257961
PPIB	0.213833	0.259108
RPL36AL	-0.676433	0.259323
RPRD1B	-0.227575	0.25949
DNAJC7	0.223333	0.25949
VCPIP1	-0.29745	0.25949
SLC30A5	-0.273645	0.260031
PPP1R18	-1.47587	0.260031
GGCX	-0.348111	0.260347
STX18	0.568964	0.260593
NUP214	0.300441	0.261148
PPA1	-0.20704	0.261148
CCT8	0.22138	0.261148
PPA2	0.22138	0.261148
SEPHS1	0.236083	0.261332
EIF5A2	0.251912	0.261332
ACSF2	0.261312	0.262028
EIF2AK2	0.2339	0.262126
HTATIP2	-0.225278	0.264375
SLC35E1	-0.245197	0.264437
PDXK	0.254575	0.264663
SET	-0.214731	0.264663
SRA1	-0.651362	0.264729
GM2A	0.288997	0.265476
PSMG2	0.968851	0.265961
GNL3L	0.2523	0.266451
PSMA5	0.227459	0.267628
CYFIP1	-0.391486	0.267628
NPLOC4	0.255714	0.267637
EIF3M	-0.23531	0.267651
PELO	0.513498	0.267651
PNPO	-0.39825	0.267651
FXR1	-0.205325	0.267698
CAB39	0.23799	0.267719
PFKP	-0.228636	0.26795
XPO7	-0.414403	0.267968
ZZEF1	0.611755	0.268665
TIMM44	-0.198281	0.269421
MAPK14	0.838011	0.269892
LARP4B	0.445106	0.270085
TTLL12	0.275604	0.270085
LAMP2	0.263834	0.270085
VAMP2	-0.217499	0.270085
TNS3	0.21073	0.270204
PECI	0.30624	0.270347
	-0.221775	0.271063
PSMD1	-0.192295	0.271566
NAGK	0.236063	0.271566
CCDC59	-0.261294	0.271945
CTBP1	0.281642	0.272092
PSMB3	0.252062	0.272361
GCC2	0.437028	0.272361
SRSF1	-0.208056	0.27425
EIF4A2	0.213977	0.27425
DNAJC13	0.258996	0.274257
ACAA2	-0.204641	0.274257
EI24	-0.196673	0.274257
HMGB2	-0.309684	0.274257
EEF1D	0.192646	0.274257
AIFM1	0.480289	0.275484
PPP3CB	0.2398	0.276118
TLN2	0.219668	0.276179
CSNK2A2	0.639976	0.276179
RANBP2	-0.315041	0.276504
NUDT5	0.212267	0.276504
IGF2R	0.226874	0.276619
NMNAT1	-0.90012	0.27662
	0.327801	0.276822
SF1	-0.241445	0.276888
BABAM2	0.526928	0.27714
MESDC2	0.235139	0.27714
BDH2	0.528582	0.277308
KDELC1	0.39645	0.277402
RPL29	0.202655	0.277402
KTN1	-0.205434	0.277422
PPIL3	-0.216609	0.27758
CRAT	0.6307	0.277875
ACO2	-0.19054	0.277875
RPL5	0.195641	0.279198
TTC17	-0.297052	0.279198
ACLY	-0.228147	0.279198
MRTO4	-0.385961	0.279198
NUFIP2	-0.4024	0.279198
PARK7	0.215531	0.279959
TMOD2	-0.59376	0.279966
STX7	-0.278858	0.279966
PDCD2	-0.211762	0.279966
RPL26	0.195898	0.279966
RAP1B	0.249283	0.280613
MICAL1	0.22046	0.280613
ERP29	-0.208205	0.28236
ATP6V1C1	0.274042	0.28311
CETN2	-0.604144	0.283713
MRPL50	-0.429558	0.283732
OS9	-0.362573	0.284312
HDGF	0.221242	0.284312
TKT	0.213565	0.284312
RNF170	0.221173	0.284312
UAP1	-0.213498	0.284312
CLPB	-0.35965	0.2852
DNAJA1	-0.186384	0.286131
FAM192A	-0.204573	0.286216
ARPC3	0.214104	0.286262
ARFIP1	-0.297055	0.286393
ELAVL2	0.257764	0.286393
RANGAP1	-0.228298	0.286393
RTN3	-0.210039	0.286393
MYO1E	0.247126	0.288507
PRKCI	-0.334952	0.291125
GTF2E2	-0.217228	0.2921
ALDH5A1	-0.347259	0.29258
POP7	-0.925765	0.293963
P3H3	-0.749366	0.294606
RTCA	0.528364	0.29672
POLR2C	0.2684	0.29672
MRFAP1	-0.60582	0.296923
COX4I1	0.309194	0.297063
ABCF1	-0.215795	0.297063
SBF1	-0.480383	0.297063
RPP25L	-0.262809	0.297335
PSMC1	-0.252773	0.297964
NR2C2AP	-0.226548	0.298166
REPS1	0.261095	0.298166
VDAC2	-0.244401	0.29837
DHX16	-0.492084	0.29837
SEH1L	-0.42967	0.299444
RRAD	-0.191041	0.299993
ADPGK	-0.205415	0.299999
PDRG1	0.37779	0.301116
G3BP1	-0.204356	0.301443
CRTAP	-0.199894	0.301443
RALY	0.194217	0.301446
PRPS2	-0.277657	0.301446
OGDH	-0.300614	0.301446
ETFA	-0.197619	0.301668
SPTBN2	-0.233356	0.30212
SYNJ2BP	0.27228	0.302578
RPL23	0.194458	0.302578
EMC8	-0.312643	0.302578
FAF1	-0.202907	0.30258
GNL1	0.27891	0.30258
ZMPSTE24	-0.270639	0.30258
TMF1	-0.434874	0.30258
PRDX3	-0.194008	0.30258
GALNT2	0.33812	0.30258
AGPAT3	0.249811	0.303082
SMC4	-0.25255	0.303286
SDAD1	-0.20548	0.303389
FMNL3	-0.278535	0.303389
NPC2	0.23737	0.304347
FDPS	0.181424	0.305072
UGGT2	-0.2365	0.30539
HNRNPH2	-0.220005	0.305504
SEC22B	0.243089	0.305963
ANKRD17	0.180434	0.306087
C8orf33	-0.179009	0.306204
PFDN6	0.20014	0.307038
SPTLC1	-0.315753	0.307265
NXN	0.217436	0.307546
ATXN2L	-0.175289	0.308518
PYGB	0.190292	0.308629
SARS	0.321096	0.308749
ACAT1	-0.174686	0.308878
MYO6	-0.927019	0.308963
RAB29	-0.371832	0.309247
PFDN2	0.198055	0.309564
EHD1	0.258323	0.309564
RAC2	0.185902	0.309564
ALDH1A2	-0.177496	0.309564
SRM	0.211361	0.311002
MAP2K1	0.289244	0.311002
MYDGF	-0.179708	0.311074
RPS27	-0.415206	0.311074
CUTA	-0.664801	0.311074
GANAB	-0.186405	0.311758
COA4	0.239323	0.312167
PSMA2	0.181392	0.312561
CNOT1	-0.21138	0.312603
GRB2	0.211525	0.313232
USP10	0.231049	0.313686
ANKFY1	-0.189615	0.313686
RBBP9	0.250639	0.315308
ARHGAP18	-0.180497	0.315315
CLIC1	0.192229	0.318652
NSUN5	-0.207975	0.318652
KDELC2	-0.238367	0.318652
FAT1	0.330594	0.318652
PUS1	-0.235703	0.319929
ARMCX3	0.26428	0.320217
SNAPIN	0.17525	0.321239
COA6	0.20287	0.321239
PIN4	-1.30802	0.321239
KIF1BP	-0.212958	0.32198
PDCD10	0.232109	0.322483
PGAM1	0.235624	0.322483
PRMT1	-0.186585	0.323367
YBX3	-0.20192	0.323367
ATG101	0.288382	0.323367
ATP5D	0.255503	0.32347
SEC23B	-0.460326	0.324142
HUWE1	-0.185363	0.324239
CTNNBL1	0.317934	0.325057
UBA6	0.434674	0.325774
EIF4G2	-0.232388	0.326236
RFC4	-0.277164	0.326771
PKD2	-0.904118	0.327559
UBL4A	-0.225705	0.329096
SDCBP	-0.411401	0.329442
ARL6	-0.988694	0.330011
PDP1	-0.213724	0.330273
GTF2B	-0.193671	0.33064
CNOT9	-0.367054	0.33064
ITGB1	0.194064	0.331333
SRSF2	-0.192566	0.331361
CEP97	-0.487656	0.332678
SNRPE	-0.167774	0.332678
GTPBP4	-0.198986	0.332678
RPL12	0.174549	0.332799
RAB14	-0.165454	0.332996
RBP1	-1.31836	0.332996
MCCC2	-0.187899	0.333536
CYP51A1	-0.307058	0.334162
DHX38	-0.236433	0.334162
IGF2BP3	-0.356815	0.334229
HSPA4	0.167545	0.334884
SGPL1	-0.270988	0.33563
EIF2A	0.216987	0.335822
RHOA	-0.175401	0.335822
AP2S1	0.197929	0.336149
IVD	0.499307	0.337127
TMEM106B	-0.783095	0.337615
XRCC6	-0.18083	0.337684
VPS26B	0.605213	0.338778
GIGYF2	0.25524	0.338856
PSMC3	-0.195011	0.339448
TTC4	0.615924	0.339664
FNDC3B	-0.235163	0.340051
EIF4A3	-0.187085	0.340548
NUP205	-0.240407	0.340548
NUCKS1	0.416793	0.341566
RAP1GDS1	0.57377	0.341861
DIP2B	0.165966	0.342164
RAB22A	-1.25189	0.342474
DEK	0.35024	0.347358
SDF4	-0.253196	0.348828
GOLGA3	0.179566	0.349531
PPIE	0.197603	0.350049
ATRX	-0.32739	0.350102
44806	-0.505809	0.350141
TARDBP	-0.203137	0.350141
PRPSAP2	0.222225	0.350141
PUS7	-0.226237	0.350141
DYNLRB1	0.694736	0.350141
BCAT2	-0.409577	0.350141
VPS35	-0.28142	0.350141
CKAP5	0.189604	0.350141
TOR1AIP1	0.184335	0.350141
SH3BGRL2	0.212206	0.350141
RNF114	-0.191747	0.350408
RAB2B	-0.174199	0.350408
RAPGEF6	0.536505	0.350408
ELOB	0.177307	0.350504
RRM2	-0.165216	0.350764
ADI1	0.177196	0.350847
PSMD3	-0.166225	0.352109
HNRNPM	-0.192559	0.352223
SNRPD1	-0.167363	0.352347
CDC37	0.190246	0.353628
TAX1BP3	0.16792	0.354617
BLOC1S4	0.846927	0.354617
MCAM	-0.175975	0.355246
SCAMP1	-0.318378	0.35544
PLOD3	-0.157443	0.355527
SGSH	0.210947	0.355527
UAP1L1	0.642005	0.355615
HDAC7	0.232034	0.357278
REEP5	-0.283712	0.357278
DLAT	-0.612602	0.357342
PCBP2	0.165714	0.357639
UMPS	0.214379	0.357998
GLO1	-0.221781	0.358137
MAGED1	0.398169	0.358137
EFTUD2	0.173777	0.358341
RPL4	0.166119	0.358341
EIF3K	0.173705	0.358879
OBSL1	-0.185292	0.359073
XRCC4	0.289059	0.360778
BIRC6	0.221759	0.362112
ISOC1	-0.266451	0.362621
CRK	0.177069	0.362621
ERGIC1	-0.212938	0.362978
MMS19	0.166923	0.364499
OXSM	-0.247612	0.365175
GAK	0.27793	0.365175
TSTA3	0.217707	0.365566
TOR1B	0.169518	0.366025
ATP6V1E1	0.169598	0.366148
SLC12A7	0.193101	0.367267
MYL6B	0.345403	0.367709
NME1	0.193763	0.367709
POLR2G	-0.189196	0.367794
AIMP1	0.216144	0.367794
PMPCA	-0.170411	0.367794
RAE1	-0.796874	0.368266
CTSS	-1.12237	0.368266
NACAP1	-0.384492	0.369929
[truncated: 1,071 more rows]
